# Supplementary material for: High prevalence of hepatitis B and HIV among women survivors of sexual violence in South Kivu province, eastern Democratic Republic of Congo
Source: PLoS One. 2024 Jul 3;19(7):e0292473. doi: 10.1371/journal.pone.0292473 (PMC11221749; doi:10.1371/journal.pone.0292473)
Supplement: S1 File — (XLSM) [file pone.0292473.s001.xlsm]

## Sheet: BDD
NUMERO	Code	date_naissance	Catage	CATAGE	Age(ans)	Resultat_AgHBs(TDR)	Resultat_AgHBs(ELISA)	Resultat_AcAntiHBc (ELISA)	Ac_AntiHBs	AgHBe/Ac_AntiHBe	Resultat_VIH (TDR)	Resultat_VIH(ELISA)	coinfection	Enceinte	Trimestre	Milieu d'origine	Residence/ZS	Statut marital	Niveau_Etudes	Profession	Nationalite	Tribu	Religion	Hepatite_viraleB_deja_diagnostiquee	Reusltat	ATD_Ictere	Quand?	Vaccin_Hepatite B	Quand?	Transfusion_sanguine	Quand?	AES	Quand?	Nbre_partenaires_sexuels_anciens	Partenaires_sexuels_anciens multiples	Nbre_partenaires_sexuels_actuels	Partenaires_sexuels_actuels miltiples	Type_rapports sexuels	usage_preservatifs	tatouages	Quand?	violee_ou_agressee	Quand	nombre de fois	Nbre_agresseurs	Agresseurs multiples	circonstances_viol	a qui vous etes vous confiE	fistule
1	HUMB090796	1996-07-09	24	18-33	≤ 25	Negatif	Negatif	Positif	Positif	Negatif	Negatif	Negatif	Non	Oui	3	Rural	katana	veuve	Aucun	cultivatrice	Congolaise	Shi	protestante	Non	na	Non	nul	Non	nul	Non	nul	Non	na	2	Oui	1	Non	Normal	jamais	Non	nul	Oui	2017	1	2	2 à 5	dans la maison pendant la nuit	ma famille	Non
2	ONM'M070471	1971-04-07	49	34-49	46 - 65	Negatif	Negatif	Negatif	Negatif	Negatif	Negatif	Negatif	Non	Non		Rural	kavumu	marié/au foyer	Aucun	aucune	Congolaise	Shi	catholique	Non	na	Non	nul	Non	nul	Non	nul	Non	na	2	Oui	1	Non	Normal	jamais	Oui	2011	Oui	2015-03-01	1	1	1	nul	nul	Non
3	KAKA040685	1985-06-04	35	34-49	26 - 45	Negatif	Negatif	Negatif	Negatif	Negatif	Negatif	Negatif	Non	Non		Rural	katana	veuve	Aucun	cultivatrice	Congolaise	Shi	protestante	Non	na	Non	nul	Non	nul	Non	nul	Oui	2007	4	Oui	1	Non	Normal	jamais	Non	nul	Oui	2016-09-01	2	3	2 à 5	chez moi dans ma chambre	aucune	Non
4	SIMK051074	1974-10-05	46	34-49	46 - 65	Negatif	Negatif	Positif	Positif	Negatif	Negatif	Negatif	Non	Non		Rural	katana	separé/divorcé	Aucun	cultivatrice	Congolaise	Havu	protestante	Non	na	Non	nul	Non	nul	Non	nul	Non	na	5	Oui	1	Non	Normal	jamais	Oui	nul	Oui	2016-06-01	4	4	2 à 5	nul	aucune	Oui
5	ANMU101077	1977-10-01	43	34-49	26 - 45	Negatif	Negatif	Negatif	Negatif	Negatif	Negatif	Negatif	Non	Non		Rural	Bunyakiri	marié/au foyer	Aucun	cultivatrice	Congolaise	Tembo	protestante	Non	na	Non	nul	Non	nul	Non	nul	Non	na	1	Non	1	Non	Normal	jamais	Non	nul	Oui	2010-02-01	1	1	1	au champs	nul	Non
6	AMMB010163	1963-01-01	57	50-65	46 - 65	Negatif	Negatif	Negatif	Positif	Negatif	Negatif	Negatif	Non	Non		Rural	bushumba	marié/au foyer	Aucun	cultivatrice	Congolaise	Shi	catholique	Non	na	Non	nul	Non	nul	Non	nul	Non	na	1	Non	1	Non	Normal	jamais	Non	nul	Oui	nul	3	4	2 à 5	nul	nul	Non
7	CHMS010192	1992-01-01	28	18-33	26 - 45	Negatif	Negatif	Positif	Positif	Negatif	Negatif	Negatif	Non	Non		Rural	katana	marié/au foyer	Aucun	cultivatrice	Congolaise	Shi	protestante	Non	na	Non	nul	Non	nul	Non	nul	Non	na	3	Oui	1	Non	Normal	jamais	Non	nul	Oui	2016-10-01	2	2	2 à 5	on ma trouvé chez moi	aucune	Non
8	BUKA070401	2001-04-07	19	18-33	≤ 25	Negatif	Negatif	Negatif	Negatif	Negatif	Negatif	Negatif	Non	Oui	1	Urbain	mulungululngu	celibataire	secondaire	cultivatrice	Congolaise	Shi	protestante	Non	na	Non	nul	Non	nul	Non	nul	Non	na	1	Non	1	Non	Normal	jamais	Non	nul	Oui	2017-02-01	1	1	1	prise par force	ma grande sœur	Non
9	BORO010100	2000-01-01	20	18-33	≤ 25	Negatif	Negatif	Negatif	Negatif	Negatif	Negatif	Negatif	Non	Non		Rural	kongolo	marié/au foyer	Aucun	cultivatrice	Congolaise	Hemba	protestante	Non	na	Non	nul	Non	nul	Non	nul	Non	na	1	Non	1	Non	Normal	jamais	Non	nul	Oui	2017-07-01	1	1	1	au champs	aucune	Oui
10	KINA041092	1992-10-04	28	18-33	26 - 45	Negatif	Negatif	Negatif	Negatif	Negatif	Negatif	Negatif	Non	Non		Rural	kalonge	marié/au foyer	Aucun	cultivatrice	Congolaise	Havu	protestante	Non	na	Non	nul	Non	nul	Non	nul	Non	na	1	Non	1	Non	Normal	jamais	Non	nul	Oui	2017-07-07	2	2	2 à 5	forcé	grand père	Non
11	ZIBA010491	1991-04-01	29	18-33	26 - 45	Negatif	Negatif	Positif	Positif	Negatif	Negatif	Positif	Non	Non		Rural	libona	marié/au foyer	Aucun	cultivatrice	Congolaise	Shi	catholique	Non	na	Non	nul	Non	nul	Non	nul	Non	na	5	Oui	1	Non	Normal	jamais	Non	nul	Oui	2017-08-06	3	3	2 à 5	ils nous ont rencontré en cours de route	ma famille	Oui
12	VUMC050173	1973-01-05	47	34-49	46 - 65	Negatif	Negatif	Negatif	Negatif	Negatif	Negatif	Negatif	Non	Non		Rural	ngomo	marié/au foyer	Aucun	cultivatrice	Congolaise	Shi	protestante	Non	na	Non	nul	Non	nul	Non	nul	Non	na	5	Oui	1	Non	Normal	jamais	Non	nul	Oui	2016-05-20	3	3	2 à 5	au champs	mon mari	Oui
13	FAMC010185	1985-10-01	35	34-49	26 - 45	Negatif	Negatif	Negatif	Negatif	Negatif	Negatif	Negatif	Non	Non		Rural	ibambiro	separé/divorcé	Aucun	cultivatrice	Congolaise	Shi	protestante	Non	na	Non	nul	Non	nul	Non	nul	Non	na	1	Non	3	Oui	Normal	jamais	Non	nul	Oui	2015-10-10	3	3	2 à 5	au champs	nul	Oui
14	MAMM040777	1977-07-04	43	34-49	26 - 45	Negatif	Negatif	Negatif	Negatif	Negatif	Negatif	Negatif	Non	Non		Rural	nyangezi	marié/au foyer	primaire	cultivatrice	Congolaise	Shi	catholique	Non	na	Non	nul	Non	nul	Non	nul	Non	na	4	Oui	1	Non	Normal	jamais	Non	nul	Oui	2013-05-15	2	2	2 à 5	on m'a forcé au champs	aucune	Non
15	CEMM060580	1980-05-06	40	34-49	26 - 45	Negatif	Negatif	Positif	Positif	Negatif	Negatif	Negatif	Non	Non		Rural	walungu/inshisha	veuve	Aucun	cultivatrice	Congolaise	Shi	protestante	Non	na	Non	nul	Non	nul	Non	nul	Non	na	5	Oui	2	Oui	Normal	jamais	Non	nul	Oui	2017-08-08	2	2	2 à 5	kamaniola la recherche de la vie	aucune	Oui
16	FAKI061289	1982-12-06	38	34-49	26 - 45	Negatif	Negatif	Positif	Positif	Negatif	Negatif	Negatif	Non	Non		Rural	shabunda	veuve	primaire	cultivatrice	Congolaise	Lega	protestante	Non	na	Non	nul	Non	nul	Non	nul	Non	na	1	Non	1	Non	Normal	jamais	Non	nul	Oui	2017-02-01	1	1	1	on m'a forcé de le faire	aucune	Non
17	CHMM040472	1972-04-04	48	34-49	46 - 65	Negatif	Negatif	Positif	Negatif	Negatif	Negatif	Negatif	Non	Non		Rural	Kalehe	veuve	Aucun	cultivatrice	Congolaise	Havu	protestante	Non	na	Non	nul	Non	nul	Non	nul	Non	na	5	Oui	1	Non	Normal	jamais	Non	nul	Oui	2016-06-01	3	3	2 à 5	de retour de kalehe pour la recherche de lait	aucune	Non
18	MAMM010372	1972-03-01	48	34-49	46 - 65	Negatif	Negatif	Positif	Positif	Negatif	Negatif	Negatif	Non	Non		Rural	kalonge	marié/au foyer	Aucun	cultivatrice	Congolaise	Havu	protestante	Non	na	Non	nul	Non	nul	Non	nul	Non	na	5	Oui	1	Non	Normal	jamais	Non	nul	Oui	2011-05-01	3	1	1	au champs	nul	Oui
19	ELSI251200	2000-12-25	20	18-33	≤ 25	Negatif	Negatif	Negatif	Negatif	Negatif	Negatif	Negatif	Non	Oui	2	Rural	kalonge	celibataire	secondaire	Ecolière/Eleve/Etudiante	Congolaise	Tembo	protestante	Non	na	Non	nul	Non	nul	Non	nul	Non	na	1	Non	1	Non	Normal	jamais	Oui	2009	Oui	2017-08-17	1	1	1	nul	nul	Non
20	MUNY010147	1947-01-01	73	>=66	˃ 65	Negatif	Negatif	Positif	Positif	Negatif	Negatif	Negatif	Non	Non		Rural	shabunda	veuve	Aucun	aucune	Congolaise	Lega	protestante	Non	na	Non	nul	Non	nul	Non	nul	Non	na	1	Non	1	Non	Normal	jamais	Oui	1960	Oui	2017-03-01	1	1	1	forcé	aucune	Non
21	JEMS010177	1977-01-01	43	34-49	26 - 45	Negatif	Negatif	Positif	Positif	Negatif	Negatif	Negatif	Non	Non		Rural	kalonge	marié/au foyer	Aucun	aucune	Congolaise	Havu	catholique	Non	na	Non	nul	Non	nul	Non	nul	Non	na	5	Oui	1	Non	Normal	jamais	Non	nul	Oui	2017-05-07	3	3	2 à 5	a murhanda au champs	ma famille	Non
22	ROJE060105	2005-01-06	15	<=17	≤ 25	Negatif	Negatif	Positif	Positif	Negatif	Negatif	Positif	Non	Non		Rural	Kalemie	celibataire	Aucun	cultivatrice	Congolaise	Hemba	protestante	Non	na	Non	nul	Non	nul	Non	nul	Non	na	1	Non	1	Non	Normal	jamais	Non	nul	Oui	nul	1	1	1	nul	nul	Non
23	FAMU010117	2000-01-01	20	18-33	≤ 25	Negatif	Negatif	Negatif	Negatif	Negatif	Negatif	Negatif	Non	Non		Rural	kongolo	marié/au foyer	Aucun	aucune	Congolaise	Hemba	protestante	Non	na	Non	nul	Non	nul	Non	nul	Non	na	1	Non	1	Non	Normal	jamais	Non	nul	Oui	2017-04-01	2	1	1	il m'ont trouvé en cours de route	aucune	Non
24	SAFR010192	1992-01-01	28	18-33	26 - 45	Negatif	Negatif	Negatif	Negatif	Negatif	Negatif	Negatif	Non	Non		Rural	kongolo	marié/au foyer	secondaire	Commerce	Congolaise	Hemba	protestante	Non	na	Non	nul	Non	nul	Oui	nul	Non	na	1	Non	1	Non	Combiné	parfois	Non	nul	Oui	nul	1	1	1	nul	nul	Non
25	NAMA050847	1947-08-05	73	>=66	˃ 65	Negatif	Negatif	Negatif	Negatif	Negatif	Negatif	Negatif	Non	Non		Rural	shabunda	veuve	Aucun	aucune	Congolaise	Tembo	protestante	Non	na	Non	nul	Non	nul	Non	nul	Non	na	1	Non	1	Non	Normal	jamais	Oui	ma jeunesse	Oui	1999-01-01	1	1	1	en promenade	aucune	Oui
26	CHKA050790	1990-07-05	30	18-33	26 - 45	Negatif	Negatif	Negatif	Negatif	Negatif	Negatif	Negatif	Non	Non		Rural	kiliba	marié/au foyer	secondaire	aucune	Congolaise	Fulero	musulmane	Non	na	Non	nul	Non	nul	Non	nul	Non	na	1	Non	1	Non	Normal	jamais	Non	nul	Oui	2016-06-01	1	1	1	il m'aforcé	aucune	Non
27	NYAI010189	1989-01-01	31	18-33	26 - 45	Negatif	Negatif	Negatif	Negatif	Negatif	Negatif	Negatif	Non	Non		Rural	minembwe	marié/au foyer	primaire	cultivatrice	Congolaise	Autres	protestante	Non	na	Non	nul	Non	nul	Non	nul	Non	na	1	Non	2	Oui	Normal	jamais	Non	nul	Oui	2017-07-01	1	3	2 à 5	il m'ont trouvé au champs	aucune	Non
28	LWTA010165	1965-01-01	55	50-65	46 - 65	Negatif	Negatif	Negatif	Negatif	Negatif	Negatif	Negatif	Non	Non		Rural	kiliba	marié/au foyer	Aucun	cultivatrice	Congolaise	Fulero	catholique	Non	na	Non	nul	Non	nul	Non	nul	Non	na	1	Non	1	Non	Normal	jamais	Non	nul	Oui	2005-12-01	1	1	1	ma forcé	aucune	Non
29	NYNY010192	1992-01-01	28	18-33	26 - 45	Negatif	Negatif	Negatif	Negatif	Negatif	Negatif	Negatif	Non	Non		Rural	minembwe	marié/au foyer	secondaire	cultivatrice	Congolaise	Autres	protestante	Non	na	Non	nul	Non	nul	Non	nul	Non	na	4	Oui	1	Non	Normal	jamais	Non	nul	Oui	2017-07-01	2	2	2 à 5	au champs	mon mari	Non
30	MAMU010185	1985-01-01	35	34-49	26 - 45	Negatif	Positif	Positif	Negatif	Negatif	Negatif	Negatif	Non	Non		Rural	luvungi	separé/divorcé	Aucun	cultivatrice	Congolaise	Fulero	protestante	Non	na	Non	nul	Non	nul	Non	nul	Non	na	3	Oui	2	Oui	Normal	jamais	Non	nul	Oui	1905-06-27	1	1	1	ma trouver au champs	nul	Non
31	KAMU010167	1967-01-01	53	50-65	46 - 65	Negatif	Negatif	Positif	Positif	Negatif	Negatif	Negatif	Non	Non		Rural	Baraka/Fizi	veuve	Aucun	cultivatrice	Congolaise	Bembe	Autres	Non	na	Non	nul	Non	nul	Non	nul	Non	na	2	Oui	1	Non	Normal	jamais	Non	nul	Oui	nul	1	1	1	forcé	nul	Non
32	MACH270607	2007-06-25	13	<=17	≤ 25	Negatif	Negatif	Negatif	Negatif	Negatif	Negatif	Negatif	Non	Non		Rural	ilakala	celibataire	primaire	Ecolière/Eleve/Etudiante	Congolaise	Bembe	protestante	Non	na	Non	nul	Non	nul	Oui	2008	Non	na	1	Non	1	Non	Normal	jamais	Non	nul	Oui	2017-10-01	1	1	1	forcé	sa mere	Non
33	DOMU010177	1977-01-01	43	34-49	26 - 45	Negatif	Negatif	Positif	Positif	Negatif	Negatif	Negatif	Non	Non		Rural	rubarika	marié/au foyer	Aucun	cultivatrice	Congolaise	Autres	catholique	Non	na	Non	nul	Non	nul	Non	nul	Non	na	2	Oui	2	Oui	Normal	jamais	Non	nul	Oui	2017-10-01	1	2	2 à 5	forcé	aucune	Non
34	ELKA010187	1987-01-01	33	18-33	26 - 45	Negatif	Negatif	Positif	Positif	Negatif	Negatif	Negatif	Non	Non		Rural	luvunge	marié/au foyer	Aucun	cultivatrice	Congolaise	Fulero	protestante	Non	na	Non	nul	Non	nul	Non	nul	Non	na	1	Non	2	Oui	Normal	jamais	Non	nul	Oui	2017-09-01	1	3	2 à 5	force	aucune	Non
35	ANKU030583	1983-05-03	37	34-49	26 - 45	Negatif	Negatif	Negatif	Negatif	Negatif	Negatif	Negatif	Non	Non		Rural	mboko	marié/au foyer	Aucun	cultivatrice	Congolaise	Bembe	protestante	Non	na	Non	nul	Non	nul	Non	nul	Non	na	4	Oui	1	Non	Normal	jamais	Non	nul	Oui	2017-07-04	3	3	2 à 5	ma trouva au champs seul	mon mari	Non
36	MUAB010185	1985-01-01	35	34-49	26 - 45	Positif	Negatif	Negatif	Negatif	Negatif	Negatif	Negatif	Non	Oui	1	Rural	mukwezi	marié/au foyer	Aucun	cultivatrice	Congolaise	Shi	protestante	Non	na	Non	nul	Non	nul	Non	nul	Non	na	1	Non	2	Oui	Normal	jamais	Non	nul	Oui	2017-09-01	1	2	2 à 5	forcé	personne	Non
37	MWTU010192	1992-01-01	28	18-33	26 - 45	Negatif	Negatif	Negatif	Negatif	Negatif	Negatif	Negatif	Non	Non		Rural	mboko	marié/au foyer	primaire	cultivatrice	Congolaise	Shi	protestante	Non	na	Non	nul	Non	nul	Non	nul	Non	na	2	Oui	2	Oui	Normal	jamais	Non	nul	Oui	2017-09-01	1	5	2 à 5	au champs	personne	Non
38	SIRA010482	1982-04-01	38	34-49	26 - 45	Negatif	Negatif	Negatif	Negatif	Negatif	Negatif	Negatif	Non	Non		Rural	mukwenzi	marié/au foyer	secondaire	cultivatrice	Congolaise	Shi	catholique	Non	na	Non	nul	Non	nul	Non	nul	Non	na	2	Oui	1	Non	Normal	jamais	Non	nul	Oui	1900-01-04	4	1	1	au champs	ma grande sœur	Non
39	ASCH010692	1992-06-01	28	18-33	26 - 45	Negatif	Negatif	Negatif	Negatif	Negatif	Negatif	Negatif	Non	Non		Rural	kamanyola	marié/au foyer	Aucun	cultivatrice	Congolaise	Shi	catholique	Non	na	Non	nul	Non	nul	Non	nul	Non	na	4	Oui	2	Oui	Normal	jamais	Non	nul	Oui	2017-07-06	4	4	2 à 5	au champs	aucune	Non
40	FIMB010161	1961-01-01	59	50-65	46 - 65	Negatif	Negatif	Negatif	Negatif	Negatif	Negatif	Negatif	Non	Non		Rural	mumosho	veuve	Aucun	aucune	Congolaise	Shi	protestante	Non	na	Non	nul	Non	nul	Non	nul	Non	na	3	Oui	2	Oui	Normal	jamais	Non	nul	Oui	2017-08-08	2	2	2 à 5	ils m'ont rencontré a la riviere ruzizi	aucune	Non
41	FAMA090483	1983-04-09	37	34-49	26 - 45	Negatif	Negatif	Positif	Positif	Negatif	Negatif	Negatif	Non	Non		Rural	mboko	marié/au foyer	Aucun	cultivatrice	Congolaise	Bembe	protestante	Non	na	Non	nul	Non	nul	Non	nul	Non	na	3	Oui	2	Oui	Normal	jamais	Non	nul	Oui	2017-09-12	4	4	2 à 5	au champs	mon mari	Non
42	MTMU040167	1967-01-04	53	50-65	46 - 65	Negatif	Negatif	Negatif	Negatif	Negatif	Negatif	Negatif	Non	Non		Rural	mushinga	marié/au foyer	Aucun	cultivatrice	Congolaise	Shi	protestante	Non	na	Non	nul	Non	nul	Non	nul	Non	na	1	Non	2	Oui	Normal	jamais	Non	nul	Oui	2017-06-01	1	1	1	il m'ont trouvé a la riviere	mon mari	Non
43	NSKU010183	1983-01-01	37	34-49	26 - 45	Negatif	Negatif	Negatif	Negatif	Negatif	Negatif	Negatif	Non	Non		Rural	sange	separé/divorcé	Aucun	aucune	Congolaise	Fulero	protestante	Non	na	Non	nul	Non	nul	Non	nul	Non	na	3	Oui	3	Oui	Normal	jamais	Non	nul	Oui	2017-03-01	1	2	2 à 5	ils m'ont trouvé au champs	mon marie	Non
44	KIZI060181	1981-01-06	39	34-49	26 - 45	Negatif	Negatif	Negatif	Negatif	Negatif	Negatif	Negatif	Non	Non		Rural	nundu	marié/au foyer	Aucun	cultivatrice	Congolaise	Bembe	protestante	Non	na	Non	nul	Non	nul	Non	nul	Non	na	2	Oui	2	Oui	Normal	jamais	Non	nul	Oui	2017-10-01	1	2	2 à 5	au champs	aucune	Non
45	HENG010180	1980-01-01	40	34-49	26 - 45	Negatif	Negatif	Positif	Positif	Negatif	Negatif	Negatif	Non	Non		Rural	nzibira	marié/au foyer	Aucun	Commerce	Congolaise	Shi	protestante	Non	na	Non	nul	Non	nul	Non	nul	Non	na	2	Oui	3	Oui	Normal	jamais	Non	nul	Oui	2017-03-01	1	1	1	forcer il m'ont trouvé au champs	aucune	Non
46	ROMU040690	1990-06-04	30	18-33	26 - 45	Positif	Positif	Positif	Negatif	Negatif	Negatif	Negatif	Non	Non		Rural	nyangezi	separé/divorcé	Aucun	cultivatrice	Congolaise	Shi	catholique	Non	na	Non	nul	Non	nul	Non	nul	Non	na	1	Non	1	Non	Normal	jamais	Non	nul	Oui	2017-08-03	1	2	2 à 5	champs dans la foret	mon mari	Non
47	MBKA030458	1958-04-03	62	50-65	46 - 65	Negatif	Positif	Positif	Negatif	Negatif	Negatif	Negatif	Non	Non		Rural	Nzovu shabunda	marié/au foyer	Aucun	cultivatrice	Congolaise	Lega	catholique	Non	na	Non	nul	Non	nul	Non	nul	Non	na	5	Oui	1	Non	Normal	jamais	Non	nul	Oui	2017-03-01	7	7	˃ 5	on m'a trouvé au champs	mon mari	Non
48	BAAN200805	2005-08-20	15	<=17	≤ 25	Negatif	Negatif	Negatif	Negatif	Negatif	Negatif	Negatif	Non	Oui	1	Urbain	pageco	celibataire	secondaire	Ecolière/Eleve/Etudiante	Congolaise	Shi	protestante	Non	na	Non	nul	Non	nul	Non	nul	Non	na	1	Non	1	Non	Normal	jamais	Non	nul	Oui	2017-07-01	1	1	1	il m'a rencontré a la maison	mes parents	Non
49	IRBI211002	2002-10-21	18	18-33	≤ 25	Negatif	Negatif	Negatif	Negatif	Negatif	Negatif	Negatif	Non	Oui	3	Urbain	cimpunda	celibataire	secondaire	Ecolière/Eleve/Etudiante	Congolaise	Shi	catholique	Non	na	Oui	varicelle	Non	nul	Non	nul	Non	na	2	Oui	1	Non	Normal	jamais	Non	nul	Oui	2017-04-21	1	1	1	tout a commencé depuis le salon de coiffure	ma grande sœur	Non
50	NSBA040197	1997-01-04	23	18-33	≤ 25	Negatif	Negatif	Negatif	Negatif	Negatif	Negatif	Positif	Non	Oui	3	Rural	kasihe	celibataire	secondaire	Commerce	Congolaise	Fulero	catholique	Non	na	Non	nul	Non	nul	Non	nul	Non	na	2	Oui	1	Non	Normal	jamais	Non	nul	Oui	2017-03-05	1	1	1	par mon professeur chez lui	mes parents	Non
51	KAMB071060	1960-10-07	60	50-65	46 - 65	Negatif	Positif	Positif	Negatif	Negatif	Negatif	Negatif	Non	Non		Rural	nul	separé/divorcé	Aucun	aucune	Congolaise	Shi	protestante	Non	na	Non	nul	Non	nul	Non	nul	Non	na	2	Oui	1	Non	Normal	jamais	Non	nul	Oui	nul	1	1	1	forcer il m'a trouvé dans ma chambre	aucune	Non
52	MBKA010177	1977-01-01	43	34-49	26 - 45	Negatif	Negatif	Negatif	Negatif	Negatif	Negatif	Negatif	Non	Non		Rural	shabunda	marié/au foyer	Aucun	cultivatrice	Congolaise	Lega	protestante	Non	na	Non	nul	Non	nul	Non	nul	Non	na	3	Oui	2	Oui	Normal	jamais	Non	nul	Oui	2013-03-01	1	7	˃ 5	ils m'ont rencontrer au champs	aucune	Non
53	NTMU010169	1969-01-01	51	50-65	46 - 65	Negatif	Negatif	Negatif	Negatif	Negatif	Negatif	Negatif	Non	Non		Urbain	mulengeza	marié/au foyer	Aucun	Commerce	Congolaise	Shi	protestante	Non	na	Non	nul	Non	nul	Non	nul	Non	na	1	Non	2	Oui	Normal	jamais	Non	nul	Oui	2013-06-01	1	1	1	force dans ma chambre	aucune	Non
54	MAKA010177	1977-01-01	43	34-49	26 - 45	Negatif	Negatif	Negatif	Negatif	Negatif	Negatif	Negatif	Non	Non		Rural	mwimbi	veuve	Aucun	cultivatrice	Congolaise	Shi	catholique	Non	na	Non	nul	Non	nul	Non	nul	Non	na	1	Non	2	Oui	Normal	jamais	Non	nul	Oui	2013-05-01	1	2	2 à 5	au champs	aucune	Non
55	MUCH200668	1968-06-20	52	50-65	46 - 65	Negatif	Negatif	Negatif	Negatif	Negatif	Negatif	Negatif	Non	Non		Rural	mwimbi	marié/au foyer	Aucun	cultivatrice	Congolaise	Shi	catholique	Non	na	Non	nul	Non	nul	Oui	nul	Non	na	1	Non	2	Oui	Normal	jamais	Non	nul	Oui	2017-07-01	1	2	2 à 5	au champs	ma mere	Non
56	MUNA010169	1969-01-01	51	50-65	46 - 65	Negatif	Negatif	Negatif	Negatif	Negatif	Negatif	Negatif	Non	Non		Rural	mushinga	marié/au foyer	Aucun	cultivatrice	Congolaise	Shi	catholique	Non	na	Non	nul	Non	nul	Non	nul	Non	na	1	Non	2	Oui	Normal	jamais	Non	nul	Oui	2017-06-01	1	2	2 à 5	dans ma maison	mon amri	Non
57	JAMA010152	1952-01-01	69	>=66	˃ 65	Negatif	Negatif	Negatif	Positif	Negatif	Negatif	Negatif	Non	Non		Rural	nyantende	marié/au foyer	Aucun	cultivatrice	Congolaise	Shi	catholique	Non	na	Non	nul	Non	nul	Non	nul	Non	na	1	Non	1	Non	Normal	jamais	Non	nul	Oui	1905-07-06	2	2	2 à 5	il m'a trouvé au champs	aucun	Non
58	IRBI211001	2001-10-21	19	18-33	≤ 25	Negatif	Negatif	Negatif	Negatif	Negatif	Negatif	Negatif	Non	Oui	3	Urbain	cimpunda	celibataire	secondaire	aucune	Congolaise	Shi	catholique	Non	na	Non	nul	Non	nul	Non	nul	Non	na	1	Non	1	Non	Normal	jamais	Non	nul	Oui	2017-04-01	1	1	1	dans le salon de beauté	ma mere	Non
59	NTBA010172	1972-01-01	48	34-49	46 - 65	Negatif	Negatif	Negatif	Negatif	Negatif	Negatif	Positif	Non	Non		Rural	Kabare	marié/au foyer	Aucun	cultivatrice	Congolaise	Shi	protestante	Non	na	Non	nul	Non	nul	Non	nul	Non	na	1	Non	2	Oui	Normal	jamais	Non	nul	Oui	2013	1	3	2 à 5	au champs	mon mari	Non
60	FAMU010157	1957-01-01	63	50-65	46 - 65	Negatif	Negatif	Positif	Positif	Negatif	Negatif	Negatif	Non	Non		Rural	mwimbi	veuve	Aucun	cultivatrice	Congolaise	Shi	catholique	Non	na	Non	nul	Non	nul	Non	nul	Non	na	2	Oui	2	Oui	Normal	jamais	Non	nul	Oui	2017-09-01	1	3	2 à 5	au champs	mon amie	Non
61	SAAM200705	2005-07-20	15	<=17	≤ 25	Negatif	Negatif	Negatif	Negatif	Negatif	Negatif	Negatif	Non	Oui	1	Urbain	pageco	celibataire	secondaire	Ecolière/Eleve/Etudiante	Congolaise	Bembe	protestante	Non	na	Non	nul	Non	nul	Non	nul	Non	na	1	Non	1	Non	Normal	jamais	Non	nul	Oui	2017-07-01	1	1	1	dans sa maison	ma mere	Non
62	NSABA200996	1996-09-20	24	18-33	≤ 25	Negatif	Negatif	Negatif	Negatif	Negatif	Negatif	Negatif	Non	Oui	3	Urbain	kasihe	celibataire	secondaire	Ecolière/Eleve/Etudiante	Congolaise	Shi	catholique	Non	na	Non	nul	Non	nul	Non	nul	Non	na	1	Non	1	Non	Normal	jamais	Non	nul	Oui	2017-05-01	1	1	1	dans leur maison	ma mere	Non
63	NARW231078	1978-10-23	42	34-49	26 - 45	Negatif	Negatif	Positif	Positif	Negatif	Negatif	Negatif	Non	Non		Rural	ciriri	marié/au foyer	secondaire	aucune	Congolaise	Shi	catholique	Non	na	Non	nul	Non	nul	Non	nul	Non	na	2	Oui	2	Oui	Normal	jamais	Non	nul	Oui	2015-03-01	1	1	1	ma invité chez lui puis ma droguer	a personne	Non
64	JAKA010193	1993-01-01	27	18-33	26 - 45	Negatif	Negatif	Negatif	Negatif	Negatif	Negatif	Negatif	Non	Non		Rural	Baraka/Fizi	marié/au foyer	secondaire	Commerce	Congolaise	Bembe	catholique	Non	na	Non	nul	Non	nul	Oui	2009/2017	Non	na	2	Oui	2	Oui	Normal	jamais	Non	nul	Oui	2016-03-01	1	1	1	forcé dans ma chambre	aucune	Non
65	SIBU010187	1987-01-01	33	18-33	26 - 45	Negatif	Negatif	Positif	Positif	Negatif	Negatif	Negatif	Non	Non		Rural	Baraka/Fizi	marié/au foyer	Aucun	cultivatrice	Congolaise	Bembe	protestante	Non	na	Non	nul	Non	nul	Oui	2017	Non	na	2	Oui	2	Oui	Normal	jamais	Non	nul	Oui	2015-01-01	1	1	1	forcé	aucune	Non
66	KAND091084	1984-10-09	36	34-49	26 - 45	Negatif	Negatif	Negatif	Positif	Negatif	Negatif	Negatif	Non	Non		Rural	nguba	celibataire	secondaire	cultivatrice	Congolaise	Shi	catholique	Non	na	Non	nul	Non	nul	Non	nul	Non	na	2	Oui	1	Non	Normal	parfois	Oui	2008	Oui	2017-05-01	2	1	1	il m' a invité chez lui puis ma enivré	aucune	Non
67	COTA010165	1965-01-01	55	50-65	46 - 65	Negatif	Negatif	Negatif	Negatif	Negatif	Negatif	Positif	Non	Non		Rural	irongo	marié/au foyer	Aucun	cultivatrice	Congolaise	Shi	catholique	Non	na	Non	nul	Non	nul	Non	nul	Non	na	1	Non	2	Oui	Normal	jamais	Non	nul	Oui	2017	1	3	2 à 5	au champs	mon mari	Non
68	BAVE010187	1987-01-01	33	18-33	26 - 45	Negatif	Negatif	Negatif	Negatif	Negatif	Negatif	Negatif	Non	Non		Rural	sange	separé/divorcé	Aucun	cultivatrice	Congolaise	Fulero	Autres	Non	na	Non	nul	Non	nul	Non	nul	Non	na	2	Oui	2	Oui	Normal	jamais	Non	nul	Oui	2017-10-20	1	3	2 à 5	ils m'ont rencontré au champs	aucune	Non
69	NAKA010167	1967-01-01	53	50-65	46 - 65	Negatif	Negatif	Negatif	Negatif	Negatif	Negatif	Negatif	Non	Non		Rural	Hombo RUKARABA	marié/au foyer	secondaire	cultivatrice	Congolaise	Tembo	catholique	Non	na	Non	nul	Non	nul	Non	nul	Non	na	1	Non	2	Oui	Normal	jamais	Non	nul	Oui	2016-05-01	1	4	2 à 5	ils m'ont rencontré au champs	aucune	Non
70	NABA030394	1994-03-03	26	18-33	26 - 45	Negatif	Negatif	Positif	Positif	Negatif	Negatif	Negatif	Non	Oui	2	Urbain	nyawera/irambo	marié/au foyer	primaire	aucune	Congolaise	Shi	protestante	Non	na	Non	nul	Non	nul	Non	nul	Non	na	2	Oui	1	Non	Normal	jamais	Non	nul	Oui	2017-11-25	1	1	1	il m'a pris par force	mon pasteur et mon mari	Non
71	MWK010169	1969-01-01	51	50-65	46 - 65	Negatif	Negatif	Negatif	Negatif	Negatif	Negatif	Negatif	Non	Non		Rural	luvunge	marié/au foyer	Aucun	cultivatrice	Etrangère	Tembo	protestante	Non	na	Non	nul	Non	nul	Non	nul	Non	na	2	Oui	2	Oui	Normal	jamais	Non	nul	Oui	2017-10-01	1	4	2 à 5	ils m'ont rencontrer au champs	mon mari	Non
72	MASI010172	1972-01-01	48	34-49	46 - 65	Negatif	Negatif	Positif	Positif	Negatif	Negatif	Negatif	Non	Non		Rural	luvunge	marié/au foyer	primaire	Commerce	Etrangère	Fulero	protestante	Non	na	Non	nul	Non	nul	Non	nul	Non	na	2	Oui	2	Oui	Normal	jamais	Non	nul	Oui	2017-08-01	1	3	2 à 5	ils m'ont rencontré au champs	aucune	Non
73	AKKA060602	2002-06-06	18	18-33	≤ 25	Negatif	Positif	Positif	Negatif	Negatif	Negatif	Negatif	Non	Non		Rural	Kalehe	celibataire	primaire	aucune	Congolaise	Havu	protestante	Non	na	Non	nul	Non	nul	Non	nul	Non	na	1	Non	1	Non	Normal	jamais	Non	nul	Oui	2017-06-01	1	1	1	force dans la maison	mes parents	Non
74	NAMU010102	2002-01-01	18	18-33	≤ 25	Negatif	Positif	Positif	Negatif	Negatif	Negatif	Negatif	Non	Non		Rural	kabamba	celibataire	primaire	Ecolière/Eleve/Etudiante	Congolaise	Tembo	protestante	Non	na	Non	nul	Non	nul	Non	nul	Non	na	2	Oui	2	Oui	Normal	jamais	Non	nul	Oui	2017-04-04	1	1	1	il m'a trouvé a la maison	ma mere	Non
75	REZA010197	1997-01-01	23	18-33	≤ 25	Negatif	Negatif	Negatif	Negatif	Negatif	Negatif	Negatif	Non	Non		Rural	lubarika	separé/divorcé	Aucun	cultivatrice	Congolaise	Tembo	protestante	Non	na	Non	nul	Non	nul	Non	nul	Non	na	2	Oui	1	Non	Normal	jamais	Non	nul	Oui	2017-02-01	1	2	2 à 5	au champs	mon mari	Non
76	ANBA010102	2002-01-01	18	18-33	≤ 25	Negatif	Negatif	Negatif	Negatif	Negatif	Negatif	Negatif	Non	Non		Urbain	mulengeza	celibataire	primaire	Ecolière/Eleve/Etudiante	Congolaise	Shi	protestante	Non	na	Non	nul	Non	nul	Non	nul	Non	na	2	Oui	2	Oui	Normal	jamais	Non	nul	Oui	2017-12-12	1	1	1	prise par force	ma mere	Non
77	NAMA230901	2001-09-23	19	18-33	≤ 25	Negatif	Negatif	Negatif	Negatif	Negatif	Negatif	Negatif	Non	Non		Urbain	mulengenza	marié/au foyer	secondaire	Commerce	Congolaise	Shi	catholique	Non	na	Non	nul	Non	nul	Non	nul	Non	na	2	Oui	2	Oui	Normal	jamais	Non	nul	Oui	2017-12-10	1	1	1	on m' a pris par force	ma mere	Non
78	MARI010170	1970-01-01	50	50-65	46 - 65	Positif	Positif	Positif	Negatif	Positif	Negatif	Negatif	Non	Non		Urbain	uvira	separé/divorcé	Aucun	aucune	Congolaise	Fulero	protestante	Non	na	Non	nul	Non	nul	Non	nul	Non	na	2	Oui	1	Non	Normal	jamais	Non	nul	Oui	2013-03-01	1	1	1	dans ma chambre	aucune	Non
79	NAKU111201	2001-12-11	19	18-33	≤ 25	Negatif	Negatif	Negatif	Negatif	Negatif	Negatif	Negatif	Non	Non		Urbain	katana	celibataire	Aucun	aucune	Congolaise	Shi	protestante	Non	na	Non	nul	Non	nul	Non	nul	Non	na	1	Non	1	Non	Normal	jamais	Non	nul	Oui	2012-01-01	1	1	1	dans notre maison	ma tante maternelle	Non
80	AMNA260287	1987-02-26	33	18-33	26 - 45	Negatif	Negatif	Negatif	Negatif	Negatif	Negatif	Negatif	Non	Non		Urbain	karhale	marié/au foyer	secondaire	aucune	Congolaise	Shi	protestante	Non	na	Non	nul	Non	nul	Non	nul	Non	na	2	Oui	2	Oui	Normal	jamais	Non	nul	Oui	2017-09-01	1	1	1	dans la foret	aucune	Oui
81	LUKA010162	1962-01-01	58	50-65	46 - 65	Negatif	Negatif	Positif	Positif	Negatif	Negatif	Negatif	Non	Non		Rural	Kalehe	veuve	Aucun	cultivatrice	Congolaise	Havu	protestante	Non	na	Non	nul	Non	nul	Non	nul	Non	na	2	Oui	1	Non	Normal	jamais	Non	nul	Oui	60/2017	1	4	2 à 5	ils m'ontretrouvé au champs	mon amie	Non
82	NACI010162	1962-01-01	58	50-65	46 - 65	Negatif	Negatif	Negatif	Negatif	Negatif	Negatif	Negatif	Non	Non		Rural	Kalehe	marié/au foyer	Aucun	cultivatrice	Congolaise	Havu	protestante	Non	na	Non	nul	Non	nul	Non	nul	Non	na	2	Oui	2	Oui	Normal	jamais	Non	nul	Oui	2017-04-01	1	5	2 à 5	au champs	mon mari	Non
83	ZAKA010157	1957-01-01	63	50-65	46 - 65	Negatif	Negatif	Negatif	Negatif	Negatif	Negatif	Negatif	Non	Non		Rural	Kalehe	veuve	Aucun	Commerce	Congolaise	Havu	protestante	Non	na	Non	nul	Non	nul	Non	nul	Non	na	2	Oui	1	Non	Normal	jamais	Non	nul	Oui	2017-10-01	1	3	2 à 5	au champs	ma sœur	Non
84	FAMU010191	1991-01-01	29	18-33	26 - 45	Negatif	Negatif	Positif	Positif	Negatif	Negatif	Negatif	Non	Non		Rural	kalonge	marié/au foyer	Aucun	cultivatrice	Congolaise	Tembo	protestante	Non	na	Non	nul	Non	nul	Non	nul	Non	na	1	Non	2	Oui	Normal	jamais	Non	nul	Oui	2017-10-07	1	2	2 à 5	dans notre pendant la nuit	mon mari	Non
85	CICH010162	1962-01-01	58	50-65	46 - 65	Negatif	Negatif	Positif	Positif	Negatif	Negatif	Negatif	Non	Non		Rural	Kalehe	marié/au foyer	Aucun	cultivatrice	Congolaise	Havu	protestante	Non	na	Non	nul	Non	nul	Non	nul	Non	na	1	Non	2	Oui	Combiné	jamais	Non	nul	Oui	2017-06-01	1	4	2 à 5	ils m'ont rencontré au champs	mon mari	Non
86	FAES010192	1992-01-01	28	18-33	26 - 45	Negatif	Negatif	Negatif	Negatif	Negatif	Negatif	Positif	Non	Non		Rural	uvira	celibataire	Aucun	aucune	Congolaise	Fulero	protestante	Non	na	Non	nul	Non	nul	Non	nul	Non	na	2	Oui	1	Non	Normal	jamais	Non	nul	Oui	2010-06-01	1	1	1	dans notre maison	mes parents	Non
87	MASA010182	1982-01-01	38	34-49	26 - 45	Negatif	Negatif	Negatif	Negatif	Negatif	Negatif	Negatif	Non	Non		Urbain	buholoII	separé/divorcé	secondaire	aucune	Congolaise	Shi	catholique	Non	na	Non	nul	Non	nul	Non	nul	Non	na	2	Oui	1	Non	Normal	jamais	Non	nul	Oui	2017-07-01	1	1	1	chez moi dans ma chambre	aucune	Non
88	IVMA010192	1992-01-01	28	18-33	≤ 25	Negatif	Negatif	Negatif	Negatif	Negatif	Negatif	Positif	Non	Non		Rural	Bunyakiri	veuve	Aucun	cultivatrice	Congolaise	Tembo	catholique	Non	na	Non	nul	Non	nul	Non	nul	Non	na	2	Oui	1	Non	Normal	jamais	Non	nul	Oui	2017-11-01	3	6	˃ 5	dans notre maison	mon mari	Non
89	ASKU200601	2001-06-20	19	18-33	≤ 25	Negatif	Negatif	Negatif	Negatif	Negatif	Negatif	Negatif	Non	Oui	1	Rural	mushununu II	celibataire	secondaire	Ecolière/Eleve/Etudiante	Congolaise	Shi	catholique	Non	na	Non	nul	Non	nul	Non	nul	Non	na	1	Non	1	Non	Normal	jamais	Non	nul	Oui	2017-03-01	2	1	1	dans la maison	ma grande sœur	Non
90	WEKA100293	1993-02-10	27	18-33	26 - 45	Negatif	Negatif	Negatif	Negatif	Negatif	Negatif	Negatif	Non	Non		Rural	Bunyakiri	celibataire	secondaire	Commerce	Congolaise	Tembo	protestante	Non	na	Non	nul	Non	nul	Non	nul	Non	na	4	Oui	1	Non	Combiné	jamais	Non	nul	Oui	2017-10-01	3	5	2 à 5	dans la foret	aucune	Non
91	MUCH010155	1955-01-01	65	50-65	46 - 65	Positif	Positif	Positif	Negatif	Negatif	Negatif	Negatif	Non	Non		Rural	Bunyakiri	marié/au foyer	Aucun	cultivatrice	Congolaise	Tembo	catholique	Non	na	Non	nul	Non	nul	Non	nul	Non	na	3	Oui	2	Oui	Normal	jamais	Non	nul	Oui	2017-10-01	2	3	2 à 5	ils nous amené dans la foret	aucune	Non
92	KAKA010179	1979-01-01	41	34-49	26 - 45	Negatif	Positif	Positif	Negatif	Negatif	Negatif	Negatif	Non	Non		Urbain	ciriri	marié/au foyer	Aucun	Commerce	Congolaise	Shi	protestante	Non	na	Non	nul	Non	nul	Non	nul	Non	na	1	Non	2	Oui	Normal	jamais	Non	nul	Oui	2015-01-01	1	1	1	ma force dans ma chambre	aucune	Non
93	NTBU010162	1962-01-01	58	50-65	46 - 65	Negatif	Negatif	Positif	Negatif	Negatif	Negatif	Negatif	Non	Non		Rural	Kalehe	marié/au foyer	Aucun	cultivatrice	Congolaise	Havu	protestante	Non	na	Non	nul	Non	nul	Non	nul	Non	na	1	Non	2	Oui	Normal	jamais	Non	nul	Oui	2013-06-01	1	1	1	dans ma chambre	aucune	Non
94	BAKA010102	2002-01-01	18	18-33	≤ 25	Negatif	Negatif	Negatif	Negatif	Negatif	Negatif	Negatif	Non	Oui	2	Rural	kamanyola	celibataire	primaire	Ecolière/Eleve/Etudiante	Congolaise	Shi	protestante	Non	na	Non	nul	Non	nul	Non	nul	Non	na	1	Non	1	Non	Normal	jamais	Non	nul	Oui	2017-07-01	1	1	1	dans sa chambre	ma mere	Non
95	MENA010193	1993-01-01	27	18-33	26 - 45	Negatif	Positif	Positif	Negatif	Negatif	Negatif	Negatif	Non	Non		Rural	Bunyakiri	celibataire	primaire	Commerce	Congolaise	Tembo	protestante	Non	na	Non	nul	Non	nul	Non	nul	Non	na	1	Non	1	Non	Normal	jamais	Non	nul	Oui	2005-01-01	1	3	2 à 5	ils m'ont rencontrer dans notre maison	aucune	Non
96	KIBA010894	1994-08-10	26	18-33	26 - 45	Negatif	Negatif	Negatif	Negatif	Negatif	Negatif	Negatif	Non	Non		Urbain	Nguba	celibataire	primaire	aucune	Congolaise	Shi	protestante	Non	na	Non	nul	Non	nul	Non	nul	Non	na	4	Oui	2	Oui	Normal	jamais	Non	nul	Oui	2017-10-01	1	1	1	on l fait souvent a la maison	aucune	Non
97	MAMW010194	1994-01-01	26	18-33	26 - 45	Negatif	Negatif	Positif	Positif	Negatif	Negatif	Negatif	Non	Non		Rural	ngweshe	celibataire	primaire	aucune	Congolaise	Shi	catholique	Non	na	Non	nul	Non	nul	Non	nul	Non	na	2	Oui	1	Non	Normal	toujours	Non	nul	Oui	2017-10-01	1	1	1	nul	aucune	Non
98	MAKA110592	1992-05-11	28	18-33	26 - 45	Negatif	Negatif	Negatif	Negatif	Negatif	Negatif	Negatif	Non	Non		Rural	luvungi	marié/au foyer	Aucun	cultivatrice	Congolaise	Shi	Autres	Non	na	Non	nul	Non	nul	Non	nul	Non	na	2	Oui	2	Oui	Normal	jamais	Non	nul	Oui	2017-10-01	1	1	1	il m' a trouvé au champs	mon mari	Non
99	ALMC010177	1977-01-01	43	34-49	26 - 45	Negatif	Negatif	Negatif	Negatif	Negatif	Negatif	Negatif	Non	Non		Rural	mwenga	veuve	Aucun	cultivatrice	Congolaise	Lega	protestante	Non	na	Oui	2017	Non	nul	Non	nul	Non	na	4	Oui	2	Oui	Normal	jamais	Non	nul	Oui	2017-08-01	3	3	2 à 5	dans la foret lors de mon retour a la maison	aucune	Non
100	BETO080485	1985-04-08	35	34-49	26 - 45	Negatif	Negatif	Positif	Positif	Negatif	Negatif	Negatif	Non	Non		Rural	sange	marié/au foyer	Aucun	cultivatrice	Congolaise	Fulero	protestante	Non	na	Non	nul	Non	nul	Non	nul	Non	na	5	Oui	2	Oui	Normal	jamais	Non	nul	Oui	2017-10-10	3	1	1	il m'a trouvé au champs	ma famille	Non
101	AZFU010389	1989-03-01	31	18-33	26 - 45	Negatif	Negatif	Negatif	Negatif	Negatif	Negatif	Negatif	Non	Non		Rural	mulenge	marié/au foyer	Aucun	aucune	Congolaise	Autres	protestante	Non	na	Non	nul	Non	nul	Non	nul	Non	na	5	Oui	2	Oui	Normal	jamais	Non	nul	Oui	2017-06-20	3	3	2 à 5	en cours de route vers la maison	la famille	Non
102	RESO010189	1989-01-01	31	18-33	26 - 45	Negatif	Negatif	Negatif	Negatif	Negatif	Negatif	Negatif	Non	Non		Rural	lubarika	veuve	Aucun	cultivatrice	Congolaise	Bembe	protestante	Non	na	Non	nul	Non	nul	Non	nul	Non	na	3	Oui	1	Non	Normal	jamais	Non	nul	Oui	2017-12-08	1	1	1	m'a trouvé chez moi	ma mere	Non
103	BAAN111067	1967-10-11	53	50-65	46 - 65	Negatif	Negatif	Negatif	Negatif	Negatif	Negatif	Negatif	Non	Non		Rural	kiringye	veuve	Aucun	cultivatrice	Congolaise	Shi	catholique	Non	na	Non	nul	Non	nul	Non	nul	Non	na	5	Oui	1	Non	Normal	jamais	Non	nul	Oui	2015-08-01	1	1	1	au champs	aucune	Oui
104	BAKI010180	1980-01-01	40	34-49	26 - 45	Negatif	Negatif	Negatif	Negatif	Negatif	Negatif	Negatif	Non	Non		Rural	luvungi	marié/au foyer	primaire	cultivatrice	Congolaise	Fulero	protestante	Non	na	Non	nul	Non	nul	Non	nul	Non	na	2	Oui	2	Oui	Normal	jamais	Non	nul	Oui	2000-02-01	1	1	1	me prendre par force	aucune	Oui
105	MACH120400	2000-04-12	20	18-33	≤ 25	Negatif	Negatif	Positif	Negatif	Negatif	Negatif	Negatif	Non	Non		Rural	sange	celibataire	secondaire	fonctionnaire	Congolaise	Fulero	catholique	Non	na	Non	nul	Non	nul	Non	nul	Non	na	1	Non	1	Non	Normal	jamais	Non	nul	Oui	2017-12-01	1	2	2 à 5	dans notre maison	mes parents	Non
106	BAMA010187	1987-01-01	33	18-33	26 - 45	Negatif	Negatif	Negatif	Negatif	Negatif	Negatif	Negatif	Non	Non		Rural	Baraka/Fizi	marié/au foyer	Aucun	cultivatrice	Congolaise	Bembe	protestante	Non	na	Non	nul	Non	nul	Non	nul	Non	na	1	Non	2	Oui	Normal	jamais	Non	nul	Oui	2015-04-01	1	3	2 à 5	au champs	aucune	Non
107	KWAI150589	1989-05-15	31	18-33	26 - 45	Negatif	Negatif	Negatif	Negatif	Negatif	Negatif	Negatif	Non	Non		Rural	miti	marié/au foyer	Aucun	cultivatrice	Congolaise	Shi	catholique	Non	na	Non	nul	Non	nul	Non	nul	Non	na	1	Non	2	Oui	Normal	jamais	Non	nul	Oui	2015-04-01	1	1	1	dans notrechambre a la maison	personne	Non
108	BUBU010180	1980-01-01	40	34-49	26 - 45	Negatif	Negatif	Negatif	Negatif	Negatif	Negatif	Negatif	Non	Non		Urbain	chirabwa II	marié/au foyer	Aucun	cultivatrice	Congolaise	Shi	protestante	Non	na	Non	nul	Non	nul	Non	nul	Non	na	1	Non	2	Oui	Normal	jamais	Non	nul	Oui	2014-02-01	1	1	1	dans ma chambre	aucune	Non
109	MAMK010187	1987-01-01	33	18-33	26 - 45	Negatif	Negatif	Negatif	Negatif	Negatif	Negatif	Negatif	Non	Non		Rural	walungu/inshisha	marié/au foyer	Aucun	cultivatrice	Congolaise	Shi	catholique	Non	na	Non	nul	Non	nul	Non	nul	Non	na	5	Oui	2	Oui	Normal	jamais	Non	nul	Oui	2016-09-01	3	3	2 à 5	ils m'ont trouvé dans la foret	aucune	Non
110	FAIM010179	1979-01-01	41	34-49	26 - 45	Negatif	Negatif	Negatif	Negatif	Negatif	Negatif	Negatif	Non	Non		Rural	kaziba	marié/au foyer	Aucun	cultivatrice	Congolaise	Shi	protestante	Non	na	Non	nul	Non	nul	Non	nul	Non	na	2	Oui	2	Oui	Normal	jamais	Non	nul	Oui	2017-08-01	1	1	1	au champs	aucune	Oui
111	ELKA01014	2004-01-01	16	<=17	≤ 25	Negatif	Negatif	Negatif	Negatif	Negatif	Negatif	Negatif	Non	Oui	1	Rural	kavumu	celibataire	primaire	Ecolière/Eleve/Etudiante	Congolaise	Shi	catholique	Non	na	Non	nul	Non	nul	Non	nul	Non	na	2	Oui	1	Non	Normal	jamais	Non	nul	Oui	2017-03-01	1	1	1	ils m'ont trouvé en cours de route	ma mere	Non
112	RIKA290497	1997-04-29	23	18-33	≤ 25	Negatif	Negatif	Negatif	Negatif	Negatif	Negatif	Negatif	Non	Non		Rural	rubarika	marié/au foyer	Aucun	Commerce	Congolaise	Bembe	protestante	Non	na	Non	nul	Non	nul	Non	nul	Non	na	2	Oui	2	Oui	Normal	jamais	Non	nul	Oui	2017-12-04	1	3	2 à 5	dans la route vers le champs	mon amie	Non
113	NANG010179	1979-01-01	41	34-49	26 - 45	Negatif	Positif	Positif	Negatif	Negatif	Negatif	Negatif	Non	Non		Rural	luhihi	marié/au foyer	Aucun	cultivatrice	Congolaise	Havu	catholique	Non	na	Non	nul	Non	nul	Non	nul	Non	na	1	Non	2	Oui	Normal	jamais	Oui	nul	Oui	2016-01-01	1	1	1	dans notrechambre a la maison	aucune	Non
114	NOKA010165	1965-01-01	55	50-65	46 - 65	Negatif	Negatif	Positif	Negatif	Negatif	Negatif	Negatif	Non	Non		Rural	kavumu	marié/au foyer	Aucun	cultivatrice	Congolaise	Shi	catholique	Non	na	Non	nul	Non	nul	Non	nul	Non	na	1	Non	2	Oui	Normal	jamais	Non	nul	Oui	2017-05-01	1	3	2 à 5	pendant la nuit dans notre maison	ma famille	Non
115	CHFU010170	1970-01-01	50	50-65	46 - 65	Negatif	Negatif	Positif	Negatif	Negatif	Negatif	Negatif	Non	Non		Rural	katana	veuve	Aucun	cultivatrice	Congolaise	Shi	protestante	Non	na	Non	nul	Non	nul	Non	nul	Non	na	1	Non	2	Oui	Normal	jamais	Non	nul	Oui	2017-09-01	1	3	2 à 5	ils m'ont rencontrer au champs	aucune	Non
116	BERU010192	1992-01-01	28	18-33	26 - 45	Negatif	Negatif	Positif	Negatif	Negatif	Negatif	Positif	Non	Non		Rural	katana/kalagana	marié/au foyer	Aucun	cultivatrice	Congolaise	Shi	catholique	Non	na	Non	nul	Non	nul	Non	nul	Non	na	2	Oui	2	Oui	Normal	jamais	Non	nul	Oui	2017-10-01	1	2	2 à 5	pendant la nuit dans notre maison	aucune	Non
117	VUBU010179	1979-01-01	41	34-49	26 - 45	Negatif	Negatif	Negatif	Negatif	Negatif	Negatif	Negatif	Non	Non		Rural	kavumu	separé/divorcé	Aucun	cultivatrice	Congolaise	Shi	protestante	Non	na	Non	nul	Non	nul	Non	nul	Non	na	2	Oui	1	Non	Normal	jamais	Non	nul	Oui	2016-09-01	1	3	2 à 5	la nuit dans ma maison	mes amis	Non
118	MACH010162	1962-01-01	58	50-65	46 - 65	Negatif	Negatif	Negatif	Negatif	Negatif	Negatif	Negatif	Non	Non		Rural	kavumu	celibataire	Aucun	cultivatrice	Congolaise	Shi	protestante	Non	na	Non	nul	Non	nul	Non	nul	Non	na	1	Non	2	Oui	Normal	jamais	Non	nul	Oui	2017-07-01	1	2	2 à 5	ils m'ont rencontré au champs	aucune	Non
119	NAND010149	1949-01-01	71	>=66	˃ 65	Negatif	Negatif	Negatif	Negatif	Negatif	Negatif	Negatif	Non	Non		Rural	luhihi	veuve	Aucun	cultivatrice	Congolaise	Shi	catholique	Non	na	Non	nul	Non	nul	Non	nul	Non	na	2	Oui	1	Non	Normal	jamais	Non	nul	Oui	2014-09-01	1	4	2 à 5	au champs	mes enfants	Non
120	ROSA010177	1977-01-01	43	34-49	26 - 45	Negatif	Negatif	Negatif	Positif	Negatif	Negatif	Negatif	Non	Non		Rural	luhihi	marié/au foyer	Aucun	cultivatrice	Congolaise	Shi	catholique	Non	na	Non	nul	Non	nul	Non	nul	Non	na	2	Oui	2	Oui	Normal	jamais	Non	nul	Oui	2017-07-01	1	3	2 à 5	pendant la nuit dans notre maison	ma famille	Non
121	NAMA060303	2003-12-21	17	<=17	≤ 25	Negatif	Negatif	Negatif	Negatif	Negatif	Negatif	Negatif	Non	Non		Urbain	mulengeza	celibataire	primaire	Ecolière/Eleve/Etudiante	Congolaise	Shi	protestante	Non	na	Non	nul	Non	nul	Non	nul	Non	na	1	Non	1	Non	Normal	jamais	Non	nul	Oui	2017-12-01	1	1	1	il m'appel dans sa chambre	ma mere	Non
122	FUBU010184	1984-01-01	36	34-49	26 - 45	Negatif	Negatif	Negatif	Negatif	Negatif	Negatif	Negatif	Non	Non		Rural	luhihi	veuve	Aucun	cultivatrice	Congolaise	Shi	protestante	Non	na	Non	nul	Non	nul	Non	nul	Non	na	2	Oui	1	Non	Normal	jamais	Non	nul	Oui	2017-08-01	1	4	2 à 5	pendant la nuit dans ma maison	mon grand frere	Non
123	AMMU010104	2004-01-01	16	<=17	≤ 25	Negatif	Negatif	Positif	Positif	Negatif	Negatif	Negatif	Non	Non		Rural	luwindja	celibataire	primaire	Ecolière/Eleve/Etudiante	Congolaise	Shi	catholique	Non	na	Non	nul	Non	nul	Non	nul	Non	na	1	Non	1	Non	Normal	jamais	Non	nul	Oui	2017-01-01	3	1	1	il m'a appelle dans sa boutique	aucune	Non
124	BUSA101095	1995-12-23	25	18-33	≤ 25	Negatif	Negatif	Negatif	Negatif	Negatif	Negatif	Negatif	Non	Non		Rural	luwindja	celibataire	secondaire	Ecolière/Eleve/Etudiante	Congolaise	Shi	protestante	Non	na	Non	nul	Non	nul	Non	nul	Non	na	1	Non	1	Non	Normal	jamais	Non	nul	Oui	2017-11-01	3	1	1	il m'a appelé dans la boutique	aucune	Non
125	MDCH010182	1982-01-01	38	34-49	26 - 45	Negatif	Negatif	Negatif	Negatif	Negatif	Negatif	Negatif	Non	Non		Rural	ngweshe	marié/au foyer	Aucun	cultivatrice	Congolaise	Shi	protestante	Non	na	Non	nul	Non	nul	Non	nul	Non	na	2	Oui	2	Oui	Normal	jamais	Non	nul	Oui	2017-11-01	1	3	2 à 5	ils m'ont rencontré au champs	mon mari	Non
126	ESCH010164	1964-01-01	56	50-65	46 - 65	Negatif	Negatif	Positif	Positif	Negatif	Negatif	Negatif	Non	Non		Rural	kabare	marié/au foyer	Aucun	aucune	Congolaise	Shi	protestante	Non	na	Non	nul	Non	nul	Non	nul	Non	na	1	Non	2	Oui	Normal	jamais	Non	nul	Oui	2015-06-01	1	1	1	dans notrechambre a la maison	aucune	Non
127	NANA010192	1992-01-01	28	18-33	26 - 45	Negatif	Negatif	Positif	Negatif	Negatif	Negatif	Negatif	Non	Non		Rural	minembwe	marié/au foyer	primaire	cultivatrice	Congolaise	Autres	protestante	Non	na	Non	nul	Non	nul	Non	nul	Non	na	1	Non	2	Oui	Normal	jamais	Non	nul	Oui	2017-09-01	1	1	1	au champs	mon mari et ma sœur	Non
128	ANMA010100	2000-01-01	20	18-33	≤ 25	Negatif	Negatif	Positif	Positif	Negatif	Negatif	Negatif	Non	Oui	3	Rural	kanyola	separé/divorcé	primaire	cultivatrice	Congolaise	Shi	catholique	Non	na	Non	nul	Non	nul	Non	nul	Non	na	2	Oui	1	Non	Normal	jamais	Non	nul	Oui	2017-07-01	1	4	2 à 5	m'ont rencontré au champs	mon mari	Non
129	NEKA141002	2002-10-14	18	18-33	≤ 25	Negatif	Negatif	Positif	Negatif	Negatif	Negatif	Negatif	Non	Non		Rural	idjwi sud	celibataire	primaire	aucune	Congolaise	Havu	protestante	Non	na	Non	nul	Non	nul	Non	nul	Non	na	1	Non	1	Non	Normal	jamais	Non	nul	Oui	2017-09-01	1	1	1	ils m'ont trouvé a la riviere	ma mere	Non
130	KIBY170800	2000-08-17	20	18-33	≤ 25	Positif	Negatif	Negatif	Negatif	Negatif	Negatif	Negatif	Non	Non		Urbain	giamba/essence	celibataire	secondaire	Ecolière/Eleve/Etudiante	Congolaise	Shi	protestante	Non	na	Non	nul	Non	nul	Non	nul	Non	na	1	Non	1	Non	Normal	jamais	Non	nul	Oui	2017-05-01	1	1	1	il m' a pris chez a la maison	la femme de la police	Non
131	NOMC251287	1987-12-25	33	18-33	26 - 45	Negatif	Negatif	Negatif	Negatif	Negatif	Negatif	Negatif	Non	Non		Urbain	ciriri	marié/au foyer	primaire	aucune	Congolaise	Shi	catholique	Non	na	Non	nul	Non	nul	Oui	2009-05-01	Oui	2009-05-01	2	Oui	2	Oui	Normal	jamais	Non	nul	Oui	2017-04-10	2	2	2 à 5	a la maison chez moi	aucune	Non
132	CHBA240703	2003-07-24	17	<=17	≤ 25	Negatif	Negatif	Negatif	Negatif	Negatif	Negatif	Negatif	Non	Non		Urbain	kabungo/panzi	celibataire	primaire	aucune	Congolaise	Shi	protestante	Non	na	Non	nul	Non	nul	Oui	apres 4mois de naissance	Non	na	2	Oui	2	Oui	Normal	jamais	Non	nul	Oui	2017-12-24	2	1	1	il m'a pris par force	ma famille	Non
133	FRGA010101	2001-01-01	19	18-33	≤ 25	Negatif	Negatif	Negatif	Negatif	Negatif	Negatif	Positif	Non	Oui	3	Rural	kavumu	celibataire	primaire	aucune	Congolaise	Shi	protestante	Non	na	Non	nul	Non	nul	Non	nul	Non	na	1	Non	1	Non	Normal	parfois	Oui	2017-11-01	Oui	1905-07-08	1	1	1	ils m'ont rencontrer en cours de route	ma mere	Non
134	ASMU0101805	2005-01-01	15	<=17	≤ 25	Negatif	Negatif	Negatif	Negatif	Negatif	Negatif	Negatif	Non	Non		Rural	kaziba	celibataire	secondaire	Ecolière/Eleve/Etudiante	Congolaise	Shi	protestante	Non	na	Non	nul	Non	nul	Non	nul	Non	na	1	Non	1	Non	Normal	jamais	Non	nul	Oui	2017-12-01	1	1	1	il m'a rencontrer a la riviere	ma famille	Non
135	ADKA010782	1982-07-01	38	34-49	26 - 45	Negatif	Negatif	Negatif	Negatif	Negatif	Negatif	Positif	Non	Non		Rural	Nzovu shabunda	separé/divorcé	Aucun	cultivatrice	Congolaise	Lega	protestante	Non	na	Non	nul	Non	nul	Non	nul	Non	na	5	Oui	2	Oui	Normal	jamais	Non	nul	Oui	2013-03-25	6	6	˃ 5	ils m'ont trouvé au champs	mon marie	Non
136	MR50010158	1958-01-01	62	50-65	46 - 65	Negatif	Negatif	Negatif	Negatif	Negatif	Negatif	Negatif	Non	Non		Rural	nyangezi	veuve	Aucun	cultivatrice	Congolaise	Shi	catholique	Non	na	Non	nul	Non	nul	Non	nul	Non	na	2	Oui	3	Oui	Normal	jamais	Non	nul	Oui	2000-01-01	1	1	1	il m'apris par la force	aucune	Non
137	VEMU100569	1969-05-05	51	50-65	46 - 65	Negatif	Negatif	Positif	Negatif	Negatif	Negatif	Negatif	Non	Non		Rural	Mwanda	marié/au foyer	Aucun	aucune	Congolaise	Shi	catholique	Non	na	Non	nul	Non	nul	Non	nul	Non	na	2	Oui	2	Oui	Normal	jamais	Non	nul	Oui	2017-06-01	1	1	1	ma trouver au champs	aucune	Oui
138	NJMC010138	1958-01-01	62	50-65	46 - 65	Negatif	Negatif	Positif	Positif	Negatif	Negatif	Negatif	Non	Non		Urbain	camp biname/Mavuno	separé/divorcé	Aucun	aucune	Congolaise	Shi	catholique	Non	na	Non	nul	Non	nul	Non	nul	Non	na	3	Oui	2	Oui	Normal	jamais	Non	nul	Oui	2015-02-01	1	1	1	nul	aucune	Non
139	IVMM010171	1971-01-01	49	34-49	46 - 65	Negatif	Negatif	Positif	Negatif	Negatif	Negatif	Negatif	Non	Non		Rural	katana/kalagana	marié/au foyer	Aucun	cultivatrice	Congolaise	Shi	catholique	Non	na	Non	nul	Non	nul	Non	nul	Non	na	2	Oui	2	Oui	Normal	jamais	Non	nul	Oui	2016-08-01	1	1	1	nul	aucune	Non
140	SIKI010185	1985-01-01	35	34-49	26 - 45	Negatif	Negatif	Negatif	Negatif	Negatif	Negatif	Negatif	Non	Non		Rural	katokota	marié/au foyer	Aucun	cultivatrice	Congolaise	Fulero	protestante	Non	na	Non	nul	Non	nul	Non	nul	Non	na	2	Oui	3	Oui	Normal	jamais	Non	nul	Oui	2017-11-01	1	3	2 à 5	ils nous a rencontrer la nuit dans notre maison	ma famille	Non
141	AIMU010157	1957-01-01	63	50-65	46 - 65	Negatif	Negatif	Positif	Positif	Negatif	Negatif	Negatif	Non	Non		Rural	Kabumbu	veuve	Aucun	cultivatrice	Congolaise	Bembe	protestante	Non	na	Non	nul	Non	nul	Non	nul	Non	na	2	Oui	1	Non	Normal	jamais	Non	nul	Oui	2017-10-01	1	3	2 à 5	ils nous a rencontrer la nuit dans notre maison	ma famille	Oui
142	KUMA010187	1987-01-01	33	18-33	≤ 25	Negatif	Negatif	Negatif	Negatif	Negatif	Negatif	Positif	Non	Non		Rural	luvungi	marié/au foyer	Aucun	cultivatrice	Congolaise	Fulero	catholique	Non	na	Non	nul	Non	nul	Non	nul	Non	na	2	Oui	1	Non	Normal	jamais	Non	nul	Oui	2017-12-01	1	4	2 à 5	il m'a rencontrer auchamps	ma mere	Non
143	MAMU010157	1957-04-01	63	50-65	46 - 65	Negatif	Negatif	Negatif	Negatif	Negatif	Negatif	Negatif	Non	Non		Rural	katungulu	veuve	Aucun	cultivatrice	Congolaise	Bembe	catholique	Non	na	Non	nul	Non	nul	Non	nul	Non	na	2	Oui	1	Non	Normal	jamais	Non	nul	Oui	2017-05-22	1	4	2 à 5	pendant la nuit dans la maison	mes enfants	Oui
144	ALBA010152	1952-01-01	68	>=66	˃ 65	Negatif	Negatif	Positif	Negatif	Negatif	Negatif	Negatif	Non	Non		Rural	Mboko	veuve	Aucun	cultivatrice	Congolaise	Bembe	catholique	Non	na	Non	nul	Non	nul	Non	nul	Non	na	2	Oui	1	Non	Normal	jamais	Non	nul	Oui	2017-08-01	1	4	2 à 5	la nuit dans ma chambre	mes enfants	Oui
145	SIBO010107	2007-01-01	13	<=17	≤ 25	Negatif	Negatif	Negatif	Negatif	Negatif	Negatif	Negatif	Non	Non		Rural	Bagira	celibataire	primaire	Ecolière/Eleve/Etudiante	Congolaise	Shi	protestante	Non	na	Non	nul	Non	nul	Non	nul	Non	na	1	Non	1	Non	Normal	jamais	Non	nul	Oui	2017-12-01	1	1	1	il m'a appelé chez lui	ma mere	Non
146	NABA251288	1988-12-25	32	18-33	26 - 45	Negatif	Negatif	Negatif	Negatif	Negatif	Negatif	Negatif	Non	Non		Rural	Kalehe	marié/au foyer	Aucun	aucune	Congolaise	Havu	catholique	Non	na	Non	nul	Non	nul	Non	nul	Non	na	5	Oui	2	Oui	Normal	jamais	Non	nul	Oui	2017-11-01	5	5	2 à 5	ils m'ont trouvé entrer de couper du sombe au champs		Non
147	MASU010109	2009-01-01	11	<=17	≤ 25	Negatif	Negatif	Negatif	Negatif	Negatif	Negatif	Negatif	Non	Non		Rural	luvungi	celibataire	primaire	Ecolière/Eleve/Etudiante	Congolaise	Fulero	protestante	Non	na	Non	nul	Non	nul	Non	nul	Non	na	2	Oui	1	Non	Normal	jamais	Non	nul	Oui	2017-12-25	1	1	1	il m'a appelé chez lui	ma mere	Non
148	BUBU010187	1987-01-01	33	18-33	26 - 45	Negatif	Negatif	Negatif	Negatif	Negatif	Negatif	Negatif	Non	Non		Rural	kabondozi/mboko	separé/divorcé	primaire	cultivatrice	Congolaise	Fulero	protestante	Non	na	Non	nul	Non	nul	Non	nul	Non	na	4	Oui	3	Oui	Normal	jamais	Non	nul	Oui	2017-08-20	2	2	2 à 5	ils m'onttrouver au champs	ma mere	Non
149	GESA010169	1969-01-01	51	50-65	46 - 65	Negatif	Negatif	Negatif	Negatif	Negatif	Negatif	Negatif	Non	Non		Rural	mboko	marié/au foyer	primaire	cultivatrice	Congolaise	Bembe	protestante	Non	na	Non	nul	Non	nul	Non	nul	Non	na	4	Oui	2	Oui	Normal	jamais	Non	nul	Oui	2017-07-01	2	2	2 à 5	ils m'ont trouver au champs	mon mari	Non
150	ESMU121202	2002-12-12	18	18-33	≤ 25	Negatif	Negatif	Positif	Positif	Negatif	Negatif	Negatif	Non	Oui	3	Urbain	cimpunda	celibataire	secondaire	Ecolière/Eleve/Etudiante	Congolaise	Shi	catholique	Non	na	Non	nul	Non	nul	Non	nul	Non	na	1	Non	1	Non	Normal	jamais	Non	nul	Oui	2017-07-07	1	2	2 à 5	rencontrer a la riviere	ma mere	Non
151	AHKA010195	1995-01-10	25	18-33	≤ 25	Negatif	Negatif	Negatif	Negatif	Negatif	Negatif	Negatif	Non	Oui	3	Rural	luwindja	celibataire	primaire	cultivatrice	Congolaise	Shi	protestante	Non	na	Non	nul	Non	nul	Non	nul	Non	na	1	Non	1	Non	Normal	jamais	Non	nul	Oui	2017-04-06	1	5	2 à 5	au champs	ma famille	Non
152	NAKA010187	1987-01-01	33	18-33	26 - 45	Negatif	Negatif	Negatif	Negatif	Negatif	Negatif	Negatif	Non	Non		Rural	nindja	veuve	Aucun	cultivatrice	Congolaise	Shi	protestante	Non	na	Non	Null	Non	Null	Non	nul	Non	na	2	Oui	1	Non	Normal	jamais	Non	nul	Oui	2017-12-01	1	5	2 à 5	dans notre maison pendant la nuit	ma famille	Non
153	BIMU010178	1978-01-01	42	34-49	26 - 45	Negatif	Negatif	Negatif	Negatif	Negatif	Negatif	Negatif	Non	Non		Rural	shabunda	marié/au foyer	Aucun	cultivatrice	Congolaise	Lega	catholique	Non	na	Non	Null	Non	Null	Non	nul	Non	na	1	Non	2	Oui	Normal	jamais	Non	nul	Oui	2017-09-01	1	1	1	la nuit chez moi	ma famille	Non
154	PAMM221299	1999-12-22	21	18-33	≤ 25	Positif	Positif	Positif	Negatif	Positif	Negatif	Negatif	Non	Non		Rural	kabare/mushesa	celibataire	secondaire	Commerce	Congolaise	Shi	catholique	Non	na	Non	Null	Non	Null	Non	nul	Non	na	2	Oui	1	Non	Normal	jamais	Non	nul	Oui	2017-08-01	1	1	1	ilm'a trouvé au champ		Non
155	PAMK100582	1982-05-10	38	34-49	26 - 45	Negatif	Negatif	Positif	Positif	Negatif	Negatif	Negatif	Non	Non		Rural	katanga/kabalo	separé/divorcé	Aucun	aucune	Congolaise	Shi	protestante	Non	na	Non	Null	Non	Null	Non	nul	Non	na	5	Oui	2	Oui	Normal	jamais	Non	nul	Oui	2017-07-01	1	9	˃ 5			Oui
156	ADM(E)S010188	1988-01-01	32	18-33	26 - 45	Negatif	Negatif	Positif	Negatif	Negatif	Negatif	Negatif	Non	Non		Rural	hombo	veuve	Aucun	cultivatrice	Congolaise	Tembo	catholique	Non	na	Non	Null	Non	Null	Non	nul	Non	na	5	Oui	1	Non	Normal	jamais	Non	nul	Oui	2017-10-01	4	4	2 à 5			Non
157	MBFU010153	1953-01-01	67	>=66	˃ 65	Negatif	Negatif	Negatif	Negatif	Negatif	Negatif	Negatif	Non	Non		Rural	mudaka	veuve	Aucun	cultivatrice	Congolaise	Shi	catholique	Non	na	Non	Null	Non	Null	Non	nul	Non	na	3	Oui	1	Non	Normal	jamais	Non	nul	Oui	2016-08-01	3	3	2 à 5			Non
158	MEBA010190	1990-01-01	30	18-33	26 - 45	Negatif	Negatif	Negatif	Negatif	Negatif	Negatif	Negatif	Non	Non		Rural	bunyakiri	veuve	Aucun	cultivatrice	Congolaise	Tembo	catholique	Non	na	Non	Null	Non	Null	Non	nul	Non	na	2	Oui	1	Non	Normal	jamais	Non	nul	Oui	2017-05-01	1	6	˃ 5	rencontrer au champs	aucune	Non
159	NDKA010157	1957-01-01	63	50-65	≤ 25	Negatif	Negatif	Negatif	Negatif	Negatif	Negatif	Positif	Non	Non		Rural	shabunda	marié/au foyer	Aucun	cultivatrice	Congolaise	Lega	catholique	Non	na	Non	nul	Non	nul	Non	nul	Non	na	1	Non	2	Oui	Normal	jamais	Non	nul	Oui	2014	1	5	2 à 5	au champs	mon mari	Non
160	MAMA010173	1973-01-01	47	34-49	46 - 65	Negatif	Negatif	Negatif	Negatif	Negatif	Negatif	Negatif	Non	Non		Rural	luvungi	marié/au foyer	Aucun	cultivatrice	Congolaise	Fulero	catholique	Non	na	Non	Null	Non	Null	Non	nul	Non	na	1	Non	2	Oui	Normal	jamais	Non	nul	Oui	2017-12-28	1	1	1	ils m'ont battu et ma forcé de faire l'acte sexuel	aucune	Non
161	TUJU061081	1981-10-06	39	34-49	26 - 45	Negatif	Negatif	Positif	Negatif	Negatif	Negatif	Negatif	Non	Non		Rural	luvungi	marié/au foyer	Aucun	cultivatrice	Congolaise	Fulero	protestante	Non	na	Non	Null	Non	Null	Non	nul	Non	na	2	Oui	2	Oui	Normal	jamais	Non	nul	Oui	2017-08-01	2	2	2 à 5	il m'a amené dans la broussé		Non
162	FAMA010173	1973-01-01	47	34-49	46 - 65	Negatif	Negatif	Positif	Negatif	Negatif	Negatif	Negatif	Non	Non		Rural	walungu	marié/au foyer	primaire	Commerce	Congolaise	Shi	catholique	Non	na	Non	Null	Non	Null	Non	nul	Non	na	3	Oui	1	Non	Normal	jamais	Non	nul	Oui	2017-11-01	1	1	1	dans la foret	aucune	Non
163	MAJE100676	1976-06-10	44	34-49	26 - 45	Negatif	Negatif	Negatif	Negatif	Negatif	Negatif	Negatif	Non	Non		Rural	luvungi	marié/au foyer	Aucun	cultivatrice	Congolaise	Fulero	catholique	Non	na	Non	Null	Non	Null	Non	nul	Non	na	2	Oui	1	Non	Normal	jamais	Non	nul	Oui	2017-12-25	1	2	2 à 5	ils m'ont rencontré au champs	aucun	Oui
164	KIBW040467	1967-04-04	53	50-65	46 - 65	Negatif	Negatif	Negatif	Negatif	Negatif	Negatif	Negatif	Non	Non		Rural	luvungi/luvubu	veuve	Aucun	cultivatrice	Congolaise	Fulero	catholique	Non	na	Non	Null	Non	Null	Non	nul	Non	na	2	Oui	1	Non	Normal	jamais	Non	nul	Oui	2017-11-29	3	1	1	il m'a trouve au champs		Non
165	LOMU130240	1940-02-13	80	>=66	˃ 65	Negatif	Negatif	Negatif	Negatif	Negatif	Negatif	Negatif	Non	Oui	2	Rural	songo/uvira	celibataire	primaire	aucune	Congolaise	Fulero	protestante	Non	na	Non	Null	Non	Null	Non	nul	Non	na	5	Oui	2	Oui	Normal	jamais	Non	nul	Oui	2017-07-01	1	1	1	a la maison chez moi		Non
166	ADMC011093	1993-10-01	27	18-33	26 - 45	Negatif	Negatif	Positif	Negatif	Negatif	Negatif	Negatif	Non	Non		Rural	kabare	marié/au foyer	Aucun	cultivatrice	Congolaise	Shi	catholique	Non	na	Non	Null	Non	Null	Non	nul	Non	na	5	Oui	2	Oui	Normal	jamais	Non	nul	Oui	2017-12-01	20	20	˃ 5			Non
167	TAJU170780	1980-07-17	40	34-49	26 - 45	Negatif	Negatif	Negatif	Negatif	Negatif	Negatif	Negatif	Non	Non		Rural	luvungi	marié/au foyer	primaire	Commerce	Congolaise	Fulero	catholique	Non	na	Non	Null	Non	Null	Non	nul	Non	na	2	Oui	3	Oui	Normal	jamais	Non	nul	Oui	2010	1	1	1	il m'a trouvé au champs	aucun	Non
168	BANY150780	1980-07-15	40	34-49	26 - 45	Negatif	Negatif	Positif	Negatif	Negatif	Negatif	Negatif	Non	Non		Rural	kiringi	marié/au foyer	secondaire	cultivatrice	Congolaise	Fulero	protestante	Non	na	Non	Null	Non	Null	Non	nul	Non	na	4	Oui	2	Oui	Normal	jamais	Non	nul	Oui	2017-12-16	3	3	2 à 5	ils m'ont trouvé au champs	mon mari	Non
169	CIMA041098	1998-10-04	22	18-33	≤ 25	Negatif	Negatif	Positif	Positif	Negatif	Negatif	Negatif	Non	Non		Rural	Idjwi	celibataire	Aucun	cultivatrice	Congolaise	Havu	catholique	Non	na	Non	Null	Non	Null	Non	nul	Non	na	2	Oui	2	Oui	Normal	jamais	Non	nul	Oui	2016	1	1	1	a la maison chez moi	aucun	Non
170	CHMU010101	2001-01-01	19	18-33	≤ 25	Negatif	Negatif	Negatif	Negatif	Negatif	Negatif	Negatif	Non	Non		Rural	kabare	celibataire	primaire	aucune	Congolaise	Shi	protestante	Non	na	Non	Null	Non	Null	Non	nul	Non	na	5	Oui	2	Oui	Normal	jamais	Non	nul	Oui	2018-01-08	3	2	2 à 5	ils m'ont rencontré en cours de route en retour dela maison		Non
171	MAMA201179	1979-11-20	41	34-49	26 - 45	Negatif	Negatif	Negatif	Positif	Negatif	Negatif	Negatif	Non	Non		Urbain	Bagira	marié/au foyer	primaire	aucune	Congolaise	Shi	catholique	Non	na	Non	Null	Non	Null	Non	nul	Non	na	1	Non	2	Oui	Normal	jamais	Non	nul	Oui	2017-03-01	6	6	˃ 5	a kabamba	ma famille	Non
172	BIMN100676	1976-06-10	44	34-49	26 - 45	Negatif	Negatif	Negatif	Negatif	Negatif	Negatif	Negatif	Non	Non		Rural	Kalonge	marié/au foyer	Aucun	aucune	Congolaise	Tembo	protestante	Non	na	Non	Null	Non	Null	Non	nul	Non	na	2	Oui	2	Oui	Normal	jamais	Non	nul	Oui	2017-09-01	2	3	2 à 5	ils m'ont trouvé en route vers le marché et ils ont fait avec moi 3 jous	ma famille	Non
173	VUMK061073	1973-10-06	47	34-49	46 - 65	Negatif	Negatif	Positif	Negatif	Negatif	Negatif	Negatif	Non	Non		Rural	kalonge	marié/au foyer	Aucun	cultivatrice	Congolaise	Havu	catholique	Non	na	Non	Null	Non	Null	Non	nul	Non	na	1	Non	2	Oui	Normal	jamais	Non	nul	Oui	2017-12-07	2	3	2 à 5	dans la foret	mon mari	Non
174	SIMS010188	1988-01-01	32	18-33	26 - 45	Negatif	Negatif	Negatif	Negatif	Negatif	Negatif	Negatif	Non	Non		Rural	lushenyi	marié/au foyer	primaire	cultivatrice	Congolaise	Shi	Autres	Non	na	Non	Null	Non	Null	Non	nul	Non	na	1	Non	2	Oui	Normal	jamais	Non	nul	Oui	2017-05-01	6	2	2 à 5	chez moi ala maison jusque dans la foret	ma famille	Oui
175	NSMN010168	1968-01-01	52	50-65	46 - 65	Negatif	Negatif	Negatif	Negatif	Negatif	Negatif	Negatif	Non	Non		Rural	lushenyi	veuve	primaire	cultivatrice	Congolaise	Shi	protestante	Non	na	Non	Null	Non	Null	Non	nul	Non	na	1	Non	1	Non	Normal	jamais	Non	nul	Oui	2017-08-07	4	2	2 à 5	ilm'ont trouvé dans le parc	ma famille	Oui
176	ESMA051200	2000-12-05	20	18-33	≤ 25	Negatif	Negatif	Negatif	Negatif	Negatif	Negatif	Negatif	Non	Non		Rural	cibindi/mulondo	celibataire	Aucun	aucune	Congolaise	Shi	protestante	Non	na	Non	Null	Non	Null	Non	nul	Non	na	1	Non	1	Non	Normal	jamais	Non	nul	Oui	2017-11-11	7	7	˃ 5	ils m'ont trouvé en route vers la maison	ma mere	Oui
177	NAMM010168	1968-01-01	52	50-65	46 - 65	Negatif	Negatif	Negatif	Negatif	Negatif	Negatif	Negatif	Non	Non		Rural	walungu	marié/au foyer	primaire	cultivatrice	Congolaise	Shi	catholique	Non	na	Non	Null	Non	Null	Non	nul	Non	na	3	Oui	2	Oui	Normal	jamais	Non	nul	Oui	2017-12-13	5	5	2 à 5	au retour du marché	mon mari	Non
178	NTMB100181	1981-01-10	39	34-49	26 - 45	Negatif	Negatif	Positif	Negatif	Negatif	Negatif	Negatif	Non	Non		Rural	walungu	marié/au foyer	primaire	cultivatrice	Congolaise	Shi	protestante	Non	na	Non	Null	Non	Null	Non	nul	Non	na	2	Oui	2	Oui	Normal	jamais	Non	nul	Oui	2017-11-06	2	4	2 à 5	ils m'ont enlever de chez moi	ma famille	Non
179	FILW010778	1978-07-01	42	34-49	26 - 45	Negatif	Negatif	Negatif	Negatif	Negatif	Negatif	Positif	Non	Non		Rural	kiliba	marié/au foyer	primaire	cultivatrice	Congolaise	Fulero	protestante	Non	na	Non	Null	Non	Null	Non	nul	Non	na	3	Oui	2	Oui	Normal	jamais	Non	nul	Oui	2017-08-17	2	2	2 à 5	retour du champs	aucune	Non
180	TUCI111058	1958-10-11	62	50-65	46 - 65	Negatif	Negatif	Negatif	Negatif	Negatif	Negatif	Negatif	Non	Non		Rural	Nyangezi	marié/au foyer	Aucun	aucune	Congolaise	Shi	protestante	Non	na	Non	Null	Non	Null	Non	nul	Non	na	1	Non	2	Oui	Normal	jamais	Non	nul	Oui	2017-12-01	1	1	1	il m'a trouvé au champs		Non
181	ESBU010101	2001-01-01	19	18-33	≤ 25	Negatif	Negatif	Negatif	Negatif	Negatif	Negatif	Negatif	Non	Non		Rural	Kalonge	celibataire	secondaire	Ecolière/Eleve/Etudiante	Congolaise	Havu	protestante	Non	na	Non	Null	Non	Null	Non	nul	Non	na	1	Non	1	Non	Normal	jamais	Non	nul	Oui	2018-01-16	1	1	1	il m'a pris chez lui	ma grande sœur	Non
182	FACI010100	2000-01-01	20	18-33	≤ 25	Negatif	Negatif	Negatif	Negatif	Negatif	Negatif	Negatif	Non	Non		Urbain	Kazarho	celibataire	secondaire	Ecolière/Eleve/Etudiante	Congolaise	Shi	protestante	Non	na	Non	Null	Non	Null	Non	nul	Non	na	1	Non	1	Non	Normal	jamais	Non	nul	Oui	2018-01-17	1	1	1	il m'a appellé pour le voir puis il m'a pris pas force	ma mere	Non
183	MAMM010151	1951-01-01	69	>=66	˃ 65	Negatif	Negatif	Negatif	Negatif	Negatif	Negatif	Negatif	Non	Non		Rural	bushumba	marié/au foyer	Aucun	cultivatrice	Congolaise	Shi	catholique	Non	na	Non	Null	Non	Null	Non	nul	Non	na	2	Oui	2	Oui	Normal	jamais	Non	nul	Oui	2017-09-18	3	3	2 à 5	il m'ont trouvé au champs	ma famille	Non
184	BAMM010159	1959-01-01	61	50-65	46 - 65	Positif	Positif	Positif	Negatif	Positif	Negatif	Negatif	Non	Non		Rural	idjwi	marié/au foyer	Aucun	cultivatrice	Congolaise	Havu	catholique	Non	na	Non	Null	Non	Null	Non	nul	Non	na	1	Non	1	Non	Normal	jamais	Non	nul	Oui	2017	1	1	1	au champs	aucun	Oui
185	CHBA250102	2002-01-25	18	18-33	≤ 25	Negatif	Positif	Positif	Negatif	Negatif	Negatif	Negatif	Non	Non		Urbain	Bugabo	celibataire	Aucun	Ecolière/Eleve/Etudiante	Congolaise	Shi	protestante	Non	na	Non	Null	Non	Null	Non	nul	Non	na	1	Non	1	Non	Normal	jamais	Non	nul	Oui	2017-12-18	1	1	1	a la maison car ce notre domestique	ma mere	Non
186	EVMR100681	1981-06-10	39	34-49	26 - 45	Negatif	Positif	Positif	Negatif	Negatif	Negatif	Negatif	Non	Non		Rural	lugendo/idjwi	marié/au foyer	Aucun	cultivatrice	Congolaise	Havu	catholique	Non	na	Non	Null	Non	Null	Non	nul	Non	na	1	Non	2	Oui	Normal	jamais	Non	nul	Oui	2017-08-01	2	2	2 à 5	j revenais du marché		Non
187	MANA091182	1982-11-09	38	34-49	26 - 45	Negatif	Negatif	Negatif	Negatif	Negatif	Negatif	Negatif	Non	Non		Rural	bulambika	marié/au foyer	Aucun	cultivatrice	Congolaise	Tembo	protestante	Non	na	Non	Null	Non	Null	Oui	2015	Oui	2008	1	Non	2	Oui	Normal	jamais	Non	nul	Oui	2015-11-01	4	4	2 à 5	ils m'ont trouvé sur une montagne	chef du quartier	Oui
188	MANA170780	1980-07-17	40	34-49	26 - 45	Negatif	Negatif	Positif	Negatif	Negatif	Negatif	Negatif	Non	Non		Rural	kambeketi	marié/au foyer	secondaire	cultivatrice	Congolaise	Tembo	protestante	Non	na	Non	Null	Non	Null	Non	nul	Non	na	2	Oui	2	Oui	Normal	jamais	Non	nul	Oui	2017-04-01	1	1	1	au champs	aucun	Non
189	AMKU010173	1973-01-01	47	34-49	46 - 65	Negatif	Negatif	Positif	Negatif	Negatif	Negatif	Negatif	Non	Non		Rural	nundu	veuve	Aucun	cultivatrice	Congolaise	Bembe	protestante	Non	na	Non	Null	Non	Null	Non	nul	Non	na	2	Oui	2	Oui	Normal	jamais	Non	nul	Oui	2017-09-01	1	3	2 à 5	dans la maison pendant la nuit	ma petite sœur	Non
190	BAMK180755	1955-01-18	65	50-65	46 - 65	Negatif	Positif	Positif	Negatif	Negatif	Negatif	Negatif	Non	Non		Rural	Mushinga/Walungu	veuve	Aucun	cultivatrice	Congolaise	Shi	catholique	Non	na	Non	Null	Non	Null	Non	nul	Non	na	1	Non	1	Non	Normal	jamais	Non	nul	Oui	2016	1	1	1	il m' a trouvé au champs	aucune	Oui
191	NSMB091062	1962-10-09	58	50-65	46 - 65	Negatif	Negatif	Negatif	Negatif	Negatif	Negatif	Negatif	Non	Non		Rural	Mwimbi	veuve	Aucun	cultivatrice	Congolaise	Shi	catholique	Non	na	Non	Null	Non	Null	Non	nul	Non	na	2	Oui	1	Non	Normal	jamais	Non	nul	Oui	2004	1	1	1	il m'a trouve a la maison	aucune	Oui
192	BAMB180766	1966-07-18	54	50-65	46 - 65	Negatif	Negatif	Negatif	Negatif	Negatif	Negatif	Negatif	Non	Non		Rural	Mwimbi	veuve	Aucun	cultivatrice	Congolaise	Shi	catholique	Non	na	Non	Null	Non	Null	Non	nul	Non	na	2	Oui	1	Non	Normal	jamais	Non	nul	Oui	2017-08-28	2	2	2 à 5	ils m'ont trouvé a la maison	aucune	Non
193	BYKA010170	1970-01-01	50	50-65	46 - 65	Negatif	Negatif	Negatif	Negatif	Negatif	Negatif	Negatif	Non	Non		Rural	Shabunda/nzovu	marié/au foyer	primaire	cultivatrice	Congolaise	Lega	catholique	Non	na	Non	Null	Non	Null	Non	nul	Non	na	2	Oui	2	Oui	Normal	jamais	Non	nul	Oui	2015-12-01	3	3	2 à 5	ils m'ont trouvé dans la foret	aucun	Non
194	FAMA191073	1973-10-19	47	34-49	46 - 65	Negatif	Negatif	Positif	Positif	Negatif	Negatif	Negatif	Non	Non		Rural	kiliba	marié/au foyer	Aucun	cultivatrice	Congolaise	Shi	protestante	Non	na	Non	Null	Non	Null	Oui	2007	Oui	2007	2	Oui	2	Oui	Normal	jamais	Non	nul	Oui	2017-10-01	2	2	2 à 5	au champs	mon mari	Non
195	FAM'M010196	1996-01-01	24	18-33	≤ 25	Negatif	Negatif	Negatif	Negatif	Negatif	Negatif	Negatif	Non	Oui	1	Rural	Mushinga/Walungu	marié/au foyer	Aucun	cultivatrice	Congolaise	Shi	catholique	Non	na	Non	Null	Non	Null	Non	nul	Non	na	2	Oui	1	Non	Normal	jamais	Non	nul	Oui	2012-06-01	1	2	2 à 5	ils nous a racontrer dans la route en venant du march	ma soeyr	Non
196	VABU080880	1980-08-08	40	34-49	26 - 45	Positif	Positif	Positif	Negatif	Negatif	Negatif	Negatif	Non	Non		Rural	kamisimbi	separé/divorcé	Aucun	cultivatrice	Congolaise	Shi	catholique	Non	na	Non	Null	Non	Null	Non	nul	Non	na	1	Non	2	Oui	Normal	jamais	Non	nul	Oui	2012	1	1	1	il m'a trouvé a la maison	mon mari	Non
197	ANNY010103	2003-01-01	17	<=17	≤ 25	Negatif	Negatif	Negatif	Negatif	Negatif	Negatif	Negatif	Non	Non		Urbain	muhungu	celibataire	primaire	Ecolière/Eleve/Etudiante	Congolaise	Shi	protestante	Non	na	Non	Null	Non	Null	Non	nul	Non	na	1	Non	1	Non	Normal	jamais	Non	nul	Oui	2018-01-19	4	1	1	il m'atrouver chez nous et il m' a forcé de faire l'acte sexuel	ma sœur	Non
198	JEMB010107	2007-01-01	13	<=17	≤ 25	Negatif	Positif	Positif	Negatif	Negatif	Negatif	Negatif	Non	Non		Urbain	mulonge	celibataire	primaire	Ecolière/Eleve/Etudiante	Congolaise	Havu	protestante	Non	na	Non	Null	Non	Null	Non	nul	Non	na	1	Non	1	Non	Normal	jamais	Non	nul	Oui	2018-01-19	1	1	1	chez moi	ma famille	Non
199	FUMM010183	1983-01-01	37	34-49	≤ 25	Negatif	Negatif	Positif	Negatif	Negatif	Negatif	Positif	Non	Non		Rural	Ihimbi/kabamba	veuve	Aucun	cultivatrice	Congolaise	Shi	catholique	Non	na	Non	Null	Non	Null	Non	nul	Non	na	2	Oui	1	Non	Normal	jamais	Non	nul	Oui	2017-12-01	1	1	1	ma trouver au champs	aucune	Oui
200	NAVA010194	1994-01-01	26	18-33	26 - 45	Negatif	Negatif	Negatif	Negatif	Negatif	Negatif	Negatif	Non	Non		Rural	ciredja	marié/au foyer	Aucun	cultivatrice	Congolaise	Havu	protestante	Non	na	Non	Null	Non	Null	Non	nul	Non	na	2	Oui	2	Oui	Normal	jamais	Non	nul	Oui	2017-11-01	1	3	2 à 5	ils nous ont rencontrer dans notre maison pendant la nuit	ma famille	Non
201	JOZI010163	1963-01-01	57	50-65	46 - 65	Negatif	Negatif	Negatif	Negatif	Negatif	Negatif	Negatif	Non	Non		Rural	katana	marié/au foyer	Aucun	cultivatrice	Congolaise	Lega	catholique	Non	na	Non	Null	Non	Null	Non	nul	Non	na	1	Non	2	Oui	Normal	jamais	Non	nul	Oui	2015-12-01	1	4	2 à 5	au champs	mon mari	Non
202	MABA010190	1990-01-01	30	18-33	26 - 45	Negatif	Negatif	Negatif	Negatif	Negatif	Negatif	Negatif	Non	Non		Rural	kavumu	marié/au foyer	primaire	cultivatrice	Congolaise	Shi	catholique	Non	na	Non	Null	Non	Null	Non	nul	Non	na	2	Oui	2	Oui	Normal	jamais	Non	nul	Oui	2015	1	3	2 à 5	au champs	personne	Non
203	BABU010193	1993-01-01	27	18-33	26 - 45	Negatif	Negatif	Negatif	Negatif	Negatif	Negatif	Negatif	Non	Non		Rural	Mushinga/Walungu	marié/au foyer	Aucun	cultivatrice	Congolaise	Shi	catholique	Non	na	Non	Null	Non	Null	Non	nul	Non	na	2	Oui	2	Oui	Normal	jamais	Non	nul	Oui	2017-12-25	1	2	2 à 5	ils m'ont rencontrer au champs	mon mari	Non
204	CIZA010185	1985-01-01	35	34-49	26 - 45	Negatif	Negatif	Negatif	Negatif	Negatif	Negatif	Negatif	Non	Non		Rural	Mwimbi	marié/au foyer	Aucun	cultivatrice	Congolaise	Havu	protestante	Non	na	Non	Null	Non	Null	Non	nul	Non	na	1	Non	2	Oui	Normal	jamais	Non	nul	Oui	2016	1	4	2 à 5	nous a rencontrer dans notre maison pendant la nuit	aucune	Non
205	VUSA010178	1978-01-01	42	34-49	26 - 45	Negatif	Negatif	Negatif	Negatif	Negatif	Negatif	Negatif	Non	Non		Rural	Mwimbi	veuve	Aucun	aucune	Congolaise	Havu	catholique	Non	na	Non	Null	Non	Null	Non	nul	Non	na	2	Oui	1	Non	Normal	jamais	Non	nul	Oui	2017-11-01	1	3	2 à 5	ils nous ont rencontrer dans notre maison	aucune	Non
206	JUBI010183	1983-01-01	37	34-49	26 - 45	Negatif	Negatif	Positif	Positif	Negatif	Negatif	Negatif	Non	Non		Rural	LUHIHI centre	marié/au foyer	Aucun	aucune	Congolaise	Shi	protestante	Non	na	Non	Null	Non	Null	Non	nul	Non	na	2	Oui	2	Oui	Normal	jamais	Non	nul	Oui	2017-12-01	1	4	2 à 5	ils nous ont rencontrer dans notre maison pendant la nuit	aucune	Oui
207	SIBI010178	1978-01-01	42	34-49	26 - 45	Negatif	Negatif	Positif	Negatif	Negatif	Negatif	Negatif	Non	Non		Rural	Kalonge	veuve	Aucun	cultivatrice	Congolaise	Shi	catholique	Non	na	Non	Null	Non	Null	Non	nul	Non	na	2	Oui	1	Non	Normal	jamais	Non	nul	Oui	2017-02-01	1	2	2 à 5	au champs	ma famille	Non
208	WAWI010188	1988-01-01	32	18-33	26 - 45	Negatif	Negatif	Positif	Negatif	Negatif	Negatif	Negatif	Non	Non		Rural	kisenya/shabunda	marié/au foyer	Aucun	cultivatrice	Congolaise	Lega	catholique	Non	na	Non	Null	Non	Null	Non	nul	Non	na	2	Oui	2	Oui	Normal	jamais	Non	nul	Oui	2017-05-01	1	3	2 à 5	ils m'ont rencontrer au champs	mon mari	Non
209	VUBI010173	1973-01-01	47	34-49	46 - 65	Negatif	Positif	Positif	Negatif	Negatif	Negatif	Negatif	Non	Non		Rural	shabunda	marié/au foyer	Aucun	cultivatrice	Congolaise	Lega	protestante	Non	na	Non	Null	Non	Null	Non	nul	Non	na	1	Non	2	Oui	Normal	jamais	Non	nul	Oui	2017-03-01	1	3	2 à 5	rencontrer au champs	ma famille	Non
210	R0AN220895	1995-08-22	25	18-33	≤ 25	Negatif	Negatif	Negatif	Negatif	Negatif	Negatif	Negatif	Non	Non		Rural	kisenya/shabunda	marié/au foyer	Aucun	cultivatrice	Congolaise	Lega	protestante	Non	na	Non	Null	Non	Null	Non	nul	Non	na	1	Non	2	Oui	Normal	jamais	Non	nul	Oui	2004-09-01	1	1	1	en route vers le champs	ma famille	Non
211	FRKI160968	1968-09-16	52	50-65	46 - 65	Negatif	Positif	Positif	Negatif	Negatif	Negatif	Negatif	Non	Non		Rural	tegeza/shabunda	marié/au foyer	Aucun	cultivatrice	Congolaise	Lega	protestante	Non	na	Non	Null	Non	Null	Non	nul	Non	na	1	Non	2	Oui	Normal	jamais	Non	nul	Oui	2017-01-01	1	1	1	chez moi	aucune	Oui
212	VUFA280494	1994-04-28	26	18-33	26 - 45	Negatif	Negatif	Positif	Negatif	Negatif	Negatif	Negatif	Non	Non		Rural	lubombo/shabunda	celibataire	Aucun	cultivatrice	Congolaise	Lega	Autres	Non	na	Non	Null	Non	Null	Non	nul	Non	na	2	Oui	2	Oui	Normal	jamais	Non	nul	Oui	2017-03-01	1	3	2 à 5			Non
213	DAWA170606	2006-06-17	14	<=17	≤ 25	Positif	Positif	Positif	Negatif	Positif	Negatif	Negatif	Non	Oui	3	Urbain	nyamugo	celibataire	primaire	Ecolière/Eleve/Etudiante	Congolaise	Havu	catholique	Non	na	Non	Null	Non	Null	Non	nul	Non	na	1	Non	1	Non	Normal	jamais	Non	nul	Oui	2017-11-01	1	1	1	il m'a appellé chez lui puis ma pris par force	ma famille	Non
214	NYKA261183	1983-11-26	37	34-49	26 - 45	Negatif	Negatif	Positif	Positif	Negatif	Negatif	Negatif	Non	Non		Rural	shabunda/bugaw	veuve	Aucun	cultivatrice	Congolaise	Shi	protestante	Non	na	Non	Null	Non	Null	Non	nul	Non	na	1	Non	1	Non	Normal	jamais	Non	nul	Oui	2017-03-01	4	4	2 à 5	ils m'ont trouvé a la maison		Non
215	MIKY071088	1988-10-07	32	18-33	26 - 45	Negatif	Negatif	Negatif	Negatif	Negatif	Negatif	Positif	Non	Non		Rural	shabunda	marié/au foyer	secondaire	cultivatrice	Congolaise	Lega	catholique	Non	na	Non	Null	Non	Null	Non	nul	Non	na	3	Oui	2	Oui	Normal	jamais	Non	nul	Oui	2011-03-01	6	6	˃ 5	j'allais au marché avec mon mari		Non
216	HUCI010148	1948-01-01	72	>=66	˃ 65	Negatif	Negatif	Negatif	Negatif	Negatif	Negatif	Negatif	Non	Non		Rural	Cimbwiji	veuve	Aucun	cultivatrice	Congolaise	Shi	catholique	Non	na	Non	Null	Non	Null	Non	nul	Non	na	2	Oui	1	Non	Normal	jamais	Non	nul	Oui	2014-03-01	1	3	2 à 5	pendant la nuit dans ma maison	mes enfants	Non
217	NELU0101	2004-01-01	16	<=17	≤ 25	Negatif	Negatif	Negatif	Negatif	Negatif	Negatif	Negatif	Non	Non		Rural	Ibanda	celibataire	primaire	Ecolière/Eleve/Etudiante	Congolaise	Shi	protestante	Non	na	Non	Null	Non	Null	Non	nul	Non	na	1	Non	1	Non	Normal	jamais	Non	nul	Oui	2012-07-01	1	1	1	il m'a appellé chez lui	ma mere	Non
218	AMNA0101	1953-01-01	67	>=66	˃ 65	Negatif	Negatif	Negatif	Negatif	Negatif	Negatif	Negatif	Non	Non		Rural	Kaziba	separé/divorcé	Aucun	aucune	Congolaise	Shi	catholique	Non	na	Non	1990	Non	1990	Non	nul	Non	na	2	Oui	1	Non	Normal	jamais	Non	nul	Oui	2017-02-01	1	3	2 à 5	ils m'ont rencontré au champs	ma petite sœur	Non
219	AIKA010183	1983-01-01	37	34-49	26 - 45	Negatif	Positif	Positif	Negatif	Negatif	Negatif	Negatif	Non	Non		Rural	shabunda	marié/au foyer	Aucun	cultivatrice	Congolaise	Lega	catholique	Non	na	Non	Null	Non	Null	Non	nul	Non	na	1	Non	2	Oui	Normal	jamais	Non	nul	Oui	2017-10-05	1	1	1	il m'a rencontrer dans la maison pendant la nuit	mon mari	Non
220	MARU010158	1958-01-01	62	50-65	46 - 65	Negatif	Negatif	Negatif	Negatif	Negatif	Negatif	Negatif	Non	Non		Rural	bushura/kabare	veuve	Aucun	cultivatrice	Congolaise	Shi	catholique	Non	na	Non	Null	Non	Null	Non	nul	Non	na	2	Oui	1	Non	Normal	jamais	Non	nul	Oui	2017-09-01	1	2	2 à 5	ils m'ont rencontrer dans la maison pendant la nuit	ma voisine	Non
221	JOCH121200	2000-12-12	20	18-33	≤ 25	Negatif	Negatif	Negatif	Negatif	Negatif	Negatif	Negatif	Non	Oui	2	Rural	kabare	celibataire	primaire	cultivatrice	Congolaise	Shi	catholique	Non	na	Non	Null	Non	Null	Non	nul	Non	na	1	Non	1	Non	Normal	jamais	Non	nul	Oui	2018-06-01	1	2	2 à 5	a la riviere	ma mere	Non
222	FEBA010174	1974-01-01	46	34-49	46 - 65	Negatif	Negatif	Negatif	Negatif	Negatif	Negatif	Negatif	Non	Non		Rural	cibumbiro	marié/au foyer	Aucun	cultivatrice	Congolaise	Shi	protestante	Non	na	Non	Null	Non	Null	Non	nul	Non	na	1	Non	2	Oui	Normal	jamais	Non	nul	Oui	2016-06-01	1	3	2 à 5	rencontrer au champs	mon mari	Non
223	FABI010158	1958-01-10	62	50-65	46 - 65	Negatif	Negatif	Positif	Positif	Negatif	Negatif	Negatif	Non	Non		Rural	kabare	veuve	Aucun	cultivatrice	Congolaise	Shi	catholique	Non	na	Non	Null	Non	Null	Non	nul	Non	na	2	Oui	1	Non	Normal	jamais	Non	nul	Oui	2017-11-01	1	2	2 à 5	a la riviere		Oui
224	SIBA010163	1963-01-01	57	50-65	46 - 65	Negatif	Negatif	Negatif	Negatif	Negatif	Negatif	Negatif	Non	Non		Rural	Nyangezi	veuve	Aucun	cultivatrice	Congolaise	Shi	protestante	Non	na	Non	Null	Non	Null	Non	nul	Non	na	2	Oui	1	Non	Normal	jamais	Non	nul	Oui	2005-07-01	1	2	2 à 5	dans notre maison pendant la nuit	ma famille	Non
225	PEBA010199	1999-01-01	21	18-33	≤ 25	Negatif	Negatif	Negatif	Negatif	Negatif	Negatif	Negatif	Non	Non		Rural	Kabare/bushwira	celibataire	Aucun	cultivatrice	Congolaise	Shi	protestante	Non	na	Oui	Null	Oui	Null	Non	nul	Oui	2017	1	Non	1	Non	Normal	jamais	Non	nul	Oui	2017-07-01	1	1	1	dans notre maison pendant la nuit	ma famille	Non
226	FRMR090657	1957-06-09	63	50-65	46 - 65	Negatif	Negatif	Negatif	Negatif	Negatif	Negatif	Negatif	Non	Non		Rural	bujwira	veuve	Aucun	cultivatrice	Congolaise	Shi	catholique	Non	na	Non	Null	Non	Null	Non	nul	Non	na	2	Oui	1	Non	Normal	jamais	Non	nul	Oui	2016-04-01	1	1	1		aucun	Oui
227	SAMM180778	1978-07-18	42	34-49	26 - 45	Negatif	Negatif	Negatif	Negatif	Negatif	Negatif	Negatif	Non	Non		Rural	kabare/kinjuba	marié/au foyer	Aucun	cultivatrice	Congolaise	Shi	catholique	Non	na	Non	Null	Non	Null	Non	nul	Non	na	2	Oui	2	Oui	Normal	jamais	Non	nul	Oui	2015-06-01	1	1	1	il m'a trouvé en cour de route	aucun	Oui
228	SIMB220890	1990-08-22	30	18-33	26 - 45	Positif	Positif	Positif	Negatif	Negatif	Negatif	Negatif	Non	Non		Rural	Chahabuka/katana	marié/au foyer	Aucun	cultivatrice	Congolaise	Havu	catholique	Non	na	Non	Null	Non	Null	Non	nul	Non	na	2	Oui	2	Oui	Normal	jamais	Non	nul	Oui	2017-10-10	2	2	2 à 5	ils m'ont rencontrer au champs	aucune	Non
229	CEMM010168	1968-01-01	52	50-65	46 - 65	Negatif	Positif	Positif	Negatif	Negatif	Negatif	Negatif	Non	Non		Rural	Katana/Kahungu	marié/au foyer	Aucun	cultivatrice	Congolaise	Shi	catholique	Non	na	Non	Null	Non	Null	Non	Null	Non	na	2	Oui	2	Oui	Normal	jamais	Non	nul	Oui	2016-01-01	1	1	1	ils m'ont trouvé au champs	aucune	Oui
230	YALU121083	1983-10-12	37	34-49	26 - 45	Negatif	Negatif	Negatif	Negatif	Negatif	Negatif	Negatif	Non	Non		Rural	Shabunda/nzovu	marié/au foyer	secondaire	cultivatrice	Congolaise	Lega	catholique	Non	na	Non	Null	Non	Null	Non	Null	Non	na	2	Oui	2	Oui	Normal	jamais	Non	nul	Oui	2015-05-01	3	3	2 à 5	ils m'ont trouver au champs	aucune	Non
231	ZIMU010179	1979-01-01	41	34-49	26 - 45	Negatif	Negatif	Positif	Positif	Negatif	Negatif	Negatif	Non	Oui	2	Rural	Kavumu	separé/divorcé	Aucun	cultivatrice	Congolaise	Shi	catholique	Non	na	Non	Null	Non	Null	Non	Null	Oui	2015	2	Oui	2	Oui	Normal	jamais	Non	nul	Oui	2014/2016	2	4	2 à 5	ils nous ont rencontrer dans notre maison pendant la nuit	ma famille	Non
232	VEBV010168	1960-01-01	60	50-65	46 - 65	Negatif	Negatif	Negatif	Negatif	Negatif	Negatif	Negatif	Non	Non		Rural	Kavumu	marié/au foyer	Aucun	cultivatrice	Congolaise	Shi	catholique	Non	na	Non	Null	Non	Null	Non	Null	Non	na	1	Non	2	Oui	Normal	jamais	Non	nul	Oui	2017-10-01	1	3	2 à 5	au champs	ma famille	Non
233	ANNA010153	1953-01-01	67	>=66	˃ 65	Negatif	Negatif	Positif	Negatif	Negatif	Negatif	Negatif	Non	Non		Rural	Katana	veuve	Aucun	cultivatrice	Congolaise	Shi	catholique	Non	na	Non	Null	Non	Null	Non	Null	Non	na	2	Oui	1	Non	Normal	jamais	Non	nul	Oui	2012-02-01	1	2	2 à 5	ils m'ont rencontré au champs	ma petite sœur	Non
234	FUMA010168	1968-01-01	52	50-65	46 - 65	Negatif	Positif	Positif	Negatif	Negatif	Negatif	Negatif	Non	Non		Rural	Kavumu	marié/au foyer	Aucun	cultivatrice	Congolaise	Havu	catholique	Non	na	Non	Null	Non	Null	Non	Null	Non	na	1	Non	2	Oui	Normal	jamais	Non	nul	Oui	2013-01-01	1	2	2 à 5	dans notre maison pendant la nuit	ma famille	Non
235	ESLU010193	1993-01-01	27	18-33	26 - 45	Negatif	Negatif	Negatif	Negatif	Negatif	Negatif	Negatif	Non	Non		Rural	Kavumu	marié/au foyer	Aucun	cultivatrice	Congolaise	Shi	catholique	Non	na	Non	Null	Non	Null	Non	Null	Non	na	1	Non	2	Oui	Normal	jamais	Non	nul	Oui	2017-09-01	1	4	2 à 5	dans la route vers la riviere	ma famille	Non
236	FACI010100	2000-01-01	20	18-33	≤ 25	Negatif	Negatif	Negatif	Negatif	Negatif	Negatif	Negatif	Non	Oui	3	Urbain	Kazarho	celibataire	secondaire	aucune	Congolaise	Shi	catholique	Non	na	Non	Null	Non	Null	Non	Null	Non	na	1	Non	1	Non	Normal	jamais	Non	nul	Oui	2017-07-05	2	2	2 à 5	j'etais au champs	ma famille	Non
237	BAMW240886	1986-08-24	34	34-49	26 - 45	Negatif	Negatif	Negatif	Negatif	Negatif	Negatif	Negatif	Non	Non		Rural	nundu	marié/au foyer	Aucun	cultivatrice	Congolaise	Bembe	protestante	Non	na	Non	Null	Non	Null	Non	Null	Oui	na	2	Oui	2	Oui	Normal	jamais	Non	nul	Oui	2017-10-01	4	4	2 à 5	dans foret	ma famille	Oui
238	CELI010152	1952-01-01	68	>=66	˃ 65	Negatif	Negatif	Negatif	Negatif	Negatif	Negatif	Negatif	Non	Non		Rural	lusenda	veuve	Aucun	cultivatrice	Etrangère	Etrangère	catholique	Non	na	Non	Null	Non	Null	Non	Null	Oui	na	2	Oui	2	Oui	Normal	jamais	Non	nul	Oui	2017-06-01	2	2	2 à 5	il m'a trouvé pre de chez moi	aucune	Oui
239	MAIV060602	2002-06-06	18	18-33	≤ 25	Negatif	Negatif	Negatif	Negatif	Negatif	Negatif	Negatif	Non	Non		Rural	Mboko	celibataire	primaire	Ecolière/Eleve/Etudiante	Congolaise	Autres	catholique	Non	na	Non	Null	Non	Null	Non	Null	Non	na	1	Non	1	Non	Normal	jamais	Non	nul	Oui	2017-12-01	1	1	1	il ma pris chez lui	ma mere	Non
240	IBAI150571	1971-05-15	49	34-49	46 - 65	Negatif	Negatif	Negatif	Negatif	Negatif	Negatif	Negatif	Non	Non		Rural	lusenda	veuve	Aucun	cultivatrice	Etrangère	Etrangère	protestante	Non	na	Non	Null	Non	Null	Non	Null	Non	na	2	Oui	1	Non	Normal	jamais	Non	nul	Oui	2017-07-01	1	1	1	il m'a rencontré au champs	aucune	Oui
241	ASTE150784	1984-07-15	36	34-49	26 - 45	Negatif	Negatif	Positif	Positif	Negatif	Negatif	Negatif	Non	Non		Rural	kabondozi	marié/au foyer	primaire	cultivatrice	Congolaise	Bembe	protestante	Non	na	Non	Null	Non	Null	Non	Null	Non	na	2	Oui	2	Oui	Normal	jamais	Non	nul	Oui	2017-06-01	3	3	2 à 5	il m'a trouve dans la foret	ma famille	Oui
242	NEBY050600	2000-06-05	20	18-33	≤ 25	Negatif	Negatif	Negatif	Negatif	Negatif	Negatif	Negatif	Non	Non		Rural	ciriri/Kadutu	celibataire	primaire	aucune	Congolaise	Shi	protestante	Non	na	Non	Null	Non	Null	Non	Null	Non	na	2	Oui	2	Oui	Normal	jamais	Non	nul	Oui	2017-12-31	15	15	˃ 5	en route vers la maison en provenance de veiller de priere	aucune	Non
243	MAMK010158	1958-01-01	62	50-65	46 - 65	Negatif	Negatif	Negatif	Negatif	Negatif	Negatif	Negatif	Non	Non		Rural	Mushinga/Walungu	veuve	Aucun	cultivatrice	Congolaise	Shi	catholique	Non	na	Non	Null	Non	Null	Non	Null	Non	na	2	Oui	1	Non	Normal	jamais	Non	nul	Oui	2010-06-01	2	2	2 à 5	au champs	aucune	Non
244	BAMW011060	1960-10-01	60	50-65	≤ 25	Negatif	Negatif	Negatif	Negatif	Negatif	Negatif	Positif	Non	Non		Rural	Mushego/Walungu	marié/au foyer	Aucun	cultivatrice	Congolaise	Shi	catholique	Non	na	Non	Null	Non	Null	Non	Null	Non	na	2	Oui	2	Oui	Normal	jamais	Non	nul	Oui	2017-06-05	1	1	1	il m'a trouve au champs	aucune	Non
245	ADZI180996	1996-09-18	24	18-33	≤ 25	Negatif	Negatif	Negatif	Negatif	Negatif	Negatif	Negatif	Non	Non		Rural	Mugogo/Walungu	celibataire	secondaire	cultivatrice	Congolaise	Shi	protestante	Non	na	Non	Null	Non	Null	Non	Null	Non	na	1	Non	1	Non	Normal	jamais	Non	nul	Oui	2017-01-01	2	2	2 à 5	au champs	aucune	Non
246	NSMA170967	1967-09-17	53	50-65	46 - 65	Negatif	Negatif	Negatif	Negatif	Negatif	Negatif	Negatif	Non	Non		Rural	Namurhambye/Walungu	marié/au foyer	Aucun	cultivatrice	Congolaise	Shi	protestante	Non	na	Non	Null	Non	Null	Non	Null	Non	na	2	Oui	2	Oui	Normal	jamais	Non	nul	Oui	2017-07-10	2	2	2 à 5	ils m'ont trouvé au champs	aucune	Non
247	SAMU100280	1980-02-10	40	34-49	26 - 45	Negatif	Negatif	Negatif	Negatif	Negatif	Negatif	Negatif	Non	Non		Rural	Baraka/Fizi	marié/au foyer	Aucun	cultivatrice	Congolaise	Bembe	protestante	Non	na	Non	Null	Non	Null	Non	Null	Non	na	1	Non	2	Oui	Normal	jamais	Non	nul	Oui	2017-04-03	1	2	2 à 5	ils m'ont rencontrer au champs	mon mari	Non
248	EBIC010166	1966-01-01	54	50-65	46 - 65	Negatif	Negatif	Negatif	Negatif	Negatif	Negatif	Positif	Non	Non		Rural	Baraka/Fizi	veuve	primaire	cultivatrice	Congolaise	Bembe	protestante	Non	na	Non	Null	Non	Null	Non	Null	Non	na	2	Oui	1	Non	Normal	jamais	Non	nul	Oui	2015-01-01	2	3	2 à 5	ils nous ont rencontrer dans notre maison	ma famille	Non
249	ALMA010173	1973-01-01	47	34-49	46 - 65	Negatif	Negatif	Negatif	Negatif	Negatif	Negatif	Negatif	Non	Non		Rural	Baraka/Fizi	veuve	secondaire	cultivatrice	Congolaise	Bembe	protestante	Non	na	Non	Null	Non	Null	Non	Null	Non	na	2	Oui	1	Non	Normal	jamais	Non	nul	Oui	2016-06-24	1	2	2 à 5	rencontrer a la riviere	ma grande sœur	Non
250	SIMA010173	1973-01-01	47	34-49	46 - 65	Negatif	Negatif	Positif	Positif	Negatif	Negatif	Negatif	Non	Non		Rural	Baraka/Fizi	marié/au foyer	primaire	cultivatrice	Congolaise	Bembe	protestante	Non	na	Non	Null	Non	Null	Non	Null	Non	na	1	Non	2	Oui	Normal	jamais	Non	nul	Oui	2014-08-06	1	2	2 à 5	au champs	mon ami	Non
251	NANG200663	1963-06-20	57	50-65	46 - 65	Negatif	Negatif	Negatif	Negatif	Negatif	Negatif	Negatif	Non	Non		Rural	Baraka/Fizi	separé/divorcé	Aucun	cultivatrice	Congolaise	Bembe	protestante	Non	na	Non	Null	Non	Null	Non	Null	Non	na	2	Oui	1	Non	Normal	jamais	Non	nul	Oui	2013-12-01	1	1	1	dans ma maison la nuit	aucune	Non
252	NYCH010164	1964-01-01	56	50-65	46 - 65	Positif	Positif	Positif	Negatif	Negatif	Negatif	Negatif	Non	Non		Rural	Luvunge	marié/au foyer	Aucun	cultivatrice	Congolaise	Fulero	protestante	Non	na	Non	Null	Non	Null	Non	Null	Non	na	1	Non	2	Oui	Normal	jamais	Non	nul	Oui	2012-01-01	1	4	2 à 5	ils m'ont rencontré au champs	ma famille	Non
253	VEMU010158	1958-01-01	62	50-65	46 - 65	Negatif	Negatif	Positif	Negatif	Negatif	Negatif	Negatif	Non	Non		Rural	Kabare/kalengera	separé/divorcé	Aucun	cultivatrice	Congolaise	Shi	protestante	Non	na	Non	Null	Non	Null	Non	Null	Non	na	2	Oui	1	Non	Normal	jamais	Non	nul	Oui	2017-11-01	1	3	2 à 5	ils m'ont rencontrer au champs	ma famille	Non
254	SIRU010185	1985-01-01	35	34-49	≤ 25	Negatif	Negatif	Positif	Negatif	Negatif	Negatif	Positif	Non	Non		Rural	Kavumu	marié/au foyer	Aucun	cultivatrice	Congolaise	Shi	catholique	Non	na	Non	Null	Non	Null	Non	Null	Non	na	1	Non	1	Non	Normal	jamais	Non	nul	Oui	1905-07-08	1	2	2 à 5	au champs	ma mere	Non
255	FUBA010198	1998-01-01	22	18-33	≤ 25	Negatif	Negatif	Negatif	Negatif	Negatif	Negatif	Negatif	Non	Non		Rural	Kinamira/luvungu	marié/au foyer	Aucun	cultivatrice	Congolaise	Fulero	protestante	Non	na	Non	Null	Non	Null	Non	Null	Non	na	2	Oui	2	Oui	Normal	jamais	Non	nul	Oui	2017-12-31	1	2	2 à 5	a la riviere	ma grande sœur	Non
256	RABI100205	2005-02-10	15	<=17	≤ 25	Negatif	Negatif	Negatif	Negatif	Negatif	Negatif	Negatif	Non	Non		Rural	Karhale	celibataire	primaire	Ecolière/Eleve/Etudiante	Congolaise	Shi	catholique	Non	na	Non	Null	Non	Null	Non	Null	Non	na	1	Non	1	Non	Normal	jamais	Non	nul	Oui	2018-01-27	1	1	1	il m'a rencontré a la toilette		Non
257	ZAMB010145	1945-01-01	78	>=66	˃ 65	Negatif	Negatif	Positif	Positif	Negatif	Negatif	Negatif	Non	Non		Rural	Baraka/Fizi	marié/au foyer	primaire	cultivatrice	Congolaise	Bembe	catholique	Non	na	Non	Null	Non	Null	Non	Null	Non	na	2	Oui	2	Oui	Normal	jamais	Non	nul	Oui	2017-12-21	1	1	1	il m'a trouvé en route vers la maison	aucune	Non
258	ANFA010188	1988-01-01	32	18-33	26 - 45	Negatif	Positif	Positif	Negatif	Positif	Negatif	Negatif	Non	Non		Rural	Baraka/Fizi	marié/au foyer	primaire	cultivatrice	Congolaise	Bembe	catholique	Non	na	Non	Null	Non	Null	Non	Null	Non	na	3	Oui	2	Oui	Normal	jamais	Non	nul	Oui	2017-12-27	2	2	2 à 5	au champs	aucune	Non
259	PAMD010478	1978-04-01	42	34-49	26 - 45	Negatif	Negatif	Negatif	Negatif	Negatif	Negatif	Negatif	Non	Non		Rural	Kalehe	marié/au foyer	Aucun	cultivatrice	Congolaise	Havu	catholique	Non	na	Non	Null	Non	Null	Non	Null	Non	na	2	Oui	2	Oui	Normal	jamais	Non	nul	Oui	2017-04-20	2	2	2 à 5	ils m'ont trouver au champs	aucune	Oui
260	KWMK010168	1968-01-01	52	50-65	46 - 65	Negatif	Negatif	Positif	Negatif	Negatif	Negatif	Positif	Non	Non		Rural	Idjwi	marié/au foyer	Aucun	cultivatrice	Congolaise	Havu	protestante	Non	na	Non	Null	Non	Null	Non	Null	Non	na	1	Non	1	Non	Normal	jamais	Non	nul	Oui	2018-01-01	1	1	1	ma trouver dans la route	aucune	Oui
261	DOMA041094	1994-10-04	26	18-33	26 - 45	Negatif	Negatif	Positif	Negatif	Negatif	Negatif	Negatif	Non	Non		Rural	Numbi/Kalehe	marié/au foyer	primaire	cultivatrice	Etrangère	Havu	protestante	Non	na	Non	Null	Non	Null	Non	Null	Non	na	3	Oui	2	Oui	Normal	jamais	Non	nul	Oui	2017-10-30	1	1	1	il m'a trouvé a la maison	tout le quartier été au courant	Non
262	FRMK060385	1985-03-06	35	34-49	26 - 45	Negatif	Negatif	Negatif	Negatif	Negatif	Negatif	Negatif	Non	Non		Rural	Idjwi	marié/au foyer	Aucun	cultivatrice	Congolaise	Havu	protestante	Non	na	Non	Null	Non	Null	Non	Null	Non	na	4	Oui	2	Oui	Normal	jamais	Oui	nul	Oui		3	3	2 à 5	ils m'ont trouvé dans la foret	aucune	Non
263	SIMU010176	1976-01-01	44	34-49	26 - 45	Negatif	Negatif	Negatif	Negatif	Negatif	Negatif	Negatif	Non	Non		Rural	Mabingu /Katana	marié/au foyer	Aucun	cultivatrice	Congolaise	Autres	protestante	Non	na	Non	Null	Non	Null	Non	Null	Non	na	2	Oui	2	Oui	Normal	jamais	Non	nul	Oui	2017-09-01	2	2	2 à 5	ils m'ont trouvé au champs	mon mari	Non
264	BEGA010152	1952-01-01	68	>=66	˃ 65	Negatif	Negatif	Negatif	Negatif	Negatif	Negatif	Negatif	Non	Non		Rural	Sange	veuve	Aucun	Commerce	Congolaise	Fulero	protestante	Non	na	Non	Null	Non	Null	Non	Null	Non	na	2	Oui	2	Oui	Normal	jamais	Non	nul	Oui		1	1	1	ma trouver a la maison		Non
265	SINT010176	1976-01-01	44	34-49	26 - 45	Negatif	Negatif	Negatif	Negatif	Negatif	Negatif	Negatif	Non	Non		Rural	Idjwi	marié/au foyer	Aucun	cultivatrice	Congolaise	Havu	protestante	Non	na	Non	Null	Non	Null	Non	Null	Non	na	2	Oui	2	Oui	Normal	jamais	Non	nul	Oui	2016-10-01	3	3	2 à 5	ils m'ont trouver en cours de route		Oui
266	ZAHA091088	1988-10-09	32	18-33	26 - 45	Negatif	Positif	Positif	Negatif	Positif	Negatif	Negatif	Non	Oui	3	Rural	Nyabibwe	marié/au foyer	Aucun	cultivatrice	Etrangère	Havu	protestante	Non	na	Non	Null	Non	Null	Non	Null	Non	na	3	Oui	2	Oui	Normal	jamais	Non	nul	Oui	2017-08-01	2	2	2 à 5	ils m'ont trouvé a coté d'une riviere a lushebere	aucune	Non
267	FUBA010172	1972-01-01	48	34-49	≤ 25	Negatif	Negatif	Negatif	Negatif	Negatif	Negatif	Positif	Non	Non		Rural	Nyabibwe	marié/au foyer	Aucun	cultivatrice	Etrangère	Havu	protestante	Non	na	Non	Null	Non	Null	Non	Null	Non	na	2	Oui	2	Oui	Normal	jamais	Non	nul	Oui	2017-01-01	1	1	1	ma trouver au champs	aucune	Non
268	KALU010148	1948-01-01	72	>=66	˃ 65	Negatif	Negatif	Negatif	Negatif	Negatif	Negatif	Negatif	Non	Non		Rural	Idjwi	veuve	Aucun	cultivatrice	Congolaise	Havu	catholique	Non	na	Non	Null	Non	Null	Non	Null	Non	na	2	Oui	1	Non	Normal	jamais	Non	nul	Oui		1	1	1			Oui
269	ADNA010148	1948-01-01	72	>=66	˃ 65	Negatif	Negatif	Negatif	Negatif	Negatif	Negatif	Negatif	Non	Non		Rural	Idjwi	marié/au foyer	Aucun	cultivatrice	Congolaise	Havu	catholique	Non	na	Non	Null	Non	Null	Non	Null	Non	na	1	Non	2	Oui	Normal	jamais	Non	nul	Oui		1	1	1			Oui
270	JEMA010178	1978-01-01	42	34-49	26 - 45	Negatif	Negatif	Negatif	Negatif	Negatif	Negatif	Negatif	Non	Non		Rural	Idjwi	marié/au foyer	primaire	cultivatrice	Congolaise	Havu	catholique	Non	na	Non	Null	Non	Null	Non	Null	Non	na	1	Non	2	Oui	Normal	jamais	Non	nul	Oui		1	1	1			Oui
271	MOSA0101173	1973-01-01	47	34-49	46 - 65	Negatif	Negatif	Negatif	Negatif	Negatif	Negatif	Negatif	Non	Non		Urbain	Industriel/Kadutu	marié/au foyer	secondaire	aucune	Congolaise	Bembe	protestante	Non	na	Non	Null	Non	Null	Non	Null	Non	na	2	Oui	2	Oui	Normal	jamais	Non	nul	Oui		1	1	1			Non
272	MZMU010182	1982-01-01	38	34-49	26 - 45	Negatif	Negatif	Negatif	Negatif	Negatif	Negatif	Negatif	Non	Non		Rural	Kavumu	marié/au foyer	Aucun	cultivatrice	Congolaise	Shi	catholique	Non	na	Non	Null	Non	Null	Non	Null	Non	na	1	Non	2	Oui	Normal	jamais	Non	nul	Oui	2017-08-01	1	4	2 à 5	la route vers le marché	ma grande sœur	Non
273	LEKU010148	1948-01-01	72	>=66	˃ 65	Negatif	Negatif	Positif	Positif	Negatif	Negatif	Negatif	Non	Non		Rural	Katana	veuve	Aucun	cultivatrice	Congolaise	Shi	catholique	Non	na	Non	Null	Non	Null	Non	Null	Non	na	2	Oui	1	Non	Normal	jamais	Non	nul	Oui		1	1	1			Non
274	NAKA0101197	1997-01-01	23	18-33	≤ 25	Negatif	Negatif	Negatif	Negatif	Negatif	Negatif	Negatif	Non	Non		Rural	Kalehe	separé/divorcé	primaire	cultivatrice	Congolaise	Havu	catholique	Non	na	Non	Null	Non	Null	Non	Null	Non	na	2	Oui	1	Non	Normal	jamais	Non	nul	Oui	2018-01-01	1	2	2 à 5	ils m'ont rencontré au champs	ma mere	Non
275	JOBU220800	2000-08-22	20	18-33	≤ 25	Negatif	Negatif	Positif	Positif	Negatif	Negatif	Negatif	Non	Oui	1	Urbain	Panzi/Mulengeza I	celibataire	secondaire	Ecolière/Eleve/Etudiante	Congolaise	Shi	catholique	Non	na	Non	Null	Non	Null	Non	Null	Non	na	3	Oui	1	Non	Normal	jamais	Non	nul	Oui	2017-11-10	4	1	1	il m'a trouvé a l'hotel	a mon camarade Moise	Non
276	NAND041177	1977-11-04	43	34-49	26 - 45	Negatif	Negatif	Negatif	Negatif	Negatif	Negatif	Negatif	Non	Non		Rural	Kalehe/lemera	marié/au foyer	Aucun	cultivatrice	Congolaise	Havu	protestante	Non	na	Non	Null	Non	Null	Non	Null	Oui	2016	2	Oui	2	Oui	Normal	jamais	Non	nul	Oui	2017-11-29	1	1	1	il m'a trouvé au champs	mon mari	Non
277	MCLU080658	1958-06-08	62	50-65	46 - 65	Negatif	Negatif	Negatif	Negatif	Negatif	Negatif	Negatif	Non	Non		Rural	walungu/Chagata	marié/au foyer	Aucun	cultivatrice	Congolaise	Shi	catholique	Non	na	Non	Null	Non	Null	Non	Null	Non	na	3	Oui	2	Oui	Normal	jamais	Non	nul	Oui	2017-07-27	1	5	2 à 5	ils m'ont trouver a la maison	ma famille	Non
278	JEND010173	1973-01-01	47	34-49	46 - 65	Negatif	Negatif	Positif	Negatif	Negatif	Negatif	Negatif	Non	Non		Rural	Kalehe	veuve	Aucun	cultivatrice	Congolaise	Havu	catholique	Non	na	Non	Null	Non	Null	Non	Null	Non	na	2	Oui	1	Non	Normal	jamais	Non	nul	Oui		1	1	1			Oui
279	NOBA251269	1969-12-25	51	50-65	46 - 65	Negatif	Positif	Positif	Negatif	Positif	Negatif	Positif	Oui	Non		Rural	Walungu/Chai	veuve	Aucun	cultivatrice	Congolaise	Shi	catholique	Non	na	Non	Null	Non	Null	Non	Null	Non	na	2	Oui	1	Non	Normal	jamais	Non	nul	Oui	2008-01-01	4	4	2 à 5	ils m'ont trouvé chez moi et ils ont tué mon mari	ma famille	Oui
280	TACH040666	1966-06-04	54	50-65	46 - 65	Negatif	Negatif	Negatif	Negatif	Negatif	Negatif	Negatif	Non	Non		Rural	Mulungu	veuve	Aucun	cultivatrice	Congolaise	Lega	catholique	Non	na	Non	Null	Non	Null	Non	Null	Non	na	2	Oui	1	Non	Normal	jamais	Non	nul	Oui	2017-04-01	1	1	1	trouver au champs	aucune	Oui
281	NAMK01/01/83	1983-01-01	37	34-49	26 - 45	Negatif	Negatif	Negatif	Negatif	Negatif	Negatif	Negatif	Non	Non		Rural	Kalutu/Kabare	marié/au foyer	Aucun	cultivatrice	Congolaise	Shi	catholique	Non	na	Non	Null	Non	Null	Non	Null	Non	na	3	Oui	2	Oui	Normal	jamais	Non	nul	Oui	2018-01-01	1	1	1	en route en provenance du marché		Non
282	MWMM010173	1973-01-01	47	34-49	46 - 65	Negatif	Negatif	Positif	Positif	Negatif	Negatif	Negatif	Non	Non		Rural	Kalutu/Kabare	marié/au foyer	Aucun	cultivatrice	Congolaise	Shi	protestante	Non	na	Non	Null	Non	Null	Non	Null	Non	na	2	Oui	2	Oui	Normal	jamais	Non	nul	Oui	2017-12-01	1	1	1	je revenais du marché	personne	Non
283	BAMR090983	1983-09-09	37	34-49	26 - 45	Negatif	Negatif	Negatif	Negatif	Negatif	Negatif	Negatif	Non	Non		Rural	Kalutu/Kabare	marié/au foyer	Aucun	cultivatrice	Congolaise	Shi	catholique	Non	na	Non	Null	Non	Null	Non	Null	Non	na	1	Non	1	Non	Normal	jamais	Non	nul	Oui	2018-01-01	1	1	1	en route de kabare vers katutu	personne	Non
284	MAKI041055	04/10/19955	65	50-65	46 - 65	Negatif	Negatif	Positif	Negatif	Negatif	Negatif	Negatif	Non	Non		Urbain	Uvira	veuve	Aucun	cultivatrice	Congolaise	Fulero	protestante	Non	na	Non	Null	Non	Null	Non	Null	Non	na	2	Oui	1	Non	Normal	jamais	Non	nul	Oui	2017-10-01	2	2	2 à 5	m'avaient agressé au champs sur les montagnes d'Uvira	ma famille	Non
285	NAAN061080	1980-10-06	40	34-49	26 - 45	Negatif	Negatif	Negatif	Negatif	Negatif	Negatif	Negatif	Non	Non		Rural	Minembwe	celibataire	secondaire	fonctionnaire	Congolaise	Autres	protestante	Non	na	Non	Null	Non	Null	Non	Null	Non	na	1	Non	1	Non	Normal	jamais	Non	nul	Oui	2017-12-10	15	2	2 à 5	ils m'ont rencontré je revenais du champs	personnel soignant	Non
286	NAAS010193	1993-01-01	27	18-33	26 - 45	Negatif	Negatif	Negatif	Negatif	Negatif	Negatif	Negatif	Non	Non		Rural	Luvungi	marié/au foyer	Aucun	cultivatrice	Congolaise	Fulero	protestante	Non	na	Non	Null	Non	Null	Non	Null	Non	na	2	Oui	2	Oui	Normal	jamais	Non	nul	Oui	2018-01-29	2	2	2 à 5	ils m'ont trouver au champ	Mon mari	Non
287	ALMU150397	1997-03-15	23	18-33	≤ 25	Negatif	Negatif	Negatif	Negatif	Negatif	Negatif	Negatif	Non	Non		Rural	Luvungi	marié/au foyer	secondaire	aucune	Congolaise	Fulero	catholique	Non	na	Non	Null	Non	Null	Non	Null	Non	na	2	Oui	1	Non	Normal	parfois	Non	nul	Oui	2017-12-24	6	2	2 à 5	ils m'ont trouvé a mon retour vers le champs	Ma mere	Non
288	CHLU101002	2002-10-10	18	18-33	≤ 25	Negatif	Negatif	Negatif	Negatif	Negatif	Negatif	Negatif	Non	Non		Rural	Uvira/Mulongwe	celibataire	primaire	aucune	Congolaise	Fulero	protestante	Non	na	Non	Null	Non	Null	Non	Null	Non	na	2	Oui	1	Non	Normal	jamais	Non	nul	Oui	2017-12-24	2	1	1	il m'a appele chez lui puis il ' a pris par force	ma grande sœur	Non
289	TAZA030482	1982-04-03	38	34-49	26 - 45	Negatif	Negatif	Negatif	Negatif	Negatif	Negatif	Negatif	Non	Non		Rural	Luvungi	marié/au foyer	primaire	cultivatrice	Congolaise	Fulero	protestante	Non	na	Non	Null	Non	Null	Non	Null	Oui	2010	2	Oui	2	Oui	Normal	jamais	Non	nul	Oui	2017-05-05	2	1	1	il m'a trouvé au chemin du retour vers la maison	personne	Non
290	FUMW010188	1988-01-01	32	18-33	26 - 45	Negatif	Negatif	Positif	Positif	Negatif	Negatif	Negatif	Non	Non		Rural	Idjwi	marié/au foyer	Aucun	cultivatrice	Congolaise	Havu	protestante	Non	na	Non	Null	Non	Null	Non	Null	Oui	2017-10-01	2	Oui	2	Oui	Normal	jamais	Non	nul	Oui	2017-08-10	1	1	1	personne		Oui
291	COTA010168	1968-01-01	52	50-65	46 - 65	Negatif	Negatif	Negatif	Negatif	Negatif	Negatif	Negatif	Non	Non		Rural	Shabunda	marié/au foyer	Aucun	cultivatrice	Congolaise	Lega	catholique	Non	na	Non	Null	Non	Null	Non	Null	Non	na	2	Oui	2	Oui	Normal	jamais	Non	nul	Oui	2015	1	4	2 à 5	ils m'ont rencontré au champs	mes amies	Non
292	BOMA010173	1973-01-01	47	34-49	46 - 65	Negatif	Negatif	Negatif	Negatif	Negatif	Negatif	Negatif	Non	Non		Rural	Idjwi	marié/au foyer	Aucun	cultivatrice	Congolaise	Havu	protestante	Non	na	Non	Null	Non	Null	Non	Null	Non	na	1	Non	2	Oui	Normal	jamais	Non	nul	Oui		1	1	1			Oui
293	BAM'M010156	1956-01-01	64	50-65	46 - 65	Negatif	Negatif	Negatif	Negatif	Negatif	Negatif	Negatif	Non	Non		Rural	Luboma	separé/divorcé	Aucun	cultivatrice	Congolaise	Shi	catholique	Non	na	Non	Null	Non	Null	Non	Null	Non	na	2	Oui	1	Non	Normal	jamais	Non	nul	Oui		1	1	1			Non
294	CIM'N010158	1958-01-01	62	50-65	46 - 65	Negatif	Negatif	Negatif	Negatif	Negatif	Negatif	Negatif	Non	Non		Rural	Chiherano	marié/au foyer	Aucun	cultivatrice	Congolaise	Shi	catholique	Non	na	Non	Null	Non	Null	Non	Null	Non	na	1	Non	2	Oui	Normal	jamais	Non	nul	Oui	2005	1	1	1	dans ma chambre	personne	Non
295	NTCI010163	1963-01-01	57	50-65	46 - 65	Negatif	Negatif	Negatif	Negatif	Negatif	Negatif	Negatif	Non	Non		Rural	Chiherano	marié/au foyer	Aucun	cultivatrice	Congolaise	Shi	catholique	Non	na	Non	Null	Non	Null	Non	Null	Non	na	1	Non	2	Oui	Normal	jamais	Non	nul	Oui	2016	1	2	2 à 5	ils m'ont rencontrer au champs	Mon mari et une amie infirmiere	Non
296	FUMK020276	1976-02-02	44	34-49	26 - 45	Negatif	Negatif	Negatif	Negatif	Negatif	Negatif	Negatif	Non	Non		Rural	Cimbwiji/Kajeje	marié/au foyer	Aucun	cultivatrice	Congolaise	Shi	catholique	Non	na	Non	Null	Non	Null	Non	Null	Non	na	2	Oui	2	Oui	Normal	jamais	Non	nul	Oui	2016-05-01	4	4	2 à 5	ils m'ont trouver chez moi a domicile	ma famille	Non
297	MAMN010188	1988-01-01	32	18-33	26 - 45	Negatif	Negatif	Negatif	Negatif	Negatif	Negatif	Negatif	Non	Non		Rural	Kalonge	separé/divorcé	Aucun	cultivatrice	Congolaise	Shi	protestante	Non	na	Non	Null	Non	Null	Non	Null	Non	na	2	Oui	2	Oui	Normal	jamais	Non	nul	Oui	2016	2	2	2 à 5	ils m'ont amener dans la foret pendant 4 mois		Non
298	ELFE010178	1978-01-01	42	34-49	26 - 45	Negatif	Negatif	Negatif	Negatif	Negatif	Negatif	Negatif	Non	Non		Rural	Swima	marié/au foyer	Aucun	cultivatrice	Congolaise	Bembe	catholique	Non	na	Non	Null	Non	Null	Non	Null	Non	na	1	Non	2	Oui	Normal	jamais	Non	nul	Oui	2016	2	2	2 à 5	il m'a rencontre au champs	mon mari	Non
299	FRFI010190	1990-01-01	30	18-33	26 - 45	Negatif	Negatif	Negatif	Negatif	Negatif	Negatif	Negatif	Non	Non		Rural	Baraka/Fizi	marié/au foyer	primaire	aucune	Congolaise	Bembe	protestante	Non	na	Non	Null	Non	Null	Non	Null	Non	na	1	Non	2	Oui	Normal	jamais	Non	nul	Oui		1	1	1	dans sa chambre	aucun	Non
300	YEIK020183	1983-01-01	37	34-49	26 - 45	Negatif	Negatif	Positif	Positif	Negatif	Negatif	Negatif	Non	Non		Rural	Swima	marié/au foyer	Aucun	cultivatrice	Congolaise	Bembe	protestante	Non	na	Non	Null	Non	Null	Non	Null	Non	na	1	Non	2	Oui	Normal	jamais	Non	nul	Oui		1	1	1	Non		Non
301	JOBI010184	1984-01-01	36	34-49	26 - 45	Positif	Positif	Positif	Negatif	Negatif	Negatif	Negatif	Non	Non		Rural	Baraka/Fizi	marié/au foyer	primaire	cultivatrice	Congolaise	Bembe	protestante	Non	na	Non	Null	Non	Null	Non	Null	Non	na	2	Oui	2	Oui	Normal	jamais	Non	Null	Oui	2016	2	1	1	Dans notre chambre	Aucun	Non
302	NABA010173	1973-01-01	47	34-49	46 - 65	Negatif	Positif	Positif	Negatif	Negatif	Negatif	Negatif	Non	Non		Rural	Bunyakiri	marié/au foyer	Aucun	cultivatrice	Congolaise	Havu	protestante	Non	na	Non	Null	Non	Null	Non	Null	Oui	2011	1	Non	2	Oui	Normal	jamais	Non	Null	Oui	2010	1	1	1	Dans notre chambre	Aucun	Non
303	NSMR010180	1980-01-01	40	34-49	26 - 45	Negatif	Negatif	Negatif	Negatif	Negatif	Negatif	Negatif	Non	Non		Rural	Mushinga	veuve	Aucun	cultivatrice	Congolaise	Shi	catholique	Non	na	Non	Null	Non	Null	Non	Null	Non	na	2	Oui	1	Non	Normal	jamais	Non	Null	Oui	null	1	1	1	Null	Null	Non
304	FUMM010184	1984-01-01	36	34-49	26 - 45	Negatif	Negatif	Positif	Positif	Negatif	Negatif	Negatif	Non	Non		Rural	Malalo	separé/divorcé	Aucun	cultivatrice	Congolaise	Shi	catholique	Non	na	Non	Null	Non	Null	Non	Null	Non	na	2	Oui	1	Non	Normal	jamais	Non	Null	Oui	/09/2017	1	3	2 à 5	En route vers kalonge	Mon mari	Non
305	PAMK010155	1955-01-01	65	50-65	46 - 65	Negatif	Negatif	Negatif	Negatif	Negatif	Negatif	Negatif	Non	Non		Rural	Kalonge	marié/au foyer	Aucun	cultivatrice	Congolaise	Havu	protestante	Non	na	Non	Null	Non	Null	Non	Null	Non	na	1	Non	2	Oui	Normal	jamais	Non	Null	Oui	//2016	1	2	2 à 5	chez nous la nuit	Ma famille	Non
306	MAMM010188	1988-01-01	32	18-33	26 - 45	Negatif	Negatif	Negatif	Negatif	Negatif	Negatif	Negatif	Non	Non		Rural	Kalonge	separé/divorcé	Aucun	cultivatrice	Congolaise	Havu	catholique	Non	na	Non	Null	Non	Null	Non	Null	Non	na	2	Oui	1	Non	Normal	jamais	Non	Null	Oui	//2017	2	3	2 à 5	chez nous la nuit	Ma famille	Non
307	FUMK010176	1976-01-01	44	34-49	26 - 45	Negatif	Negatif	Negatif	Negatif	Negatif	Negatif	Negatif	Non	Non		Rural	Kadjedje	marié/au foyer	Aucun	cultivatrice	Congolaise	Shi	catholique	Non	na	Non	Null	Non	Null	Non	Null	Non	na	1	Non	2	Oui	Normal	jamais	Non	Null	Oui	//2016	1	4	2 à 5	chez nous la nuit	Ma famille	Oui
308	BIBY010198	1998-01-01	22	18-33	≤ 25	Negatif	Negatif	Negatif	Negatif	Negatif	Negatif	Negatif	Non	Non		Rural	Luvungi	celibataire	secondaire	aucune	Congolaise	Bembe	protestante	Non	na	Non	Null	Non	Null	Non	Null	Non	na	1	Non	1	Non	Normal	jamais	Non	Null	Oui	/12/2017	1	2	2 à 5	Au champs	Aucun	Non
309	MAOL021286	1986-12-02	34	34-49	26 - 45	Negatif	Negatif	Negatif	Negatif	Negatif	Negatif	Negatif	Non	Non		Rural	Luvungi	marié/au foyer	primaire	aucune	Congolaise	Bembe	protestante	Non	na	Non	Null	Non	Null	Non	Null	Non	na	1	Non	2	Oui	Normal	jamais	Non	Null	Oui	2017-12-15	1	1	1	au champs	Aucun	Non
310	NGMA070485	1985-04-07	35	34-49	26 - 45	Negatif	Negatif	Negatif	Negatif	Negatif	Negatif	Negatif	Non	Non		Rural	Uvira	veuve	secondaire	Commerce	Congolaise	Fulero	protestante	Oui	Negatif	Oui	Null	Non	Null	Non	Null	Non	na	2	Oui	1	Non	Normal	jamais	Non	Null	Oui	//2017	1	2	2 à 5	Au champs	Ma mère	Non
311	FUMB010158	1958-01-01	62	50-65	46 - 65	Negatif	Negatif	Negatif	Negatif	Negatif	Negatif	Negatif	Non	Non		Rural	Ngweshe	veuve	Aucun	cultivatrice	Congolaise	Shi	protestante	Non	na	Non	Null	Non	Null	Non	Null	Non	na	2	Oui	1	Non	Normal	jamais	Non	Null	Oui	//2016	1	3	2 à 5	chez nous la nuit	Ma famille	Non
312	NSBA251200	2000-12-25	20	18-33	≤ 25	Negatif	Negatif	Positif	Positif	Negatif	Negatif	Negatif	Non	Non		Rural	kavumu	separé/divorcé	secondaire	aucune	Congolaise	Shi	protestante	Non	na	Non	Null	Non	Null	Non	Null	Non	na	2	Oui	1	Non	Normal	jamais	Non	Null	Oui	//2017	1	1	1	Dans sa maison	Ma mère	Non
313	BEMC010173	1973-01-01	47	34-49	46 - 65	Negatif	Negatif	Positif	Positif	Negatif	Negatif	Negatif	Non	Non		Rural	Kalonge	marié/au foyer	Aucun	cultivatrice	Congolaise	Tembo	catholique	Non	na	Non	Null	Non	Null	Non	Null	Non	na	1	Non	2	Oui	Normal	jamais	Non	Null	Oui	//2016	1	3	2 à 5	vers le marché	Null	Non
314	BUND071165	1965-11-07	55	50-65	46 - 65	Negatif	Negatif	Negatif	Negatif	Negatif	Negatif	Negatif	Non	Non		Rural	Ndolere	veuve	Aucun	cultivatrice	Congolaise	Havu	protestante	Non	na	Non	Null	Non	Null	Non	Null	Non	na	2	Oui	1	Non	Normal	jamais	Non	Null	Oui	//2015	1	2	2 à 5	chez nous la nuit	Mon ami	Non
315	NAMK010163	1963-01-01	57	50-65	46 - 65	Negatif	Negatif	Negatif	Negatif	Negatif	Negatif	Negatif	Non	Non		Rural	Kalagane	veuve	Aucun	cultivatrice	Congolaise	Shi	catholique	Non	na	Non	Null	Non	Null	Non	Null	Non	na	2	Oui	1	Non	Normal	jamais	Non	Null	Oui	//2010	1	3	2 à 5	Au champs	Ma famille	Non
316	DUMM010158	1958-01-01	62	50-65	46 - 65	Negatif	Negatif	Positif	Positif	Negatif	Negatif	Negatif	Non	Non		Rural	Luvungi	marié/au foyer	Aucun	cultivatrice	Congolaise	Fulero	catholique	Non	na	Non	Null	Non	Null	Non	Null	Non	na	1	Non	2	Oui	Normal	jamais	Non	Null	Oui	//2012	1	2	2 à 5	A la rivière	Mon mari	Non
317	JEKI010162	1962-01-01	58	50-65	46 - 65	Negatif	Negatif	Positif	Negatif	Negatif	Negatif	Negatif	Non	Non		Rural	Lulingu	veuve	Aucun	cultivatrice	Congolaise	Lega	catholique	Non	na	Non	Null	Non	Null	Non	Null	Non	na	2	Oui	1	Non	Normal	jamais	Non	Null	Oui	//2015	1	3	2 à 5	au champs	Ma famille	Non
318	BENG010182	1982-01-01	38	34-49	26 - 45	Negatif	Negatif	Negatif	Negatif	Negatif	Negatif	Negatif	Non	Non		Rural	Luvungi	marié/au foyer	Aucun	Commerce	Congolaise	Fulero	catholique	Non	na	Non	Null	Non	Null	Non	Null	Non	na	1	Non	2	Oui	Normal	jamais	Non	Null	Oui	2011	1	1	1	chez nous la nuit	Aucun	Non
319	RIBU010182	1982-01-01	38	34-49	26 - 45	Positif	Positif	Positif	Negatif	Negatif	Negatif	Negatif	Non	Non		Rural	Luvungi	marié/au foyer	Aucun	cultivatrice	Congolaise	Fulero	protestante	Non	na	Non	Null	Non	Null	Non	Null	Non	na	1	Non	2	Oui	Normal	jamais	Non	Null	Oui	/07/2017	1	1	1	Vers le champs	Aucun	Non
320	LUML010148	1948-01-01	72	>=66	˃ 65	Negatif	Negatif	Negatif	Negatif	Negatif	Negatif	Negatif	Non	Non		Rural	Kabare	veuve	Aucun	aucune	Congolaise	Shi	protestante	Non	na	Non	Null	Non	Null	Non	Null	Non	na	2	Oui	1	Non	Normal	jamais	Non	Null	Oui	//2010	1	3	2 à 5	chez nous la nuit	Ma famille	Non
321	SAMM010178	1978-01-01	42	34-49	26 - 45	Negatif	Negatif	Negatif	Negatif	Negatif	Negatif	Negatif	Non	Non		Rural	kavumu	veuve	Aucun	cultivatrice	Congolaise	Shi	catholique	Non	na	Non	Null	Non	Null	Non	Null	Non	na	2	Oui	2	Oui	Normal	jamais	Non	Null	Oui	2017-11-08	1	2	2 à 5	Au champs	Ma famille	Non
322	GIMD010176	1976-01-01	44	34-49	26 - 45	Negatif	Negatif	Negatif	Negatif	Negatif	Negatif	Negatif	Non	Non		Rural	kavumu	veuve	Aucun	cultivatrice	Congolaise	Shi	catholique	Non	na	Non	Null	Non	Null	Non	Null	Non	na	2	Oui	1	Non	Normal	jamais	Non	Null	Oui	2017-03-06	1	1	1	A la rivière	Mon mari	Non
323	MAMT010168	1968-01-01	52	50-65	46 - 65	Negatif	Negatif	Negatif	Negatif	Negatif	Negatif	Negatif	Non	Non		Rural	kavumu	veuve	Aucun	cultivatrice	Congolaise	Shi	Aucune	Non	na	Non	Null	Non	Null	Non	Null	Non	na	2	Oui	2	Oui	Normal	jamais	Non	Null	Oui	//2015	1	3	2 à 5	Au champs	Ma soeur	Non
324	BEMB010168	1968-01-01	52	50-65	46 - 65	Negatif	Negatif	Positif	Positif	Negatif	Negatif	Negatif	Non	Non		Rural	kavumu	marié/au foyer	Aucun	cultivatrice	Congolaise	Shi	protestante	Non	na	Non	Null	Non	Null	Non	Null	Non	na	1	Non	2	Oui	Normal	jamais	Non	Null	Oui	//2104	1	3	2 à 5	Au champs	Mon mari	Non
325	VEMB010168	1968-01-01	52	50-65	46 - 65	Negatif	Negatif	Negatif	Negatif	Negatif	Negatif	Negatif	Non	Non		Rural	Katana	marié/au foyer	Aucun	cultivatrice	Congolaise	Shi	catholique	Non	na	Non	Null	Non	Null	Non	Null	Non	na	1	Non	2	Oui	Normal	jamais	Non	Null	Oui	//2014	1	2	2 à 5	Au champs	Ma famille	Non
326	FUMH010173	1973-01-01	47	34-49	46 - 65	Negatif	Negatif	Positif	Negatif	Negatif	Negatif	Negatif	Non	Non		Rural	kavumu	marié/au foyer	Aucun	cultivatrice	Congolaise	Shi	protestante	Non	na	Non	Null	Non	Null	Non	Null	Non	na	1	Non	2	Oui	Normal	jamais	Non	Null	Oui	//2015	1	2	2 à 5	A la rivière	Mon ami	Non
327	BUMB200687	1987-06-20	33	18-33	26 - 45	Negatif	Negatif	Positif	Negatif	Negatif	Negatif	Negatif	Non	Non		Rural	Mboko	veuve	Aucun	cultivatrice	Congolaise	Shi	protestante	Non	na	Non	Null	Non	Null	Non	Null	Non	na	2	Oui	1	Non	Normal	jamais	Non	Null	Oui	/09/2017	1	4	2 à 5	Au champs	Ma famille	Non
328	ELNA020302	2002-03-02	18	18-33	≤ 25	Negatif	Negatif	Positif	Negatif	Negatif	Negatif	Negatif	Non	Non		Urbain	Kazaroho	celibataire	primaire	Ecolière/Eleve/Etudiante	Congolaise	Shi	protestante	Non	na	Non	Null	Non	Null	Oui	2009	Non	na	1	Non	1	Non	Normal	jamais	Non	Null	Oui	2018-02-02	1	1	1	Chez moi	mes parents	Non
329	MWMA010189	1989-01-01	31	18-33	26 - 45	Negatif	Negatif	Negatif	Negatif	Negatif	Negatif	Negatif	Non	Non		Rural	Mboko	marié/au foyer	primaire	cultivatrice	Congolaise	Bembe	protestante	Non	na	Non	Null	Non	Null	Non	Null	Non	na	1	Non	2	Oui	Normal	jamais	Non	Null	Oui	2018-01-10	1	2	2 à 5	Au champs	Chez d'avenue	Non
330	AKSO010193	1993-01-01	27	18-33	26 - 45	Negatif	Negatif	Negatif	Negatif	Negatif	Negatif	Negatif	Non	Non		Rural	Kamanyola	veuve	Aucun	Commerce	Congolaise	Shi	protestante	Non	na	Non	Null	Non	Null	Non	Null	Non	na	2	Oui	2	Oui	Normal	jamais	Non	Null	Oui	2017-12-16	1	2	2 à 5	Au champs	Ma famille	Non
331	TWCL010107	2007-01-01	13	<=17	≤ 25	Negatif	Negatif	Negatif	Negatif	Negatif	Negatif	Negatif	Non	Non		Rural	Katumba	celibataire	primaire	Ecolière/Eleve/Etudiante	Etrangère	Etrangère	protestante	Non	na	Non	Null	Non	Null	Non	Null	Non	na	0	Non	0	Non	Combiné	jamais	Non	Null	Oui	2017-08-12	1	1	1	Près du Tanganyika	Ma mère	Non
332	TAHA010192	1992-01-01	28	18-33	26 - 45	Negatif	Negatif	Positif	Positif	Negatif	Negatif	Negatif	Non	Non		Rural	Bunyakiri	marié/au foyer	secondaire	Commerce	Congolaise	Tembo	Aucune	Non	na	Non	Null	Non	Null	Non	Null	Non	na	1	Non	2	Oui	Normal	jamais	Non	Null	Oui	2016-06-06	1	3	2 à 5	au champs	Ma famille	Non
333	BIHA010176	1976-01-01	44	34-49	26 - 45	Negatif	Negatif	Negatif	Negatif	Negatif	Negatif	Negatif	Non	Non		Urbain	Ibanda	marié/au foyer	primaire	aucune	Congolaise	Lega	protestante	Non	na	Non	Null	Non	Null	Non	Null	Non	na	1	Non	2	Oui	Normal	jamais	Non	Null	Oui	2017-10-14	1	2	2 à 5	Dans la forêt	Aucun	Non
334	EMBI010180	1980-01-01	40	34-49	26 - 45	Negatif	Negatif	Negatif	Negatif	Negatif	Negatif	Negatif	Non	Non		Rural	lusenda	separé/divorcé	primaire	cultivatrice	Etrangère	Etrangère	protestante	Non	na	Non	Null	Non	Null	Oui	2017	Non	na	2	Oui	1	Non	Normal	jamais	Non	Null	Oui	/05/2017	1	2	2 à 5	Au champs	Ma famille	Non
335	MUEM010168	1968-01-01	52	50-65	46 - 65	Negatif	Negatif	Negatif	Negatif	Negatif	Negatif	Negatif	Non	Non		Rural	Idjwi	marié/au foyer	Aucun	cultivatrice	Congolaise	Havu	catholique	Non	na	Non	Null	Non	Null	Non	Null	Non	na	1	Non	2	Oui	Normal	jamais	Non	Null	Oui	//2014	1	2	2 à 5	au champs	Null	Non
336	FRMD060788	1988-07-06	32	18-33	26 - 45	Negatif	Negatif	Negatif	Negatif	Negatif	Negatif	Negatif	Non	Non		Rural	Lubarika	marié/au foyer	Aucun	cultivatrice	Congolaise	Autres	protestante	Non	na	Non	Null	Non	Null	Non	Null	Non	na	1	Non	2	Oui	Normal	jamais	Non	Null	Oui	2017-10-06	1	2	2 à 5	Au champs	Ma belle-mère	Non
337	BUJU010170	1970-01-01	50	50-65	46 - 65	Negatif	Negatif	Negatif	Negatif	Negatif	Negatif	Negatif	Non	Non		Rural	Kalehe	veuve	Aucun	cultivatrice	Congolaise	Havu	protestante	Non	na	Non	Null	Non	Null	Non	Null	Non	na	4	Oui	1	Non	Normal	jamais	Non	Null	Oui	/05/2017	1	2	2 à 5	Dans la forêt	Aucun	Non
338	AKKU121201	2001-12-12	19	18-33	≤ 25	Negatif	Negatif	Positif	Negatif	Negatif	Negatif	Negatif	Non	Oui	2	Rural	Kaziba	celibataire	secondaire	Ecolière/Eleve/Etudiante	Congolaise	Shi	protestante	Non	na	Non	Null	Non	Null	Non	Null	Non	na	1	Non	1	Non	Normal	jamais	Non	Null	Oui	2017-12-24	1	1	1	Par force	Aucun	Non
339	ACBA240401	2001-04-24	19	18-33	≤ 25	Negatif	Negatif	Negatif	Negatif	Negatif	Negatif	Negatif	Non	Non		Urbain	Nguba	celibataire	secondaire	Ecolière/Eleve/Etudiante	Congolaise	Shi	protestante	Non	na	Non	Null	Non	Null	Non	Null	Non	na	1	Non	1	Non	Normal	jamais	Non	Null	Oui	null	1	1	1	Null	Null	Non
340	MULO010160	1960-01-01	60	50-65	46 - 65	Negatif	Negatif	Negatif	Negatif	Negatif	Negatif	Negatif	Non	Non		Rural	Kalehe	veuve	Aucun	cultivatrice	Congolaise	Havu	protestante	Non	na	Non	Null	Non	Null	Non	Null	Non	na	2	Oui	1	Non	Normal	jamais	Non	Null	Oui	/08/2017	2	2	2 à 5	Au champs	Aucun	Non
341	CHBU010104	2004-01-01	16	<=17	≤ 25	Negatif	Negatif	Negatif	Negatif	Negatif	Negatif	Negatif	Non	Oui	2	Rural	Idjwi	celibataire	primaire	Ecolière/Eleve/Etudiante	Congolaise	Havu	protestante	Non	na	Non	Null	Non	Null	Non	Null	Non	na	1	Non	1	Non	Normal	jamais	Non	Null	Oui	/08/2017	1	1	1	Par force	mes parents	Non
342	VEMN010158	1958-01-01	62	50-65	46 - 65	Negatif	Negatif	Negatif	Negatif	Negatif	Negatif	Negatif	Non	Non		Rural	Ngweshe	veuve	Aucun	cultivatrice	Congolaise	Shi	catholique	Non	na	Non	Null	Non	Null	Non	Null	Non	na	2	Oui	1	Non	Normal	jamais	Non	Null	Oui	2017-12-12	1	1	1	Au champs	Aucun	Oui
343	BANY010168	1968-01-01	52	50-65	46 - 65	Negatif	Negatif	Positif	Positif	Negatif	Negatif	Negatif	Non	Non		Rural	Kalehe	marié/au foyer	Aucun	cultivatrice	Congolaise	Havu	protestante	Non	na	Non	Null	Non	Null	Non	Null	Non	na	2	Oui	2	Oui	Normal	jamais	Non	Null	Oui	//2016	2	2	2 à 5	Dans la forêt	Personnel soignant	Non
344	NAZI010104	2004-01-01	16	<=17	≤ 25	Negatif	Negatif	Positif	Negatif	Negatif	Negatif	Negatif	Non	Oui	2	Urbain	Ibanda	celibataire	primaire	Ecolière/Eleve/Etudiante	Congolaise	Shi	catholique	Non	na	Non	Null	Non	Null	Non	Null	Non	na	1	Non	1	Non	Normal	jamais	Non	Null	Oui	/10/2017	1	1	1	Par force	Aucun	Non
345	ANLO251093	1993-10-25	27	18-33	26 - 45	Negatif	Negatif	Negatif	Negatif	Negatif	Negatif	Negatif	Non	Oui	2	Rural	Kalehe	separé/divorcé	secondaire	aucune	Congolaise	Havu	protestante	Non	na	Non	Null	Non	Null	Non	Null	Non	na	2	Oui	1	Non	Normal	jamais	Non	Null	Oui	2017-11-03	1	2	2 à 5	Au champs	Ma famille	Non
346	NDMK010168	1968-01-01	52	50-65	46 - 65	Negatif	Negatif	Negatif	Negatif	Negatif	Negatif	Negatif	Non	Non		Rural	Luwindja	marié/au foyer	Aucun	cultivatrice	Congolaise	Shi	catholique	Non	na	Non	Null	Non	Null	Non	Null	Non	na	1	Non	2	Oui	Normal	jamais	Non	Null	Oui	//2017	1	2	2 à 5	chez nous la nuit	Ma famille	Non
347	NTMB010163	1963-01-01	57	50-65	46 - 65	Negatif	Negatif	Negatif	Negatif	Negatif	Negatif	Negatif	Non	Non		Rural	Kalehe	veuve	Aucun	cultivatrice	Congolaise	Havu	protestante	Non	na	Non	Null	Non	Null	Non	Null	Non	na	2	Oui	1	Non	Normal	jamais	Non	Null	Oui	//2013	1	3	2 à 5	au champs	Ma famille	Non
348	ROCI010188	1988-01-01	32	18-33	26 - 45	Negatif	Negatif	Negatif	Negatif	Negatif	Negatif	Negatif	Non	Non		Rural	Nzibira	marié/au foyer	Aucun	cultivatrice	Congolaise	Shi	protestante	Non	na	Non	Null	Non	Null	Oui	/12/2017	Non	na	2	Oui	2	Oui	Normal	jamais	Non	Null	Oui	//2014	1	2	2 à 5	Au champs	Ma mère	Oui
349	NEKA010188	1988-01-01	32	18-33	26 - 45	Negatif	Negatif	Negatif	Negatif	Negatif	Negatif	Negatif	Non	Non		Urbain	Bagira	celibataire	Aucun	aucune	Congolaise	Lega	protestante	Non	na	Oui	2010	Non	Null	Non	Null	Non	na	1	Non	1	Non	Normal	jamais	Non	Null	Oui	2017-01-03	1	1	1	chez nous la nuit	Ma soeur	Non
350	NSBA010168	1968-01-01	52	50-65	46 - 65	Negatif	Negatif	Positif	Positif	Negatif	Negatif	Negatif	Non	Non		Rural	Mushinga	marié/au foyer	Aucun	cultivatrice	Congolaise	Shi	protestante	Non	na	Non	Null	Non	Null	Non	Null	Non	na	1	Non	2	Oui	Normal	jamais	Non	Null	Oui	1905-07-08	1	3	2 à 5	chez nous la nuit	Ma famille	Oui
351	BISO050201	2001-02-05	19	18-33	≤ 25	Negatif	Negatif	Positif	Negatif	Negatif	Negatif	Negatif	Non	Non		Rural	Baraka/Fizi	celibataire	primaire	Ecolière/Eleve/Etudiante	Congolaise	Bembe	Autres	Non	na	Non	Null	Non	Null	Non	Null	Non	na	1	Non	1	Non	Normal	jamais	Non	Null	Oui	2017-10-12	1	1	1	Au champs	Ma famille	Non
352	BIOZ270682	1982-06-27	38	34-49	26 - 45	Negatif	Negatif	Positif	Negatif	Negatif	Negatif	Negatif	Non	Non		Rural	Baraka/Fizi	marié/au foyer	Aucun	cultivatrice	Congolaise	Bembe	Autres	Non	na	Non	Null	Non	Null	Non	Null	Non	na	1	Non	2	Oui	Normal	jamais	Non	Null	Oui	2017-10-12	1	2	2 à 5	Au champs	Ma famille	Non
353	DOMM010163	1963-01-01	57	50-65	46 - 65	Negatif	Negatif	Positif	Negatif	Negatif	Negatif	Negatif	Non	Non		Rural	Walungu	veuve	Aucun	cultivatrice	Congolaise	Shi	catholique	Non	na	Non	Null	Non	Null	Non	Null	Non	na	2	Oui	1	Non	Normal	jamais	Non	Null	Oui	//2013	1	2	2 à 5	Au champs	Ma famille	Non
354	SAMU040498	1998-04-04	22	18-33	≤ 25	Negatif	Negatif	Negatif	Negatif	Negatif	Negatif	Negatif	Non	Oui	3	Rural	Kabamba	celibataire	primaire	aucune	Congolaise	Tembo	catholique	Non	na	Non	Null	Non	Null	Non	Null	Non	na	1	Non	1	Non	Normal	jamais	Non	Null	Oui	/07/2017	1	3	2 à 5	chez nous la nuit	Ma famille	Non
355	NZMB010188	1988-01-01	32	18-33	26 - 45	Negatif	Negatif	Negatif	Negatif	Negatif	Positif	Positif	Non	Non		Rural	Ngweshe	marié/au foyer	Aucun	cultivatrice	Congolaise	Shi	protestante	Non	na	Non	Null	Non	Null	Non	Null	Non	na	3	Oui	1	Non	Normal	jamais	Non	Null	Oui	2017-09-10	1	1	1	chez moi	Aucun	Oui
356	NEBI040102	2002-01-04	18	18-33	≤ 25	Positif	Negatif	Negatif	Negatif	Negatif	Negatif	Negatif	Non	Oui	2	Rural	Bagira	celibataire	primaire	aucune	Congolaise	Shi	catholique	Non	na	Non	Null	Non	Null	Non	Null	Non	na	2	Oui	2	Oui	Normal	jamais	Non	Null	Oui	2017-04-13	2	1	1	Par force	Aucun	Non
357	NASA020488	1988-04-02	32	18-33	26 - 45	Negatif	Negatif	Negatif	Negatif	Negatif	Negatif	Negatif	Non	Non		Rural	Kasheke	marié/au foyer	Aucun	cultivatrice	Congolaise	Havu	protestante	Non	na	Non	Null	Non	Null	Non	Null	Non	na	2	Oui	2	Oui	Normal	jamais	Non	Null	Oui	/11/2017	1	1	1	Dans la forêt	Aucun	Non
358	MWKA140488	1988-04-24	32	18-33	26 - 45	Negatif	Negatif	Negatif	Negatif	Negatif	Negatif	Negatif	Non	Non		Rural	Kalehe	marié/au foyer	Aucun	cultivatrice	Congolaise	Havu	protestante	Non	na	Non	Null	Non	Null	Non	Null	Non	na	2	Oui	2	Oui	Normal	jamais	Non	Null	Oui	/10/2017	1	1	1	Au champs	Null	Non
359	MWBA050599	1999-05-05	21	18-33	≤ 25	Negatif	Negatif	Positif	Negatif	Negatif	Negatif	Negatif	Non	Non		Urbain	Panzi	marié/au foyer	secondaire	aucune	Etrangère	Shi	Aucune	Non	na	Non	Null	Non	Null	Non	Null	Non	na	2	Oui	2	Oui	Normal	jamais	Non	Null	Oui	2018-02-15	1	1	1	Par force	Ma famille	Non
360	SASE150591	1991-05-15	29	18-33	26 - 45	Negatif	Negatif	Negatif	Negatif	Negatif	Positif	Negatif	Non	Non		Rural	Kiliba	celibataire	primaire	cultivatrice	Congolaise	Fulero	catholique	Non	na	Oui	2017	Non	Null	Non	Null	Non	na	5	Oui	1	Non	Normal	parfois	Non	Null	Oui	2016-12-15	3	3	2 à 5	Au champs	Ma famille	Non
361	FEMW060268	1968-02-06	52	50-65	46 - 65	Negatif	Negatif	Negatif	Negatif	Negatif	Negatif	Negatif	Non	Non		Rural	Baraka/Fizi	marié/au foyer	Aucun	cultivatrice	Congolaise	Bembe	protestante	Non	na	Non	Null	Non	Null	Non	Null	Non	na	3	Oui	2	Oui	Normal	jamais	Non	Null	Oui	/09/2017	1	1	1	Au champs	Ma famille	Non
361	BIES140892	1992-01-01	28	18-33	26 - 45	Positif	Positif	Positif	Negatif	Negatif	Negatif	Negatif	Non	Non		Rural	luvunge	separé/divorcé	Aucun	aucune	Congolaise	Fulero	protestante	Non	na	Non	nul	Non	nul	Non	nul	Non	na	2	Oui	1	Non	Normal	jamais	Non	nul	Oui	2018-02-05	1	1	1	au champs	ma mere	Non
362	NTFA010188	1988-01-01	32	18-33	26 - 45	Negatif	Negatif	Negatif	Negatif	Negatif	Negatif	Negatif	Non	Non		Rural	Rubarika	marié/au foyer	Aucun	cultivatrice	Congolaise	Fulero	protestante	Non	na	Non	Null	Non	Null	Non	Null	Non	na	1	Non	2	Oui	Normal	jamais	Non	Null	Oui	/03/2017	1	3	2 à 5	Au champs	Ma belle-mère	Non
363	RIBU010490	1990-04-01	30	18-33	26 - 45	Negatif	Negatif	Negatif	Negatif	Negatif	Negatif	Negatif	Non	Non		Rural	Kalehe	marié/au foyer	Aucun	cultivatrice	Congolaise	Havu	protestante	Non	na	Non	Null	Non	Null	Non	Null	Non	na	2	Oui	2	Oui	Normal	jamais	Non	Null	Oui	//2017	1	1	1	Au champs	Aucun	Oui
364	APMA010183	1983-01-01	37	34-49	26 - 45	Negatif	Negatif	Positif	Negatif	Negatif	Negatif	Negatif	Non	Non		Rural	Baraka/Fizi	marié/au foyer	Aucun	cultivatrice	Congolaise	Bembe	protestante	Non	na	Non	Null	Non	Null	Non	Null	Non	na	1	Non	2	Oui	Normal	jamais	Non	Null	Oui	//2010	1	1	1	chez moi	Aucun	Non
365	NYSE010172	1972-01-01	48	34-49	46 - 65	Negatif	Negatif	Negatif	Negatif	Negatif	Negatif	Negatif	Non	Non		Rural	Misisi	marié/au foyer	primaire	cultivatrice	Congolaise	Tembo	protestante	Non	na	Non	Null	Non	Null	Non	Null	Non	na	2	Oui	2	Oui	Normal	jamais	Non	Null	Oui	2018-01-25	1	2	2 à 5	Chez moi	Mon mari	Non
366	MADA010173	1973-01-01	47	34-49	46 - 65	Negatif	Negatif	Negatif	Negatif	Negatif	Negatif	Negatif	Non	Non		Rural	Sange	marié/au foyer	Aucun	cultivatrice	Congolaise	Fulero	protestante	Non	na	Non	Null	Non	Null	Non	Null	Non	na	1	Non	2	Oui	Normal	jamais	Non	Null	Oui	//2010	1	2	2 à 5	Au champs	Mon mari	Non
367	MUYE010189	1989-01-01	31	18-33	26 - 45	Negatif	Negatif	Negatif	Negatif	Negatif	Negatif	Negatif	Non	Non		Rural	Baraka/Fizi	marié/au foyer	primaire	cultivatrice	Congolaise	Bembe	protestante	Non	na	Non	Null	Non	Null	Non	Null	Non	na	1	Non	2	Oui	Normal	jamais	Non	Null	Oui	//2012	1	1	1	Dans notre chambre	Aucun	Non
368	BAKE180977	1977-09-18	43	34-49	26 - 45	Negatif	Negatif	Positif	Negatif	Negatif	Negatif	Negatif	Non	Non		Rural	Shabunda	marié/au foyer	supérieur	fonctionnaire	Congolaise	Lega	Aucune	Non	na	Non	Null	Non	Null	Non	Null	Non	na	2	Oui	2	Oui	Normal	jamais	Non	Null	Oui	/06/2017	1	4	2 à 5	chez moi	Ma famille	Non
369	ELNA010185	1985-01-01	35	34-49	26 - 45	Negatif	Negatif	Positif	Positif	Negatif	Negatif	Negatif	Non	Non		Urbain	Minembwe	marié/au foyer	Aucun	cultivatrice	Congolaise	Bembe	protestante	Non	na	Non	Null	Non	Null	Non	Null	Non	na	1	Non	2	Oui	Normal	jamais	Non	Null	Oui	//2017	1	2	2 à 5	Au champs	Mon mari	Oui
370	BABI100188	1988-01-10	32	18-33	26 - 45	Negatif	Negatif	Negatif	Negatif	Negatif	Negatif	Negatif	Non	Non		Rural	Luvungi	marié/au foyer	Aucun	fonctionnaire	Congolaise	Fulero	protestante	Non	na	Non	Null	Non	Null	Oui	2011	Non	na	1	Non	2	Oui	Normal	toujours	Non	Null	Oui	2017-02-13	1	2	2 à 5	Au champs	Aucun	Non
371	EVBA010193	1993-01-01	27	18-33	26 - 45	Negatif	Negatif	Negatif	Negatif	Negatif	Negatif	Negatif	Non	Non		Rural	Luvungi	marié/au foyer	Aucun	cultivatrice	Congolaise	Tembo	catholique	Non	na	Non	Null	Non	Null	Non	Null	Non	na	1	Non	2	Oui	Normal	jamais	Non	Null	Oui	//2016	1	2	2 à 5	Au champs	Ma belle-mère	Non
372	VAMM060658	1958-06-06	62	50-65	46 - 65	Negatif	Negatif	Positif	Negatif	Negatif	Negatif	Negatif	Non	Non		Rural	Ihemba	veuve	Aucun	cultivatrice	Congolaise	Shi	catholique	Non	na	Non	Null	Non	Null	Non	Null	Non	na	1	Non	1	Non	Normal	jamais	Non	Null	Oui	//2017	1	1	1	Au champs	Aucun	Oui
373	MAMM010148	1948-01-01	72	>=66	˃ 65	Negatif	Negatif	Positif	Positif	Negatif	Negatif	Negatif	Non	Non		Urbain	Ibanda	marié/au foyer	Aucun	aucune	Congolaise	Shi	protestante	Non	na	Non	Null	Non	Null	Non	Null	Non	na	2	Oui	2	Oui	Normal	jamais	Non	Null	Oui	/10/2017	1	1	1	Au champs	Aucun	Oui
374	JOMB010148	1948-01-01	72	>=66	˃ 65	Negatif	Negatif	Positif	Negatif	Negatif	Negatif	Negatif	Non	Non		Urbain	Ihemba	marié/au foyer	Aucun	cultivatrice	Congolaise	Shi	protestante	Non	na	Non	Null	Non	Null	Oui	1990	Non	na	2	Oui	2	Oui	Normal	jamais	Non	Null	Oui	/09/2016	1	1	1	En cours de route	Null	Non
375	EMMN010158	1958-01-01	62	50-65	46 - 65	Negatif	Negatif	Negatif	Negatif	Negatif	Negatif	Negatif	Non	Non		Urbain	Ibanda	marié/au foyer	Aucun	cultivatrice	Congolaise	Shi	protestante	Non	na	Non	Null	Non	Null	Non	Null	Non	na	2	Oui	2	Oui	Normal	jamais	Non	Null	Oui	2017-10-10	1	1	1	Chez moi	Aucun	Non
376	EMMM010154	1954-01-01	66	>=66	˃ 65	Negatif	Negatif	Positif	Positif	Negatif	Negatif	Negatif	Non	Non		Rural	Mumosho	veuve	Aucun	cultivatrice	Congolaise	Shi	catholique	Non	na	Non	Null	Non	Null	Non	Null	Non	na	1	Non	1	Non	Normal	jamais	Non	Null	Oui	2017-08-15	1	1	1	Au champs	Aucun	Non
377	SIMA060176	1976-01-06	44	34-49	26 - 45	Negatif	Negatif	Negatif	Negatif	Negatif	Negatif	Negatif	Non	Non		Rural	Kabare	marié/au foyer	secondaire	cultivatrice	Congolaise	Shi	protestante	Non	na	Non	Null	Non	Null	Non	Null	Non	na	2	Oui	2	Oui	Normal	toujours	Non	Null	Oui	//2016	1	2	2 à 5	chez moi	Ma famille	Oui
378	NAMB010158	1958-01-01	62	50-65	46 - 65	Negatif	Negatif	Positif	Negatif	Negatif	Negatif	Negatif	Non	Non		Rural	Ikoma	marié/au foyer	Aucun	cultivatrice	Congolaise	Shi	catholique	Non	na	Non	Null	Non	Null	Non	Null	Non	na	1	Non	2	Oui	Normal	jamais	Non	Null	Oui	//2016	1	3	2 à 5	Au champs	Mon mari	Non
379	CHME010104	2004-01-01	16	<=17	≤ 25	Negatif	Negatif	Positif	Negatif	Negatif	Negatif	Negatif	Non	Oui	2	Rural	Ibanda	celibataire	primaire	aucune	Congolaise	Tembo	protestante	Non	na	Non	Null	Non	Null	Non	Null	Non	na	1	Non	1	Non	Normal	jamais	Non	Null	Oui	2017-10-01	1	1	1	Dans notre salon	Ma mère	Non
380	BOMN010190	1990-01-01	30	18-33	26 - 45	Negatif	Negatif	Negatif	Negatif	Negatif	Negatif	Negatif	Non	Non		Rural	Urongo	marié/au foyer	Aucun	cultivatrice	Congolaise	Shi	Aucune	Non	na	Non	Null	Non	Null	Non	Null	Non	na	1	Non	2	Oui	Normal	jamais	Non	Null	Oui	//2017	1	3	2 à 5	Au champs	Mon mari	Non
381	FAMU010156	1956-01-01	64	50-65	46 - 65	Positif	Negatif	Negatif	Negatif	Negatif	Negatif	Negatif	Non	Non		Rural	Mumosho	marié/au foyer	Aucun	cultivatrice	Congolaise	Shi	catholique	Non	na	Non	Null	Non	Null	Non	Null	Non	na	2	Oui	2	Oui	Normal	jamais	Non	Null	Oui	//2017	1	3	2 à 5	Au champs	Ma famille	Non
382	IMRU010105	2005-01-01	15	<=17	≤ 25	Positif	Negatif	Negatif	Negatif	Negatif	Negatif	Negatif	Non	Non		Rural	Lemera	celibataire	primaire	aucune	Congolaise	Fulero	protestante	Non	na	Non	Null	Non	Null	Non	Null	Non	na	1	Non	1	Non	Normal	jamais	Non	Null	Oui	2017-09-15	1	2	2 à 5	A la rivière	Mon pasteur	Non
383	JAMN010148	1948-01-01	72	>=66	˃ 65	Negatif	Negatif	Negatif	Negatif	Negatif	Negatif	Negatif	Non	Non		Rural	Kalagane	veuve	Aucun	cultivatrice	Congolaise	Shi	catholique	Non	na	Non	Null	Non	Null	Non	Null	Non	na	2	Oui	1	Non	Normal	jamais	Non	Null	Oui	//2013	1	3	2 à 5	Au champs	Ma famille	Non
384	FAKA010188	1988-01-01	32	18-33	26 - 45	Positif	Positif	Positif	Negatif	Negatif	Negatif	Negatif	Non	Non		Rural	Namoya	marié/au foyer	Aucun	cultivatrice	Congolaise	Tembo	musulmane	Non	na	Non	Null	Non	Null	Non	Null	Non	na	2	Oui	2	Oui	Normal	jamais	Non	Null	Oui	2012-12-01	1	7	˃ 5	Au champs	Ma famille	Non
385	NTMK010173	1973-01-01	47	34-49	46 - 65	Positif	Negatif	Negatif	Negatif	Negatif	Negatif	Negatif	Non	Non		Rural	Mwimbi	marié/au foyer	Aucun	cultivatrice	Congolaise	Shi	protestante	Non	na	Non	Null	Non	Null	Non	Null	Non	na	1	Non	2	Oui	Normal	jamais	Non	Null	Oui	//2015	1	3	2 à 5	Au champs	Mon mari	Non
386	CIMM010183	1983-01-01	37	34-49	26 - 45	Negatif	Negatif	Negatif	Negatif	Negatif	Negatif	Negatif	Non	Non		Rural	Mazigiro	marié/au foyer	Aucun	cultivatrice	Congolaise	Shi	protestante	Non	na	Non	Null	Non	Null	Non	Null	Non	na	1	Non	2	Oui	Normal	jamais	Non	Null	Oui	//2016	1	2	2 à 5	A la rivière	Mon mari	Non
387	FUBA010178	1978-01-01	42	34-49	26 - 45	Negatif	Negatif	Negatif	Negatif	Negatif	Negatif	Negatif	Non	Non		Rural	Mazigiro	marié/au foyer	Aucun	cultivatrice	Congolaise	Shi	catholique	Non	na	Non	Null	Non	Null	Non	Null	Non	na	1	Non	2	Oui	Normal	jamais	Non	Null	Oui	//2014	1	3	2 à 5	Chez moi	Ma famille	Non
388	FAMN010173	1973-01-01	47	34-49	46 - 65	Negatif	Negatif	Positif	Positif	Negatif	Negatif	Negatif	Non	Non		Rural	Mazigiro	marié/au foyer	Aucun	cultivatrice	Congolaise	Shi	catholique	Non	na	Non	Null	Non	Null	Non	Null	Non	na	1	Non	2	Oui	Normal	jamais	Non	Null	Oui	//2017	1	3	2 à 5	Chez moi	Ma famille	Non
389	NZMB010173	1973-01-01	47	34-49	46 - 65	Negatif	Negatif	Negatif	Negatif	Negatif	Negatif	Negatif	Non	Non		Rural	Mazigiro	marié/au foyer	Aucun	cultivatrice	Congolaise	Shi	protestante	Non	na	Non	Null	Non	Null	Non	Null	Non	na	2	Oui	2	Oui	Normal	jamais	Non	Null	Oui	//2017	1	3	2 à 5	Au champs	Mon mari	Non
390	JOMN010178	1978-01-01	42	34-49	26 - 45	Negatif	Negatif	Positif	Negatif	Negatif	Negatif	Negatif	Non	Non		Rural	Kalonge	marié/au foyer	Aucun	cultivatrice	Congolaise	Havu	catholique	Non	na	Non	Null	Non	Null	Non	Null	Non	na	1	Non	2	Oui	Normal	jamais	Non	Null	Oui	/08/2017	1	3	2 à 5	Dans la forêt	Ma famille	Non
391	LUMM010156	1956-01-01	64	50-65	46 - 65	Negatif	Negatif	Negatif	Negatif	Negatif	Negatif	Negatif	Non	Non		Rural	Mumosho	marié/au foyer	Aucun	cultivatrice	Congolaise	Shi	catholique	Non	na	Non	Null	Non	Null	Non	Null	Non	na	1	Non	2	Oui	Normal	jamais	Non	Null	Oui	2018-01-02	1	7	˃ 5	au champs	Ma famille	Non
392	BUMU010186	1986-01-01	34	34-49	26 - 45	Negatif	Negatif	Negatif	Negatif	Negatif	Negatif	Negatif	Non	Non		Rural	Rubarika	marié/au foyer	Aucun	cultivatrice	Congolaise	Havu	protestante	Non	na	Non	Null	Non	Null	Non	Null	Non	na	1	Non	2	Oui	Normal	jamais	Non	Null	Oui	2017-02-03	1	2	2 à 5	au champs	Ma famille	Non
393	EDBU221272	1972-12-22	48	34-49	46 - 65	Positif	Positif	Positif	Negatif	Negatif	Negatif	Negatif	Non	Non		Rural	Walungu	separé/divorcé	secondaire	aucune	Congolaise	Shi	Aucune	Non	na	Non	Null	Non	Null	Non	Null	Non	na	1	Non	2	Oui	Normal	jamais	Non	Null	Oui	//2013	1	1	1	Dans notre chambre	Aucun	Non
394	MAMA241294	1994-12-24	26	18-33	26 - 45	Negatif	Negatif	Positif	Negatif	Negatif	Negatif	Negatif	Non	Non		Rural	Luvungi	marié/au foyer	secondaire	cultivatrice	Congolaise	Fulero	protestante	Non	na	Non	Null	Non	Null	Non	Null	Non	na	1	Non	2	Oui	Normal	jamais	Non	Null	Oui	2018-01-19	1	2	2 à 5	Au champs	Aucun	Non
395	KACA010194	1994-01-01	26	18-33	26 - 45	Negatif	Negatif	Negatif	Negatif	Negatif	Negatif	Negatif	Non	Non		Urbain	Saki	veuve	primaire	cultivatrice	Congolaise	Hunde	Aucune	Non	na	Non	Null	Non	Null	Non	Null	Non	na	2	Oui	1	Non	Normal	jamais	Non	Null	Oui	//2014	1	1	1	Par force	Mon frère	Non
396	CIKA240498	1998-04-24	22	18-33	≤ 25	Negatif	Negatif	Negatif	Negatif	Negatif	Negatif	Negatif	Non	Non		Rural	Kalehe	celibataire	secondaire	cultivatrice	Congolaise	Havu	protestante	Non	na	Non	Null	Non	Null	Non	Null	Non	na	1	Non	1	Non	Normal	jamais	Non	Null	Oui	2013-04-25	1	3	2 à 5	Au champs	Ma mère	Non
397	LABA010196	1996-01-01	24	18-33	≤ 25	Negatif	Negatif	Negatif	Negatif	Negatif	Negatif	Negatif	Non	Non		Rural	Kalonge	celibataire	Aucun	cultivatrice	Congolaise	Shi	protestante	Non	na	Non	Null	Non	Null	Non	Null	Non	na	2	Oui	1	Non	Normal	jamais	Non	Null	Oui	//2017	1	1	1	Il m'a invité chez lui	Ma mère	Non
398	SOLU020798	1998-07-02	22	18-33	≤ 25	Negatif	Negatif	Negatif	Negatif	Negatif	Negatif	Negatif	Non	Non		Rural	Kitutu	celibataire	secondaire	aucune	Congolaise	Lega	protestante	Non	na	Non	Null	Non	Null	Oui	2017-05-07	Non	na	1	Non	1	Non	Normal	jamais	Non	Null	Oui	//2015	1	1	1	Il m'a invité chez lui	Ma mère	Non
399	WAZA010100	2000-01-01	20	18-33	≤ 25	Negatif	Negatif	Positif	Positif	Negatif	Negatif	Negatif	Non	Non		Rural	Mwenga	separé/divorcé	secondaire	cultivatrice	Congolaise	Lega	protestante	Non	na	Non	Null	Non	Null	Non	Null	Non	na	2	Oui	1	Non	Normal	jamais	Non	Null	Oui	//2016	1	1	1	Il m'a invité chez lui	Ma mère	Non
400	BIFA31290	1990-12-31	30	18-33	26 - 45	Negatif	Negatif	Negatif	Negatif	Negatif	Negatif	Negatif	Non	Non		Rural	Masisi	veuve	primaire	cultivatrice	Congolaise	Hunde	protestante	Non	na	Non	Null	Non	Null	Non	Null	Non	na	2	Oui	1	Non	Normal	jamais	Non	Null	Oui	null	2	1	1	Mon père	Ma voisine	Non
401	AMOL010100	2000-01-01	20	18-33	≤ 25	Negatif	Negatif	Negatif	Negatif	Negatif	Negatif	Negatif	Non	Non		Rural	luvunge	celibataire	secondaire	Commerce	Congolaise	Fulero	protestante	Non	na	Non	nul	Non	nul	Non	nul	Non	na	2	Oui	2	Oui	Normal	jamais	Non	nul	Oui	2015-05-01	1	1	1	il m' a pris par force lorsque je revennant du marche	ma famille	Non
402	SHSA010198	1998-01-01	22	18-33	≤ 25	Negatif	Negatif	Positif	Negatif	Negatif	Negatif	Negatif	Non	Non		Rural	miti	celibataire	Aucun	cultivatrice	Congolaise	Shi	protestante	Non	na	Non	nul	Non	nul	Non	nul	Non	na	3	Oui	1	Non	Normal	jamais	Non	nul	Oui	2017-10-10	1	1	1	il m'a pris par force	aucun	Non
403	MWSH010195	1992-10-25	28	18-33	26 - 45	Negatif	Negatif	Negatif	Negatif	Negatif	Negatif	Negatif	Non	Non		Rural	katana	celibataire	secondaire	fonctionnaire	Congolaise	Shi	protestante	Non	na	Non	nul	Non	nul	Non	nul	Non	na	2	Oui	1	Non	Normal	jamais	Non	nul	Oui	2014-11-11	1	1	1	il m'a drogué et ma force	ma famille	Non
404	MUEL010195	1995-01-01	25	18-33	≤ 25	Negatif	Negatif	Negatif	Negatif	Negatif	Negatif	Negatif	Non	Non		Rural	idwi sud	celibataire	Aucun	cultivatrice	Congolaise	Havu	catholique	Non	na	Non	nul	Non	nul	Non	nul	Non	na	2	Oui	1	Non	Normal	jamais	Non	nul	Oui	2007-01-01	1	1	1	pris par force	ma famille	Non
405	MACH050898	1998-08-05	22	18-33	≤ 25	Negatif	Negatif	Positif	Positif	Negatif	Negatif	Negatif	Non	Non		Rural	katobo	celibataire	secondaire	cultivatrice	Congolaise	Autres	protestante	Non	na	Non	nul	Non	nul	Non	nul	Non	na	1	Non	1	Non	Normal	jamais	Non	nul	Oui	nul	1	1	1	nul	nul	Non
406	FULU251200	2000-12-25	20	18-33	≤ 25	Negatif	Negatif	Negatif	Negatif	Negatif	Negatif	Negatif	Non	Non		Rural	kalonge	celibataire	secondaire	aucune	Congolaise	Shi	protestante	Non	na	Non	nul	Non	nul	Non	nul	Non	na	4	Oui	1	Non	Normal	jamais	Non	nul	Oui	2017-06-01	3	3	2 à 5	ils m'ont recontré encours de route du retour au marché	ma famille	Non
407	ASBU010103	2003-01-01	17	<=17	≤ 25	Positif	Positif	Positif	Negatif	Negatif	Negatif	Negatif	Non	Non		Urbain	Bagira	separé/divorcé	secondaire	Ecolière/Eleve/Etudiante	Congolaise	Shi	catholique	Non	na	Non	nul	Non	nul	Non	nul	Non	na	1	Non	1	Non	Normal	jamais	Non	nul	Oui	2018-01-23	1	1	1	dans une boutique a coté da notre ecole	mes parents	Non
408	SHSA150193	1993-01-15	27	18-33	26 - 45	Negatif	Negatif	Negatif	Negatif	Negatif	Negatif	Negatif	Non	Non		Rural	luvunge	marié/au foyer	secondaire	aucune	Congolaise	Autres	protestante	Non	na	Non	nul	Non	nul	Non	nul	Non	na	2	Oui	2	Oui	Normal	jamais	Non	nul	Oui	2016-01-15	2	2	2 à 5	au champs	mon mari	Non
409	MWMA010198	1998-01-01	22	18-33	≤ 25	Negatif	Negatif	Negatif	Negatif	Negatif	Negatif	Negatif	Non	Non		Rural	katana	marié/au foyer	Aucun	cultivatrice	Congolaise	Bembe	Autres	Non	na	Non	nul	Non	nul	Non	nul	Non	na	2	Oui	2	Oui	Normal	jamais	Non	nul	Oui	2016-06-10	1	1	1	il m'a trouvé au champs	aucun	Oui
410	RICH090278	1978-02-09	42	34-49	26 - 45	Negatif	Negatif	Negatif	Negatif	Negatif	Negatif	Negatif	Non	Non		Rural	Baraka/Fizi	veuve	Aucun	cultivatrice	Congolaise	Fulero	protestante	Non	na	Non	nul	Non	nul	Non	nul	Non	na	2	Oui	1	Non	Normal	jamais	Non	nul	Oui	2016-10-01	1	1	1	il m'avait trouvé au champs	aucun	Non
411	SICH010185	1985-01-01	35	34-49	26 - 45	Negatif	Negatif	Negatif	Negatif	Negatif	Negatif	Negatif	Non	Non		Rural	Baraka/Fizi	separé/divorcé	Aucun	cultivatrice	Congolaise	Bembe	catholique	Non	na	Non	nul	Non	nul	Non	nul	Non	na	5	Oui	2	Oui	Normal	jamais	Non	nul	Oui	2017-07-01	12	6	˃ 5	il m'ont enlever pendant 3 jours	ma mere	Non
412	MAJV040283	1983-02-04	37	34-49	26 - 45	Negatif	Negatif	Negatif	Negatif	Negatif	Negatif	Negatif	Non	Non		Rural	katanga	marié/au foyer	Aucun	cultivatrice	Congolaise	Fulero	catholique	Non	na	Non	nul	Non	nul	Non	nul	Non	na	2	Oui	2	Oui	Normal	jamais	Non	nul	Oui	2017-07-01	1	1	1	il m'a trouvé au champs	aucun	Oui
413	FRKA100598	1998-05-10	22	18-33	≤ 25	Negatif	Negatif	Positif	Positif	Negatif	Negatif	Negatif	Non	Non		Rural	muclava	separé/divorcé	Aucun	cultivatrice	Congolaise	Shi	catholique	Non	na	Non	nul	Non	nul	Non	nul	Non	na	2	Oui	1	Non	Normal	jamais	Non	nul	Oui	2017-11-01	2	2	2 à 5	ils m'ont trouvé dans la foret	ma famille	Oui
414	MUMA010198	1998-01-01	22	18-33	≤ 25	Negatif	Negatif	Negatif	Negatif	Negatif	Negatif	Positif	Non	Non		Rural	luvunge	celibataire	secondaire	aucune	Congolaise	Fulero	catholique	Non	na	Non	nul	Non	nul	Non	nul	Non	na	1	Non	1	Non	Normal	jamais	Non	nul	Oui	2015-08-01	1	2	2 à 5	il m'a rencontré dans la foret	mes parents	Non
415	CIBA010197	1997-01-01	23	18-33	≤ 25	Negatif	Negatif	Negatif	Negatif	Negatif	Negatif	Negatif	Non	Non		Rural	katana	celibataire	primaire	cultivatrice	Congolaise	Shi	catholique	Non	na	Non	nul	Non	nul	Non	nul	Non	na	1	Non	1	Non	Normal	jamais	Non	nul	Oui	2008-01-01	1	3	2 à 5	dans notre maison pendant la nuit	ma famille	Non
416	GOCI010198	1998-01-01	22	18-33	≤ 25	Negatif	Negatif	Negatif	Negatif	Negatif	Negatif	Negatif	Non	Non		Rural	bushushu	veuve	Aucun	aucune	Congolaise	Shi	protestante	Non	na	Non	nul	Non	nul	Non	nul	Non	na	3	Oui	1	Non	Normal	jamais	Non	nul	Oui	2013-01-01	1	1	1	il m'a pris par force	ma mere	Non
417	MAKA171299	1999-01-01	21	18-33	≤ 25	Positif	Negatif	Negatif	Negatif	Negatif	Negatif	Negatif	Non	Non		Rural	mwenga	celibataire	secondaire	aucune	Congolaise	Lega	protestante	Non	na	Non	nul	Non	nul	Non	nul	Non	na	1	Non	1	Non	Normal	jamais	Non	nul	Oui	2016-01-01	1	1	1	il m'a pris par force	ma mere	Non
418	MOMU010194	1994-01-01	26	18-33	26 - 45	Negatif	Negatif	Negatif	Negatif	Negatif	Negatif	Negatif	Non	Non		Rural	idwi sud	celibataire	Aucun	aucune	Congolaise	Havu	protestante	Non	na	Non	nul	Non	nul	Non	nul	Non	na	2	Oui	1	Non	Normal	jamais	Non	nul	Oui	2013-01-01	1	1	1	il m'a pris par force	ma mere	Non
419	NSKA010199	1999-01-01	21	18-33	≤ 25	Negatif	Negatif	Negatif	Negatif	Negatif	Negatif	Negatif	Non	Non		Rural	bushwira	celibataire	Aucun	cultivatrice	Congolaise	Shi	catholique	Non	na	Non	nul	Non	nul	Non	nul	Non	na	2	Oui	1	Non	Normal	jamais	Non	nul	Oui	2017-02-01	1	1	1	il m'a trouvé entré de chercher la braise dans la foret	ma famillen	Non
420	TUCO251296	1996-12-25	24	18-33	≤ 25	Negatif	Negatif	Negatif	Negatif	Negatif	Negatif	Negatif	Non	Non		Rural	bufamano	celibataire	secondaire	aucune	Congolaise	Hunde	protestante	Non	na	Non	nul	Non	nul	Non	nul	Non	na	2	Oui	1	Non	Normal	jamais	Non	nul	Oui	2010-07-01	2	1	1	il m'a trouve encours de route pendant la nuit	aucun	Non
421	SHMU090598	1998-05-09	22	18-33	≤ 25	Negatif	Negatif	Negatif	Negatif	Negatif	Negatif	Negatif	Non	Non		Rural	ninja	celibataire	secondaire	cultivatrice	Congolaise	Shi	catholique	Non	na	Non	nul	Non	nul	Non	nul	Non	na	2	Oui	1	Non	Normal	jamais	Non	nul	Oui	2015-04-01	1	1	1	il m'a trouvé en route vers l'ecole	ma mere	Non
422	AMMA111299	1999-12-11	21	18-33	≤ 25	Negatif	Negatif	Negatif	Negatif	Negatif	Negatif	Negatif	Non	Non		Rural	kalonge	celibataire	secondaire	cultivatrice	Congolaise	Tembo	protestante	Non	na	Non	nul	Non	nul	Non	nul	Non	na	5	Oui	3	Oui	Normal	jamais	Non	nul	Oui	2015-02-21	5	5	2 à 5	il m'ont trouvé encours de route	aucun	Non
423	GIBW170700	2000-07-17	20	18-33	≤ 25	Negatif	Negatif	Negatif	Negatif	Negatif	Negatif	Negatif	Non	Non		Rural	sake	celibataire	primaire	Commerce	Congolaise	Hunde	protestante	Non	na	Non	nul	Non	nul	Non	nul	Non	na	1	Non	1	Non	Normal	jamais	Non	nul	Oui	2017-02-14	1	1	1	il m'a pris par force chez nous	aucun	Non
424	KALU010166	1966-01-01	54	50-65	46 - 65	Positif	Negatif	Negatif	Negatif	Negatif	Negatif	Negatif	Non	Non		Rural	Baraka/Fizi	separé/divorcé	primaire	cultivatrice	Congolaise	Bembe	catholique	Non	na	Non	nul	Non	nul	Non	nul	Non	na	2	Oui	2	Oui	Normal	jamais	Non	nul	Oui	2015-01-01	1	3	2 à 5	au champs	mon amie	Non
425	RIMA010183	1983-01-01	37	34-49	26 - 45	Negatif	Negatif	Negatif	Negatif	Negatif	Negatif	Negatif	Non	Non		Rural	sebele	marié/au foyer	Aucun	cultivatrice	Congolaise	Fulero	protestante	Non	na	Non	nul	Non	nul	Non	nul	Non	na	2	Oui	2	Oui	Normal	jamais	Non	nul	Oui	2013-01-01	1	3	2 à 5	au champs	aucun	Non
426	KIAS010168	1968-01-01	52	50-65	46 - 65	Negatif	Negatif	Negatif	Negatif	Negatif	Negatif	Negatif	Non	Non		Rural	ninja	marié/au foyer	Aucun	cultivatrice	Congolaise	Lega	catholique	Non	na	Non	nul	Non	nul	Non	nul	Non	na	2	Oui	2	Oui	Normal	jamais	Non	nul	Oui	2010-01-01	1	1	1	dans notre maison pendant la nuit	ma famille	Non
427	NYMY010186	1986-01-01	34	34-49	26 - 45	Negatif	Negatif	Negatif	Negatif	Negatif	Negatif	Negatif	Non	Non		Rural	djombo	marié/au foyer	Aucun	cultivatrice	Congolaise	Fulero	protestante	Non	na	Non	nul	Non	nul	Non	nul	Non	na	1	Non	2	Oui	Normal	jamais	Non	nul	Oui	2018-01-06	1	4	2 à 5	au champs	mon mari	Non
428	LOMN010148	1948-01-01	72	>=66	˃ 65	Negatif	Negatif	Positif	Positif	Negatif	Negatif	Negatif	Non	Non		Rural	ngomo	veuve	Aucun	cultivatrice	Congolaise	Shi	catholique	Non	na	Non	nul	Non	nul	Non	nul	Non	na	2	Oui	1	Non	Normal	jamais	Non	nul	Oui	2014-02-01	1	1	1	au champs	ma famille	Non
429	AKBA150585	1985-05-15	35	34-49	26 - 45	Negatif	Negatif	Negatif	Negatif	Negatif	Negatif	Negatif	Non	Non		Rural	nyangezi	veuve	Aucun	cultivatrice	Congolaise	Shi	protestante	Non	na	Non	nul	Non	nul	Non	nul	Non	na	2	Oui	1	Non	Normal	jamais	Non	nul	Oui	2017-10-11	1	2	2 à 5	au champs	mes parents	Non
430	NSLA010104	2004-01-01	16	<=17	≤ 25	Negatif	Negatif	Negatif	Negatif	Negatif	Negatif	Negatif	Non	Non		Rural	shabunda	celibataire	Aucun	cultivatrice	Congolaise	Lega	protestante	Non	na	Non	nul	Non	nul	Non	nul	Non	na	1	Non	1	Non	Normal	jamais	Non	nul	Oui	2010-01-01	1	1	1	a la riviere	mes parents	Non
431	BAJA010183	1983-01-01	37	34-49	26 - 45	Negatif	Negatif	Positif	Positif	Negatif	Negatif	Negatif	Non	Non		Rural	shabunda	marié/au foyer	Aucun	cultivatrice	Congolaise	Lega	protestante	Non	na	Non	nul	Non	nul	Non	nul	Non	na	1	Non	2	Oui	Normal	jamais	Non	nul	Oui	2013-06-01	1	4	2 à 5	au champs	ma famille	Non
432	FAMC010173	1973-01-01	47	34-49	46 - 65	Negatif	Negatif	Negatif	Negatif	Negatif	Negatif	Positif	Non	Non		Rural	muchegwa	separé/divorcé	Aucun	cultivatrice	Congolaise	Shi	catholique	Non	na	Non	nul	Non	nul	Non	nul	Non	na	2	Oui	2	Oui	Normal	jamais	Non	nul	Oui	2017-03-02	1	1	1	dans la route vers le champs par la force	aucun	Non
433	CHMM010168	1968-01-01	52	50-65	46 - 65	Positif	Positif	Positif	Negatif	Positif	Negatif	Negatif	Non	Non		Rural	idjwi	veuve	Aucun	cultivatrice	Congolaise	Havu	catholique	Non	na	Non	nul	Non	nul	Non	nul	Non	na	2	Oui	1	Non	Normal	jamais	Non	nul	Oui	2015-02-01	1	4	2 à 5	au champs	ma famille	Non
434	MAMK010173	1973-01-01	47	34-49	46 - 65	Negatif	Negatif	Negatif	Negatif	Negatif	Negatif	Negatif	Non	Non		Rural	nyangezi	marié/au foyer	Aucun	cultivatrice	Congolaise	Shi	catholique	Non	na	Non	nul	Non	nul	Non	nul	Non	na	2	Oui	2	Oui	Normal	jamais	Non	nul	Oui	2016-01-01	1	3	2 à 5	a la riviere	mon mari	Non
435	NAMM010165	1965-01-01	55	50-65	46 - 65	Negatif	Negatif	Negatif	Negatif	Negatif	Negatif	Negatif	Non	Non		Rural	nyangezi	veuve	Aucun	cultivatrice	Congolaise	Shi	catholique	Non	na	Non	nul	Non	nul	Non	nul	Non	na	3	Oui	1	Non	Normal	jamais	Non	nul	Oui	2015-02-01	1	1	1	il m'a trouvé au champs	aucun	Oui
436	MBML010183	1985-01-01	35	34-49	26 - 45	Negatif	Negatif	Negatif	Negatif	Negatif	Negatif	Negatif	Non	Non		Rural	kalonge	marié/au foyer	Aucun	cultivatrice	Congolaise	Tembo	catholique	Non	na	Non	nul	Non	nul	Non	nul	Non	na	1	Non	2	Oui	Normal	jamais	Non	nul	Oui	2014-10-01	2	2	2 à 5	ils m'ont trouvé au champs	ma famille	Oui
437	MAKA010169	1969-01-01	51	50-65	46 - 65	Negatif	Negatif	Positif	Negatif	Negatif	Negatif	Negatif	Non	Non		Rural	mboko	marié/au foyer	primaire	cultivatrice	Congolaise	Havu	catholique	Non	na	Non	nul	Non	nul	Non	nul	Non	na	1	Non	2	Oui	Normal	jamais	Non	nul	Oui	2017-10-01	1	1	1	il m'ont trouvé au champs	aucun	Oui
438	CHMU010162	1962-01-01	58	50-65	46 - 65	Negatif	Negatif	Negatif	Negatif	Negatif	Negatif	Negatif	Non	Non		Rural	kalonge	marié/au foyer	Aucun	aucune	Congolaise	Havu	catholique	Non	na	Non	nul	Non	nul	Non	nul	Non	na	1	Non	2	Oui	Normal	jamais	Non	nul	Oui	2009-01-01	1	4	2 à 5	au champs	aucun	Non
439	NSMU010161	1961-01-01	59	50-65	46 - 65	Negatif	Negatif	Positif	Negatif	Negatif	Negatif	Negatif	Non	Non		Rural	nyangezi	marié/au foyer	Aucun	cultivatrice	Congolaise	Shi	catholique	Non	na	Non	nul	Non	nul	Non	nul	Non	na	1	Non	2	Oui	Normal	jamais	Non	nul	Oui	2017-12-18	1	2	2 à 5	au champs	aucun	Non
440	MUKA010106	2006-01-01	14	<=17	≤ 25	Negatif	Negatif	Positif	Positif	Negatif	Negatif	Negatif	Non	Non		Urbain	camps saio	celibataire	primaire	aucune	Congolaise	Shi	protestante	Non	na	Non	nul	Non	nul	Non	nul	Non	na	3	Oui	1	Non	Normal	jamais	Non	nul	Oui	2018-02-01	1	1	1	chez ma tante ils m'ont pris par force	ma mere	Non
441	GIMA020299	1999-02-02	21	18-33	≤ 25	Negatif	Negatif	Positif	Negatif	Negatif	Negatif	Negatif	Non	Non		Rural	minova	celibataire	secondaire	cultivatrice	Congolaise	Havu	catholique	Non	na	Non	nul	Non	nul	Non	nul	Non	na	5	Oui	1	Non	Normal	jamais	Non	nul	Oui	2017-03-01	1	1	1	il m'a trouvé lorsqu'on amener le tomate a la maison	ma famille	Non
442	RUBA020390	1990-03-02	30	18-33	26 - 45	Negatif	Positif	Positif	Negatif	Negatif	Negatif	Negatif	Non	Non		Rural	bushushu	celibataire	Aucun	cultivatrice	Congolaise	Havu	protestante	Non	na	Non	nul	Non	nul	Non	nul	Non	na	1	Non	3	Oui	Normal	jamais	Non	nul	Oui	2014-02-01	6	3	2 à 5	ils m'ont trouvé en nyamugara	ma famille	Non
443	NDRW010188	1988-01-01	32	18-33	26 - 45	Negatif	Negatif	Positif	Positif	Negatif	Negatif	Negatif	Non	Non		Rural	masisi	separé/divorcé	Aucun	cultivatrice	Congolaise	Hunde	protestante	Non	na	Non	nul	Non	nul	Non	nul	Non	na	3	Oui	1	Non	Normal	jamais	Non	nul	Oui	2014-09-01	1	1	1	il m'a trouvé au champs	mes parents	Non
444	BOBA010298	1998-02-01	22	18-33	≤ 25	Negatif	Negatif	Negatif	Negatif	Negatif	Negatif	Negatif	Non	Non		Rural	idjwi	celibataire	Aucun	cultivatrice	Congolaise	Havu	catholique	Non	na	Non	nul	Non	nul	Non	nul	Non	na	1	Non	1	Non	Normal	jamais	Non	nul	Oui	2013-05-01	1	1	1	il m'avais enlever jusque dans la foret	ma famille	Non
445	SIRW050399	1999-03-05	21	18-33	≤ 25	Negatif	Negatif	Negatif	Negatif	Negatif	Negatif	Negatif	Non	Non		Rural	luvunge	celibataire	primaire	aucune	Congolaise	Havu	protestante	Non	na	Non	nul	Non	nul	Oui	nul	Non	na	3	Oui	2	Oui	Normal	jamais	Non	nul	Oui	2016-01-01	1	1	1	il m'a pris par force	ma mere	Non
446	SIMA081198	1998-11-08	22	18-33	≤ 25	Negatif	Negatif	Positif	Positif	Negatif	Negatif	Negatif	Non	Non		Rural	bufamando	celibataire	Aucun	aucune	Congolaise	Havu	protestante	Non	na	Non	nul	Non	nul	Non	nul	Non	na	3	Oui	2	Oui	Normal	jamais	Non	nul	Oui	2015-05-01	1	1	1	il m'a pris par force	mon frere	Non
447	FRBA180898	1998-08-18	22	18-33	≤ 25	Negatif	Negatif	Negatif	Negatif	Negatif	Negatif	Negatif	Non	Non		Rural	kalonge	celibataire	secondaire	aucune	Congolaise	Tembo	catholique	Non	na	Non	nul	Non	nul	Non	nul	Non	na	1	Non	1	Non	Normal	jamais	Non	nul	Oui	2016-03-01	5	2	2 à 5	il m'a trouve dans la foret	ma mere	Non
448	FAMA040896	1996-08-04	24	18-33	≤ 25	Negatif	Negatif	Negatif	Negatif	Negatif	Negatif	Negatif	Non	Non		Rural	ninja	celibataire	secondaire	cultivatrice	Congolaise	Shi	catholique	Non	na	Non	nul	Non	nul	Non	nul	Non	na	1	Non	1	Non	Normal	jamais	Non	nul	Oui	2017-02-02	7	7	˃ 5	ils m'ont trouver de retour vers l'ecole	ma famille	Non
449	NZND030198	1998-01-03	22	18-33	≤ 25	Negatif	Negatif	Positif	Positif	Negatif	Negatif	Negatif	Non	Non		Rural	katana	celibataire	primaire	cultivatrice	Congolaise	Shi	catholique	Non	na	Non	nul	Non	nul	Non	nul	Non	na	3	Oui	1	Non	Normal	jamais	Non	nul	Oui	2012-01-01	2	2	2 à 5	ils m'ont pris par force	ma mere	Non
450	KIKA050598	1998-05-05	22	18-33	≤ 25	Negatif	Negatif	Negatif	Negatif	Negatif	Negatif	Negatif	Non	Non		Rural	ngandu	celibataire	secondaire	cultivatrice	Congolaise	Havu	protestante	Non	na	Non	nul	Non	nul	Non	nul	Oui	2005	1	Non	1	Non	Normal	jamais	Non	nul	Oui	2012-01-01	2	2	2 à 5	il m'a rencontré a la riviere	ma mere	Non
451	FASI010196	1996-01-01	24	18-33	≤ 25	Negatif	Negatif	Negatif	Negatif	Negatif	Negatif	Negatif	Non	Non		Rural	saka	separé/divorcé	primaire	aucune	Congolaise	Autres	protestante	Non	na	Non	nul	Non	nul	Non	nul	Non	na	1	Non	1	Non	Normal	jamais	Non	nul	Oui	2014-06-01	1	1	1	dans notre maison pendant la nuit	aucun	Non
452	KAKA120196	1996-01-12	24	18-33	≤ 25	Negatif	Negatif	Negatif	Negatif	Negatif	Negatif	Negatif	Non	Non		Rural	lubero	celibataire	secondaire	cultivatrice	Congolaise	Autres	catholique	Non	na	Non	nul	Non	nul	Non	nul	Non	na	1	Non	1	Non	Normal	jamais	Non	nul	Oui	2015-06-01	1	2	2 à 5	au champs	ma famille	Non
453	MAKI230998	1998-09-23	22	18-33	≤ 25	Negatif	Negatif	Negatif	Negatif	Negatif	Negatif	Negatif	Non	Non		Rural	kamituga	celibataire	secondaire	aucune	Congolaise	Lega	protestante	Non	na	Non	nul	Non	nul	Non	nul	Non	na	1	Non	1	Non	Normal	jamais	Non	nul	Oui	2016-01-01	1	1	1	il m'a forcé a faire le rapport sexuel	mon mari	Non
454	NOBA251299	1999-12-25	21	18-33	≤ 25	Negatif	Negatif	Negatif	Negatif	Negatif	Negatif	Negatif	Non	Non		Rural	rubaya	celibataire	secondaire	cultivatrice	Congolaise	Autres	catholique	Non	na	Non	nul	Non	nul	Non	nul	Non	na	1	Non	1	Non	Normal	jamais	Non	nul	Oui	2014-01-01	1	3	2 à 5	au champs	aucun	Non
455	MASI010195	1995-01-01	25	18-33	≤ 25	Negatif	Negatif	Negatif	Negatif	Negatif	Negatif	Negatif	Non	Non		Rural	kaziba	celibataire	secondaire	cultivatrice	Congolaise	Shi	protestante	Non	na	Non	nul	Non	nul	Non	nul	Non	na	1	Non	1	Non	Normal	jamais	Non	nul	Oui	2014-04-01	1	1	1	dans la route quand je suis al'ecole	aucun	Non
456	NonY251298	1998-12-25	22	18-33	≤ 25	Negatif	Negatif	Negatif	Negatif	Negatif	Negatif	Negatif	Non	Non		Rural	kalungu	celibataire	secondaire	cultivatrice	Congolaise	Havu	protestante	Non	na	Non	nul	Non	nul	Non	nul	Non	na	1	Non	1	Non	Normal	jamais	Non	nul	Oui	2017-05-01	1	1	1	il m'a amené dans la foret	ma famille	Non
457	FULO010195	1995-01-01	25	18-33	≤ 25	Negatif	Negatif	Negatif	Negatif	Negatif	Negatif	Negatif	Non	Non		Rural	katana	celibataire	Aucun	cultivatrice	Congolaise	Shi	protestante	Non	na	Non	nul	Non	nul	Non	nul	Non	na	1	Non	1	Non	Normal	jamais	Non	nul	Oui	2017-06-01	1	3	2 à 5	au champs	petite sœur	Non
458	MUAN010195	1995-01-01	25	18-33	≤ 25	Negatif	Negatif	Negatif	Negatif	Negatif	Negatif	Negatif	Non	Non		Rural	nyabiondo	celibataire	primaire	cultivatrice	Congolaise	Autres	protestante	Non	na	Non	nul	Non	nul	Non	nul	Non	na	1	Non	1	Non	Normal	jamais	Non	nul	Oui	2012-01-01	1	2	2 à 5	au champs	ma famille	Non
459	BAMA010175	1975-01-01	45	34-49	26 - 45	Negatif	Negatif	Negatif	Negatif	Negatif	Negatif	Negatif	Non	Non		Rural	Baraka/Fizi	separé/divorcé	Aucun	cultivatrice	Congolaise	Bembe	protestante	Non	na	Non	nul	Non	nul	Non	nul	Non	na	2	Oui	1	Non	Normal	jamais	Non	nul	Oui	2017-06-01	1	5	2 à 5	dans la foret	ma famille	Non
460	FULE061297	1997-12-06	23	18-33	≤ 25	Negatif	Negatif	Negatif	Negatif	Negatif	Negatif	Negatif	Non	Non		Rural	luvunge	celibataire	secondaire	aucune	Congolaise	Fulero	protestante	Non	na	Non	nul	Non	nul	Non	nul	Non	na	1	Non	1	Non	Normal	jamais	Non	nul	Oui	2018-02-10	1	1	1	il m'a forcé a faire le rapport sexuel	mon amie	Non
461	BIES140892	1992-08-14	28	18-33	26 - 45	Negatif	Negatif	Negatif	Negatif	Negatif	Negatif	Negatif	Non	Non		Rural	LUVUNGI	separé/divorcé	secondaire	aucune	Congolaise	Fulero	protestante	Non	na	Non	Nul	Non	nul	Non	nul	Non	na	2	Oui	1	Non	Normal	jamais	Non	nul	Oui	2018-02-05	1	1	1	au champs	ma mère	Non
462	KIKA010176	1976-01-01	44	34-49	26 - 45	Negatif	Negatif	Positif	Positif	Negatif	Negatif	Negatif	Non	Non		Rural	luvunge	marié/au foyer	Aucun	cultivatrice	Congolaise	Fulero	protestante	Non	na	Non	nul	Non	nul	Non	nul	Non	na	1	Non	2	Oui	Normal	jamais	Non	nul	Oui	2018-02-01	1	2	2 à 5	au champs	mon mari	Non
463	ANWI010183	1983-01-01	37	34-49	26 - 45	Negatif	Negatif	Positif	Negatif	Negatif	Negatif	Negatif	Non	Non		Rural	luvungu	separé/divorcé	secondaire	cultivatrice	Congolaise	Bembe	protestante	Non	na	Non	nul	Non	nul	Non	nul	Non	na	2	Oui	2	Oui	Normal	jamais	Non	nul	Oui	2017-03-01	5	5	2 à 5	ils m'ont rencontrer a shinda sur la montagne	aucun	Non
464	FUMA010178	1978-01-01	42	34-49	≤ 25	Negatif	Positif	Positif	Negatif	Negatif	Negatif	Positif	Oui	Non		Rural	ndolera	marié/au foyer	Aucun	cultivatrice	Congolaise	Havu	protestante	Non	na	Non	nul	Non	nul	Non	nul	Non	na	1	Non	2	Oui	Normal	jamais	Non	nul	Oui	2016-03-01	1	2	2 à 5	au champs	mon mari	Non
465	MADA010188	1988-01-01	32	18-33	26 - 45	Negatif	Negatif	Positif	Negatif	Negatif	Negatif	Negatif	Non	Non		Rural	luvunge	marié/au foyer	Aucun	aucune	Congolaise	Fulero	protestante	Non	na	Non	nul	Non	nul	Non	nul	Non	na	1	Non	2	Oui	Normal	jamais	Non	nul	Oui	2018-08-01	1	2	2 à 5	au champs	aucun	Non
466	BAOQ010171	1971-01-01	49	34-49	46 - 65	Negatif	Negatif	Positif	Positif	Negatif	Negatif	Negatif	Non	Non		Rural	kalonge	veuve	secondaire	aucune	Congolaise	Tembo	protestante	Non	na	Non	nul	Non	nul	Non	nul	Non	na	2	Oui	2	Oui	Normal	jamais	Non	nul	Oui	2016-01-01	1	1	1	au champs	aucun	Non
467	FLMF100588	1988-05-10	32	18-33	26 - 45	Negatif	Negatif	Negatif	Negatif	Negatif	Negatif	Negatif	Non	Non		Rural	idjwi	marié/au foyer	Aucun	cultivatrice	Congolaise	Havu	catholique	Non	na	Non	nul	Non	nul	Non	nul	Non	na	2	Oui	2	Oui	Normal	jamais	Non	nul	Oui	2018-10-01	1	2	2 à 5	au champs	aucun	Non
468	MZMB010176	1976-01-01	44	34-49	26 - 45	Negatif	Negatif	Negatif	Negatif	Negatif	Negatif	Negatif	Non	Non		Rural	mudaka	marié/au foyer	Aucun	cultivatrice	Congolaise	Shi	catholique	Non	na	Non	nul	Non	nul	Non	nul	Non	na	1	Non	2	Oui	Normal	jamais	Non	nul	Oui	2017-11-02	1	2	2 à 5	au champs	aucun	Non
469	NAMM010158	1958-01-01	62	50-65	46 - 65	Negatif	Positif	Positif	Negatif	Negatif	Negatif	Negatif	Non	Non		Rural	mubumbo	marié/au foyer	Aucun	cultivatrice	Congolaise	Shi	catholique	Non	na	Non	nul	Non	nul	Non	nul	Non	na	1	Non	2	Oui	Normal	jamais	Non	nul	Oui	2017-03-01	1	2	2 à 5	au champs	mon mari	Non
470	FAMU010175	1970-01-01	50	50-65	46 - 65	Positif	Positif	Positif	Negatif	Negatif	Negatif	Negatif	Non	Non		Rural	kalonge	veuve	primaire	cultivatrice	Congolaise	Havu	protestante	Non	na	Non	nul	Non	nul	Non	nul	Non	na	2	Oui	1	Non	Normal	jamais	Non	nul	Oui	2012-02-01	2	8	˃ 5	dans notre maison pendant la nuit	ma famille	Non
471	JEMA010188	1988-01-01	32	18-33	26 - 45	Negatif	Negatif	Positif	Positif	Negatif	Negatif	Negatif	Non	Non		Rural	kalonge	marié/au foyer	Aucun	cultivatrice	Congolaise	Bembe	protestante	Non	na	Non	nul	Non	nul	Non	nul	Non	na	2	Oui	2	Oui	Normal	jamais	Non	nul	Oui	2011-01-01	1	6	˃ 5	dans notre maison pendant la nuit	ma famille	Non
472	VUMB010187	1987-01-01	33	18-33	26 - 45	Negatif	Negatif	Positif	Positif	Negatif	Positif	Positif	Non	Non		Rural	chirunga	marié/au foyer	Aucun	aucune	Congolaise	Shi	protestante	Non	na	Oui	2011	Non	nul	Non	nul	Oui	2017-08-06	1	Non	2	Oui	Normal	jamais	Non	nul	Oui	2017-03-17	1	3	2 à 5	dans la route vers le marché	mon mari	Non
473	LWMA010195	1995-01-01	25	18-33	≤ 25	Negatif	Negatif	Negatif	Negatif	Negatif	Negatif	Negatif	Non	Non		Rural	kaziba	celibataire	secondaire	aucune	Congolaise	Shi	protestante	Non	na	Non	nul	Non	nul	Non	nul	Non	na	1	Non	1	Non	Normal	jamais	Non	nul	Oui	2015-03-01	1	1	1	il m'a pris par force	aucun	Non
474	RIMBO101100	2000-11-10	20	18-33	≤ 25	Negatif	Negatif	Negatif	Negatif	Negatif	Negatif	Negatif	Non	Non		Rural	lwiro	celibataire	primaire	aucune	Congolaise	Shi	protestante	Non	na	Non	nul	Non	nul	Non	nul	Non	na	1	Non	1	Non	Normal	jamais	Non	nul	Oui	2017-11-25	1	1	1	au champs	ma mere	Non
475	TUSI010100	2000-01-01	20	18-33	≤ 25	Negatif	Negatif	Positif	Positif	Negatif	Negatif	Negatif	Non	Non		Rural	masisi	celibataire	primaire	aucune	Etrangère	Etrangère	protestante	Non	na	Non	nul	Non	nul	Oui	2010	Non	na	1	Non	1	Non	Normal	jamais	Non	nul	Oui	2017-01-01	1	1	1	mon père, il m'avait rencontré dans ma chambre apres la mort de ma mere	aucun	Non
476	BABA070995	1995-09-07	25	18-33	≤ 25	Negatif	Negatif	Negatif	Negatif	Negatif	Negatif	Negatif	Non	Non		Rural	ninja	celibataire	secondaire	aucune	Congolaise	Shi	catholique	Non	na	Non	nul	Non	nul	Non	nul	Non	na	1	Non	1	Non	Normal	jamais	Non	nul	Oui	2014-08-01	1	1	1	il m'a pris par force	ma famille	Non
477	MIBI020297	1997-02-02	23	18-33	≤ 25	Negatif	Negatif	Negatif	Negatif	Negatif	Negatif	Negatif	Non	Non		Rural	kalungu	celibataire	secondaire	Ecolière/Eleve/Etudiante	Congolaise	Hunde	protestante	Non	na	Non	nul	Non	nul	Non	nul	Non	na	2	Oui	1	Non	Normal	jamais	Non	nul	Oui	2014-09-19	1	1	1	il m'a trouvé a un endroit appeler bufamando	ma famille	Non
478	JENA010160	1960-01-01	60	50-65	46 - 65	Negatif	Negatif	Negatif	Negatif	Negatif	Negatif	Negatif	Non	Non		Rural	Mulamba	marié/au foyer	primaire	cultivatrice	Congolaise	Shi	catholique	Non	na	Non	Null	Non	Null	Non	Null	Non	na	1	Non	2	Oui	Normal	jamais	Non	Null	Oui	2012	1	2	2 à 5	Au champs	Ma famille	Non
478	BABO201292	1992-12-20	28	18-33	26 - 45	Negatif	Negatif	Negatif	Negatif	Negatif	Negatif	Negatif	Non	Non		Rural	kabamba	celibataire	secondaire	aucune	Congolaise	Shi	catholique	Non	na	Non	nul	Non	nul	Non	nul	Non	na	2	Oui	1	Non	Normal	jamais	Non	nul	Oui	2016-02-12	3	1	1	il m'a forcé a faire le rapport sexuel	aucun	Non
479	IVBA260300	2000-03-26	20	18-33	≤ 25	Negatif	Negatif	Negatif	Negatif	Negatif	Negatif	Negatif	Non	Non		Rural	minova	celibataire	secondaire	aucune	Congolaise	Havu	catholique	Non	na	Non	nul	Non	nul	Non	nul	Non	na	2	Oui	1	Non	Normal	jamais	Non	nul	Oui	2017-08-05	1	1	1	il m'a trouvé au champs	ma famille	Non
480	LURI080596	1996-05-08	24	18-33	≤ 25	Negatif	Negatif	Negatif	Negatif	Negatif	Negatif	Negatif	Non	Oui	3	Urbain	uvira	celibataire	secondaire	aucune	Congolaise	Fulero	catholique	Non	na	Non	nul	Non	nul	Non	nul	Non	na	2	Oui	1	Non	Normal	jamais	Non	nul	Oui	2012-02-03	1	1	1	il m'avait pris par force	ma famille	Non
481	SHFA150491	1991-04-15	29	18-33	26 - 45	Negatif	Negatif	Negatif	Negatif	Negatif	Negatif	Negatif	Non	Non		Urbain	uvira	celibataire	secondaire	Commerce	Congolaise	Fulero	catholique	Non	na	Non	nul	Non	nul	Non	nul	Non	na	2	Oui	1	Non	Normal	jamais	Non	nul	Oui	2014-04-01	1	1	1	il m'a trouvé au champs	ma famille	Non
482	GLIK270803	2003-08-27	17	<=17	≤ 25	Negatif	Negatif	Positif	Positif	Negatif	Negatif	Negatif	Non	Oui	2	Urbain	nyamugo	celibataire	primaire	aucune	Congolaise	Lega	catholique	Non	na	Non	nul	Non	nul	Non	nul	Non	na	1	Non	1	Non	Normal	jamais	Non	nul	Oui	2017-11-01	1	1	1	il m'a pris par force	ma famille	Non
483	MAMK010194	1994-01-01	26	18-33	26 - 45	Negatif	Negatif	Negatif	Negatif	Negatif	Negatif	Negatif	Non	Oui	2	Rural	mushinga	veuve	Aucun	Commerce	Congolaise	Shi	protestante	Non	na	Non	nul	Non	nul	Non	nul	Non	na	2	Oui	1	Non	Normal	jamais	Non	nul	Oui	2018-02-16	1	1	1	ils m'ont rencontré dans ma maison pendant la nuit	ma famille	Non
484	REKA050399	1999-03-05	21	18-33	≤ 25	Negatif	Negatif	Negatif	Negatif	Negatif	Negatif	Negatif	Non	Non		Rural	rubarika	celibataire	Aucun	Ecolière/Eleve/Etudiante	Congolaise	Fulero	protestante	Non	na	Non	nul	Non	nul	Non	nul	Non	na	1	Non	1	Non	Normal	jamais	Non	nul	Oui	2016-04-01	1	2	2 à 5	dans la route vers le champs	ma famille	Non
485	NSMK010183	1983-01-01	37	34-49	26 - 45	Negatif	Negatif	Positif	Negatif	Negatif	Negatif	Negatif	Non	Non		Rural	kalonge	marié/au foyer	Aucun	cultivatrice	Congolaise	Lega	protestante	Non	na	Non	nul	Non	nul	Non	nul	Non	na	1	Non	2	Oui	Normal	jamais	Non	nul	Oui	2010-01-01	1	2	2 à 5	ils m'ont amener dans la foret	ma famille	Non
486	AIBA250401	2001-04-25	19	18-33	≤ 25	Negatif	Negatif	Positif	Positif	Negatif	Positif	Positif	Non	Non		Urbain	funu	celibataire	secondaire	aucune	Congolaise	Fulero	catholique	Non	na	Non	nul	Non	nul	Non	nul	Non	na	1	Non	1	Non	Normal	jamais	Non	nul	Oui	2017-07-01	1	1	1	le mari de ma mere m'avait pris part force l'absence de ma mere	mon oncle	Non
487	NTBA251200	2000-12-25	20	18-33	≤ 25	Negatif	Negatif	Negatif	Negatif	Negatif	Negatif	Negatif	Non	Non		Rural	lubarika	marié/au foyer	secondaire	cultivatrice	Congolaise	Autres	protestante	Non	na	Non	nul	Non	nul	Non	nul	Non	na	2	Oui	2	Oui	Normal	jamais	Non	nul	Oui	2016-12-01	3	3	2 à 5	ils m'ont trouvé dans la foret en provenance du champs	mon mari	Non
488	FUBI010183	1983-01-01	37	34-49	26 - 45	Negatif	Negatif	Negatif	Negatif	Negatif	Negatif	Negatif	Non	Non		Rural	lushenyi	marié/au foyer	Aucun	cultivatrice	Congolaise	Shi	protestante	Non	na	Non	nul	Non	nul	Non	nul	Non	na	2	Oui	2	Oui	Normal	jamais	Non	nul	Oui	2017-11-18	1	1	1	il m'a trouvé au champs	aucun	Non
489	FUMB010276	1976-02-01	44	34-49	26 - 45	Negatif	Negatif	Negatif	Negatif	Negatif	Negatif	Negatif	Non	Non		Rural	kalonge	marié/au foyer	primaire	cultivatrice	Congolaise	Shi	protestante	Non	na	Non	nul	Non	nul	Non	nul	Non	na	2	Oui	2	Oui	Normal	jamais	Non	nul	Oui	2016-04-01	1	1	1	il m'a trouvé au champs	aucun	Oui
490	NSNA010296	1996-02-01	24	18-33	≤ 25	Negatif	Negatif	Negatif	Negatif	Negatif	Negatif	Negatif	Non	Non		Rural	lubarika	marié/au foyer	Aucun	cultivatrice	Congolaise	Shi	protestante	Non	na	Non	nul	Non	nul	Non	nul	Non	na	2	Oui	2	Oui	Normal	jamais	Non	nul	Oui	2017-01-10	2	2	2 à 5	il m'ont trouvé chez moi la nuit	ma famille	Oui
491	NZMM010154	1954-01-01	66	>=66	˃ 65	Negatif	Negatif	Positif	Positif	Negatif	Negatif	Negatif	Non	Non		Rural	mushinga	veuve	Aucun	aucune	Congolaise	Shi	catholique	Non	na	Non	nul	Non	nul	Non	nul	Non	na	2	Oui	1	Non	Normal	jamais	Non	nul	Oui	2018-02-02	1	2	2 à 5	dans ma maison pendant la nuit	ma famille	Non
492	NACH010174	1974-01-01	46	34-49	46 - 65	Negatif	Negatif	Negatif	Negatif	Negatif	Negatif	Negatif	Non	Non		Rural	Mabingu	marié/au foyer	secondaire	cultivatrice	Congolaise	Shi	protestante	Non	na	Non	nul	Non	nul	Non	nul	Non	na	1	Non	2	Oui	Normal	jamais	Non	nul	Oui	2018-02-01	1	2	2 à 5	dans la route vers le champs	ma famille	Non
493	MAMB010174	1974-01-01	46	34-49	46 - 65	Negatif	Negatif	Positif	Negatif	Negatif	Negatif	Negatif	Non	Non		Rural	chichenge	marié/au foyer	Aucun	aucune	Congolaise	Shi	catholique	Non	na	Non	nul	Non	nul	Non	nul	Non	na	1	Non	2	Oui	Normal	jamais	Non	nul	Oui	2017/2018	2	4	2 à 5	dans notre maison pendant la nuit	ma famille	Non
494	CHMK010188	1988-01-01	32	18-33	26 - 45	Negatif	Negatif	Negatif	Negatif	Negatif	Negatif	Negatif	Non	Non		Rural	mazigiro	marié/au foyer	Aucun	cultivatrice	Congolaise	Shi	protestante	Non	na	Non	nul	Non	nul	Non	nul	Non	na	1	Non	2	Oui	Normal	jamais	Non	nul	Oui	2015-01-01	1	4	2 à 5	dans ma maison pendant la nuit	mon père	Non
495	VEMM010173	1973-01-01	47	34-49	46 - 65	Negatif	Negatif	Negatif	Negatif	Negatif	Negatif	Negatif	Non	Non		Rural	mazigiro	veuve	Aucun	cultivatrice	Congolaise	Shi	protestante	Non	na	Non	nul	Non	nul	Non	nul	Non	na	2	Oui	1	Non	Normal	jamais	Non	nul	Oui	2013	1	3	2 à 5	au champs	mon ami	Non
496	ALNA010183	1983-01-01	37	34-49	26 - 45	Negatif	Negatif	Positif	Positif	Negatif	Negatif	Negatif	Non	Non		Rural	minembwe	marié/au foyer	secondaire	cultivatrice	Congolaise	Autres	protestante	Non	na	Non	nul	Non	nul	Non	nul	Non	na	1	Non	2	Oui	Normal	jamais	Non	nul	Oui	2017-12-01	1	2	2 à 5	au champs	mon mari	Non
497	NYRU010184	1984-01-01	36	34-49	26 - 45	Negatif	Negatif	Negatif	Negatif	Negatif	Negatif	Negatif	Non	Non		Rural	Mboko	marié/au foyer	Aucun	cultivatrice	Congolaise	Autres	protestante	Non	na	Non	nul	Non	nul	Non	nul	Non	na	1	Non	2	Oui	Normal	jamais	Oui	nul	Oui	2017	1	1	1	mon mari dans notre chambre	aucun	Non
498	CHLU100669	1969-06-10	51	50-65	46 - 65	Negatif	Negatif	Negatif	Negatif	Negatif	Positif	Positif	Non	Non		Urbain	uvira	marié/au foyer	secondaire	fonctionnaire	Congolaise	Fulero	protestante	Non	na	Non	nul	Non	nul	Oui	nul	Non	na	1	Non	2	Oui	Normal	jamais	Non	nul	Oui	2006	1	2	2 à 5	ils m'ont amenédans la foret	mon mari	Non
499	SAND230999	1999-09-23	21	18-33	≤ 25	Negatif	Negatif	Negatif	Negatif	Negatif	Negatif	Negatif	Non	Non		Rural	bweremano	celibataire	secondaire	aucune	Congolaise	Hunde	protestante	Non	na	Non	nul	Non	nul	Non	nul	Non	na	2	Oui	1	Non	Normal	jamais	Non	nul	Oui	2017-12-04	1	1	1	il m'a pris chez lui	aucun	Non
500	VWNA240398	1998-03-24	22	18-33	≤ 25	Negatif	Negatif	Negatif	Negatif	Negatif	Negatif	Negatif	Non	Non		Rural	Rutchuru	separé/divorcé	secondaire	aucune	Etrangère	Etrangère	Autres	Non	na	Non	nul	Non	nul	Non	nul	Non	na	2	Oui	1	Non	Normal	jamais	Non	nul	Oui	2017	1	1	1	il m'a pris par force	aucun	Non
501	BUND060794	1994-07-06	26	18-33	26 - 45	Negatif	Negatif	Negatif	Negatif	Negatif	Negatif	Negatif	Non	Non		Rural	luvungi	celibataire	secondaire	aucune	Congolaise	Fulero	protestante	Non	na	Non	nul	Non	nul	Non	nul	Non	na	2	Oui	1	Non	Normal	parfois	Non	nul	Oui	2017-11-08	4	1	1	chez lui par force	aucun	Non
502	ADRA241096	1996-10-24	24	18-33	≤ 25	Negatif	Negatif	Positif	Positif	Negatif	Negatif	Negatif	Non	Non		Rural	kavumu	celibataire	primaire	Ecolière/Eleve/Etudiante	Congolaise	Shi	catholique	Non	na	Non	nul	Non	nul	Non	nul	Non	na	5	Oui	1	Non	Normal	toujours	Non	nul	Oui	2017-07-01	3	3	2 à 5	viol forcé qprès travail forcé	ma famille	Non
503	SIBU140298	1998-02-14	22	18-33	≤ 25	Negatif	Negatif	Negatif	Negatif	Negatif	Negatif	Negatif	Non	Non		Rural	Kalehe	celibataire	Aucun	Ecolière/Eleve/Etudiante	Etrangère	Havu	protestante	Non	na	Non	nul	Non	nul	Non	nul	Oui	2017-09-01	2	Oui	1	Non	Normal	jamais	Non	nul	Oui	2015-04-01	1	1	1	Sur la route vers Muramba	chef de cité	Non
504	KALO020198	1998-01-02	22	18-33	≤ 25	Negatif	Negatif	Negatif	Negatif	Negatif	Negatif	Negatif	Non	Non		Rural	lubero	celibataire	secondaire	aucune	Congolaise	Autres	protestante	Non	na	Non	nul	Non	nul	Non	nul	Non	na	2	Oui	1	Non	Normal	jamais	Non	nul	Oui	2017-08-01	1	1	1	chez lui dans sa chambre	aucun	Non
505	ANMP140400	2000-04-14	20	18-33	≤ 25	Negatif	Negatif	Negatif	Negatif	Negatif	Negatif	Negatif	Non	Non		Rural	minova	celibataire	primaire	cultivatrice	Congolaise	Havu	protestante	Non	na	Non	nul	Non	nul	Non	nul	Oui	2014	1	Non	1	Non	Normal	jamais	Non	nul	Oui	2016-01-20	1	1	1	mon pris par force sans consentement	aucun	Non
506	MWVI080996	1996-09-08	24	18-33	≤ 25	Negatif	Negatif	Negatif	Negatif	Negatif	Negatif	Negatif	Non	Non		Rural	masisi	celibataire	primaire	cultivatrice	Congolaise	Hunde	protestante	Non	na	Non	nul	Non	nul	Non	nul	Non	na	5	Oui	1	Non	Normal	jamais	Non	nul	Oui	2010-03-02	1	5	2 à 5	dans la foret	mes parents	Non
507	NZMU140198	1998-01-14	22	18-33	≤ 25	Negatif	Negatif	Negatif	Negatif	Negatif	Negatif	Negatif	Non	Non		Rural	katana	celibataire	primaire	cultivatrice	Congolaise	Shi	catholique	Non	na	Non	nul	Non	nul	Non	nul	Non	na	2	Oui	1	Non	Normal	jamais	Non	nul	Oui	2017-11-08	1	1	1	chez lui	aucun	Non
508	BAMA210495	1995-04-21	25	18-33	≤ 25	Negatif	Negatif	Negatif	Negatif	Negatif	Negatif	Negatif	Non	Non		Rural	uvira	celibataire	secondaire	Commerce	Congolaise	Fulero	catholique	Non	na	Non	nul	Non	nul	Non	nul	Non	na	3	Oui	1	Non	Normal	jamais	Non	nul	Oui	2015-12-01	2	2	2 à 5	mon pris par force sans consentement	ma famille	Non
509	NZMB010183	1983-01-01	37	34-49	26 - 45	Negatif	Negatif	Negatif	Negatif	Negatif	Negatif	Negatif	Non	Non		Rural	kalonge	marié/au foyer	Aucun	aucune	Congolaise	Havu	catholique	Non	na	Non	nul	Non	nul	Non	nul	Non	na	1	Non	2	Oui	Normal	jamais	Non	nul	Oui	2016	1	3	2 à 5	dans ma maison la nuit	ma famille	Non
510	NAMM010160	1960-01-01	60	50-65	46 - 65	Negatif	Negatif	Negatif	Negatif	Negatif	Negatif	Negatif	Non	Non		Rural	kalonge	marié/au foyer	Aucun	cultivatrice	Congolaise	Havu	protestante	Non	na	Non	nul	Non	nul	Non	nul	Non	na	1	Non	2	Oui	Normal	jamais	Non	nul	Oui	2014	1	2	2 à 5	dans ma maison la nuit	ma famille	Non
511	SIAD010190	1990-01-01	30	18-33	26 - 45	Negatif	Negatif	Negatif	Negatif	Negatif	Negatif	Negatif	Non	Non		Rural	kalonge	marié/au foyer	Aucun	cultivatrice	Congolaise	Havu	protestante	Non	na	Non	nul	Non	nul	Non	nul	Non	na	1	Non	2	Oui	Normal	jamais	Oui	nu	Oui	2016	1	3	2 à 5	Au champs	mon mari	Non
512	NSKU010173	1973-01-01	47	34-49	46 - 65	Negatif	Negatif	Positif	Positif	Negatif	Negatif	Negatif	Non	Non		Rural	luvunge	celibataire	secondaire	aucune	Congolaise	Fulero	catholique	Non	na	Non	nul	Non	nul	Non	nul	Non	na	3	Oui	1	Non	Normal	jamais	Non	nul	Oui	/10/2017	1	1	1	Par force	aucun	Non
513	PAMM010181	1981-01-01	39	34-49	26 - 45	Negatif	Negatif	Negatif	Negatif	Negatif	Negatif	Negatif	Non	Non		Rural	cifunzi	marié/au foyer	primaire	cultivatrice	Congolaise	Shi	protestante	Non	na	Non	nul	Non	nul	Non	nul	Non	na	1	Non	2	Oui	Normal	jamais	Non	nul	Oui	2015	1	2	2 à 5	au champs	aucun	Non
514	MACH010154	1954-01-01	66	>=66	˃ 65	Negatif	Negatif	Negatif	Negatif	Negatif	Negatif	Negatif	Non	Non		Rural	sange	celibataire	secondaire	Commerce	Congolaise	Fulero	protestante	Non	na	Non	null	Non	nul	Non	nul	Non	na	1	Non	1	Non	Normal	jamais	Non	nul	Oui	2015	1	2	2 à 5	au champs	ma famille	Non
515	VURO010182	1982-01-01	38	34-49	26 - 45	Negatif	Negatif	Negatif	Negatif	Negatif	Negatif	Negatif	Non	Non		Rural	kashusha	marié/au foyer	Aucun	cultivatrice	Congolaise	Shi	catholique	Non	na	Non	nul	Non	nul	Non	nul	Non	na	2	Oui	1	Non	Normal	jamais	Non	nul	Oui	2017	1	3	2 à 5	dans notre maison pendant la nuit	ma famille	Non
516	KAON030300	2000-03-03	20	18-33	≤ 25	Negatif	Negatif	Negatif	Negatif	Negatif	Negatif	Negatif	Non	Non		Rural	kalonge	marié/au foyer	Aucun	aucune	Congolaise	Tembo	protestante	Non	na	Non	nul	Non	nul	Non	nul	Non	na	1	Non	2	Oui	Normal	jamais	Non	nul	Oui	2017	1	2	2 à 5	au champs	mon mari	Non
517	FUSE010199	1999-01-01	21	18-33	≤ 25	Negatif	Negatif	Negatif	Negatif	Negatif	Negatif	Negatif	Non	Non		Rural	cifunzi	marié/au foyer	Aucun	aucune	Congolaise	Shi	protestante	Non	na	Non	nul	Non	nul	Non	nul	Non	na	2	Oui	1	Non	Normal	jamais	Non	nul	Oui	2014	1	2	2 à 5	dans la foret	ma famille	Non
518	IRSA010299	1999-02-01	21	18-33	≤ 25	Negatif	Negatif	Negatif	Negatif	Negatif	Negatif	Negatif	Non	Non		Rural	kalonge	veuve	Aucun	cultivatrice	Congolaise	Shi	protestante	Non	na	Non	nul	Non	nul	Non	nul	Non	na	2	Oui	1	Non	Normal	jamais	Non	nul	Oui	2018-01-05	1	2	2 à 5	vers le marché	aucun	Non
519	RIBU220297	1997-02-22	23	18-33	≤ 25	Negatif	Negatif	Negatif	Negatif	Negatif	Negatif	Negatif	Non	Non		Rural	kigongo	marié/au foyer	Aucun	cultivatrice	Congolaise	Tembo	protestante	Non	na	Non	nul	Non	nul	Non	nul	Non	na	1	Non	2	Oui	Normal	jamais	Non	nul	Oui	2016	1	6	˃ 5	au champs	ma famille	Non
520	MUSA250997	1997-09-25	23	18-33	≤ 25	Negatif	Negatif	Negatif	Negatif	Negatif	Negatif	Negatif	Non	Non		Rural	kamituga	separé/divorcé	Aucun	cultivatrice	Congolaise	Lega	protestante	Non	na	Non	nul	Non	nul	Oui	2018-03-02	Non	na	2	Oui	2	Oui	Normal	jamais	Non	nul	Oui	2019-03-02	1	5	2 à 5	dans la foret	ma famille	Non
521	SIVE250496	1996-04-25	24	18-33	≤ 25	Negatif	Negatif	Negatif	Negatif	Negatif	Negatif	Negatif	Non	Non		Urbain	Bagira	celibataire	primaire	Ecolière/Eleve/Etudiante	Congolaise	Lega	catholique	Non	na	Non	nul	Non	nul	Non	nul	Non	na	1	Non	1	Non	Normal	jamais	Non	nul	Oui	/04/2016	1	1	1	chez mon ami	ma mere	Non
522	ZAKI010199	1999-01-01	21	18-33	≤ 25	Negatif	Negatif	Negatif	Negatif	Negatif	Negatif	Negatif	Non	Non		Rural	katana	separé/divorcé	Aucun	aucune	Congolaise	Tembo	protestante	Non	na	Non	nul	Non	nul	Oui	2008	Oui	2008	2	Oui	1	Non	Normal	jamais	Non	nul	Oui	/04/2012	1	1	1	par mon enseignant	aucun	Non
523	NTFU250100	2000-01-25	20	18-33	≤ 25	Negatif	Negatif	Negatif	Negatif	Negatif	Negatif	Negatif	Non	Non		Rural	mudaka	celibataire	primaire	Ecolière/Eleve/Etudiante	Congolaise	Shi	catholique	Non	na	Non	nul	Non	nul	Non	nul	Non	na	1	Non	1	Non	Normal	jamais	Non	nul	Oui	//2017	1	1	1	Par force	mes amies	Non
524	FAOR231295	1995-12-23	25	18-33	≤ 25	Negatif	Negatif	Positif	Negatif	Negatif	Negatif	Negatif	Non	Non		Rural	cifunzi	marié/au foyer	primaire	cultivatrice	Congolaise	Shi	protestante	Non	na	Non	nul	Non	nul	Non	nul	Non	na	1	Non	2	Oui	Normal	jamais	Non	nul	Oui	2015	1	2	2 à 5	au champs	aucun	Non
525	BAWA160898	1998-08-16	22	18-33	≤ 25	Negatif	Negatif	Negatif	Negatif	Negatif	Negatif	Negatif	Non	Non		Rural	Walungu	marié/au foyer	Aucun	cultivatrice	Congolaise	Shi	protestante	Non	na	Non	Null	Non	Null	Non	Null	Non	na	4	Oui	2	Oui	Normal	jamais	Non	Null	Oui	2018-03-01	2	2	2 à 5	Par force	Aucun	Non
526	MUGA010168	1968-01-01	52	50-65	46 - 65	Negatif	Negatif	Positif	Positif	Negatif	Negatif	Negatif	Non	Non		Rural	sange	celibataire	secondaire	Commerce	Congolaise	Fulero	protestante	Non	na	Non	null	Non	nul	Non	nul	Non	na	1	Non	1	Non	Normal	jamais	Non	nul	Oui	2015	1	2	2 à 5	au champs	ma famille	Non
527	VUMC010159	1959-01-01	61	50-65	46 - 65	Positif	Positif	Positif	Negatif	Positif	Negatif	Negatif	Non	Non		Rural	kashusha	marié/au foyer	Aucun	cultivatrice	Congolaise	Havu	catholique	Non	na	Non	nul	Non	nul	Non	nul	Non	na	2	Oui	1	Non	Normal	jamais	Non	nul	Oui	2017	1	3	2 à 5	dans notre maison pendant la nuit	ma famille	Non
528	VEMB010183	1983-01-01	37	34-49	26 - 45	Negatif	Negatif	Negatif	Negatif	Negatif	Negatif	Negatif	Non	Non		Rural	Kamanyola	marié/au foyer	Aucun	cultivatrice	Congolaise	Shi	catholique	Non	na	Non	nul	Non	nul	Non	nul	Non	na	1	Non	2	Oui	Normal	jamais	Non	nul	Oui	2017-06-01	1	3	2 à 5	au champs	mon mari	Non
529	JOKA010178	1978-01-01	42	34-49	26 - 45	Positif	Positif	Positif	Negatif	Negatif	Negatif	Negatif	Non	Non		Rural	kalonge	marié/au foyer	Aucun	aucune	Congolaise	Tembo	protestante	Non	na	Non	nul	Non	nul	Non	nul	Non	na	1	Non	2	Oui	Normal	jamais	Non	nul	Oui	2017	1	2	2 à 5	au champs	mon mari	Non
530	JAVU010183	1983-01-01	37	34-49	26 - 45	Negatif	Negatif	Positif	Negatif	Negatif	Negatif	Negatif	Non	Non		Rural	ciriri	celibataire	supérieur	Ecolière/Eleve/Etudiante	Congolaise	Shi	protestante	Non	na	Non	nul	Non	nul	Non	nul	Non	na	2	Oui	1	Non	Normal	jamais	Non	nul	Oui	2016-06-20	1	1	1	il m'a pris par force	ma mere	Non
531	FUMB010188	1988-01-01	32	18-33	26 - 45	Negatif	Negatif	Negatif	Negatif	Negatif	Negatif	Negatif	Non	Non		Rural	Idjwi	veuve	Aucun	aucune	Congolaise	Havu	catholique	Non	na	Non	nul	Non	nul	Non	nul	Non	na	2	Oui	1	Non	Normal	jamais	Non	nul	Oui	2016	1	3	2 à 5	dans la maison la nuit	ma famille	Non
532	FAMA010190	1990-01-01	30	18-33	26 - 45	Negatif	Negatif	Negatif	Negatif	Negatif	Negatif	Positif	Non	Non		Rural	karhale	marié/au foyer	secondaire	Ecolière/Eleve/Etudiante	Congolaise	Lega	protestante	Non	na	Non	nul	Non	nul	Non	nul	Non	na	2	Oui	1	Non	Normal	jamais	Non	nul	Oui	2017-05-04	3	1	1	Par force	ma famille	Non
533	NSMN010180	1980-01-01	40	34-49	26 - 45	Negatif	Negatif	Negatif	Negatif	Negatif	Negatif	Negatif	Non	Non		Rural	kabamba	marié/au foyer	Aucun	aucune	Congolaise	Shi	catholique	Non	na	Non	nul	Non	nul	Non	nul	Non	na	1	Non	2	Oui	Normal	jamais	Non	nul	Oui	2014	1	5	2 à 5	dans notre maison pendant la nuit	ma famille	Non
534	SIMF010168	1968-01-01	52	50-65	46 - 65	Negatif	Negatif	Positif	Negatif	Negatif	Negatif	Negatif	Non	Non		Rural	cifunzi	marié/au foyer	Aucun	aucune	Congolaise	Shi	protestante	Non	na	Non	nul	Non	nul	Non	nul	Non	na	2	Oui	1	Non	Normal	jamais	Non	nul	Oui	2014	1	2	2 à 5	dans la foret	ma famille	Non
535	COMN010183	1983-01-01	37	34-49	26 - 45	Negatif	Negatif	Negatif	Negatif	Negatif	Negatif	Negatif	Non	Non		Urbain	Bagira	celibataire	primaire	Ecolière/Eleve/Etudiante	Congolaise	Shi	protestante	Non	na	Non	nul	Non	nul	Non	nul	Non	na	2	Oui	1	Non	Normal	jamais	Non	nul	Oui	/03/2016	2	2	2 à 5	Par force	ma mere	Non
536	ZACH110502	2002-05-11	18	18-33	≤ 25	Negatif	Negatif	Negatif	Negatif	Negatif	Negatif	Negatif	Non	Non		Rural	bunyakiri/kambaba	celibataire	primaire	Ecolière/Eleve/Etudiante	Congolaise	Tembo	protestante	Non	na	Non	nul	Non	nul	Non	nul	Non	na	3	Oui	1	Non	Normal	parfois	Non	nul	Oui	2014-02-12	3	1	1	il m'a pris par force chez lui	aucun	Non
537	MAMM010178	1978-01-01	42	34-49	26 - 45	Negatif	Negatif	Negatif	Negatif	Negatif	Negatif	Negatif	Non	Non		Rural	katana	celibataire	primaire	Ecolière/Eleve/Etudiante	Congolaise	Shi	protestante	Non	na	Non	nul	Non	nul	Non	nul	Non	na	2	Oui	1	Non	Normal	jamais	Non	nul	Oui	/01/2016	2	1	1	Par force	ma famille	Non
538	JONA070202	2002-02-07	18	18-33	≤ 25	Negatif	Negatif	Negatif	Negatif	Negatif	Negatif	Negatif	Non	Non		Rural	mutarule	celibataire	Aucun	aucune	Congolaise	Etrangère	protestante	Non	na	Non	Null	Non	Null	Non	Null	Non	na	1	Non	2	Oui	Normal	jamais	Non	Null	Oui	2018-02-05	1	2	2 à 5	au champs	mes amies	Oui
539	MASU010101	2001-01-01	19	18-33	≤ 25	Negatif	Negatif	Negatif	Negatif	Negatif	Negatif	Negatif	Non	Non		Rural	shabunda	marié/au foyer	Aucun	cultivatrice	Congolaise	Lega	protestante	Non	na	Non	nul	Non	nul	Non	nul	Oui	2017	2	Oui	2	Oui	Normal	jamais	Non	nul	Oui	/06/2017	3	3	2 à 5	Par force	ma famille	Non
540	JUBI100500	2000-05-10	20	18-33	≤ 25	Negatif	Negatif	Negatif	Negatif	Negatif	Negatif	Negatif	Non	Non		Rural	luberizi	marié/au foyer	primaire	Commerce	Congolaise	Fulero	protestante	Non	na	Non	nul	Non	nul	Non	nul	Non	na	2	Oui	2	Oui	Normal	jamais	Non	nul	Oui	2017-04-01	1	1	1	il m'a trouvé au champs	mon mari	Non
541	WIBW050595	1995-05-05	25	18-33	≤ 25	Negatif	Negatif	Negatif	Negatif	Negatif	Negatif	Negatif	Non	Non		Rural	shabunda	marié/au foyer	Aucun	cultivatrice	Congolaise	Lega	protestante	Non	na	Non	nul	Non	nul	Non	nul	Non	na	2	Oui	2	Oui	Normal	jamais	Non	nul	Oui	2017-10-01	4	4	2 à 5	ils m'ont trouver au champs	mon mari	Non
542	FUJE121097	1997-10-12	23	18-33	≤ 25	Negatif	Negatif	Negatif	Negatif	Negatif	Negatif	Negatif	Non	Non		Rural	buhumba/idjwi	marié/au foyer	Aucun	cultivatrice	Congolaise	Havu	protestante	Non	na	Non	nul	Non	nul	Non	nul	Non	na	2	Oui	2	Oui	Normal	jamais	Non	nul	Oui	2016-10-01	1	1	1	il m'a trouvé au champs	aucun	Non
543	WALU121096	1996-10-12	24	18-33	≤ 25	Negatif	Negatif	Negatif	Negatif	Negatif	Negatif	Negatif	Non	Non		Rural	Walungu	marié/au foyer	Aucun	Commerce	Congolaise	Lega	protestante	Non	na	Non	Null	Non	Null	Non	Null	Non	na	3	Oui	1	Non	Normal	jamais	Non	Null	Oui	//2017	1	1	1	Par force	Aucun	Oui
544	CLCH010399	1999-03-01	21	18-33	≤ 25	Negatif	Negatif	Negatif	Negatif	Negatif	Negatif	Negatif	Non	Non		Rural	mulamba	marié/au foyer	Aucun	cultivatrice	Congolaise	Shi	catholique	Non	na	Non	nul	Non	nul	Non	nul	Non	na	1	Non	1	Non	Normal	jamais	Non	nul	Oui	nul	1	1	1	nul	nul	Non
545	KAMU200295	1995-02-20	25	18-33	≤ 25	Negatif	Negatif	Negatif	Negatif	Negatif	Negatif	Negatif	Non	Non		Rural	mulamba	marié/au foyer	Aucun	cultivatrice	Congolaise	Shi	catholique	Non	na	Non	nul	Non	nul	Non	nul	Non	na	1	Non	1	Non	Normal	jamais	Non	nul	Oui	2012-01-01	1	3	2 à 5	dans la foret	gardien	Oui
546	BOND230398	1998-03-23	22	18-33	≤ 25	Negatif	Negatif	Negatif	Negatif	Negatif	Negatif	Negatif	Non	Non		Rural	mulamba	veuve	primaire	cultivatrice	Congolaise	Shi	protestante	Non	na	Non	nul	Non	nul	Non	nul	Non	na	2	Oui	2	Oui	Normal	jamais	Non	nul	Oui	2012-05-01	1	3	2 à 5	dans la foret	ma famille	Non
547	MWBA010100	2000-01-01	20	18-33	≤ 25	Negatif	Negatif	Negatif	Negatif	Negatif	Negatif	Negatif	Non	Non		Rural	mulamba	marié/au foyer	Aucun	cultivatrice	Congolaise	Shi	catholique	Non	na	Non	nul	Non	nul	Non	nul	Non	na	1	Non	2	Oui	Normal	jamais	Non	nul	Oui	2011-06-01	1	2	2 à 5	au champs	aucun	Non
548	AMMA010198	1998-01-01	22	18-33	≤ 25	Negatif	Negatif	Negatif	Negatif	Negatif	Negatif	Negatif	Non	Non		Rural	mulamba	marié/au foyer	Aucun	Commerce	Congolaise	Shi	protestante	Non	na	Non	nul	Non	nul	Non	nul	Non	na	1	Non	2	Oui	Normal	jamais	Non	nul	Oui	2009-02-01	1	2	2 à 5	dans la maison pendant la nuit	ma famille	Non
549	MUMU010100	2000-01-01	20	18-33	≤ 25	Negatif	Negatif	Negatif	Negatif	Negatif	Negatif	Negatif	Non	Non		Rural	mulamba	marié/au foyer	Aucun	cultivatrice	Congolaise	Shi	catholique	Non	na	Non	nul	Non	nul	Non	nul	Non	na	2	Oui	2	Oui	Normal	jamais	Non	nul	Oui	2013-06-01	1	2	2 à 5	dans la maison	ma famille	Non
550	LERE010183	1983-01-01	37	34-49	26 - 45	Negatif	Negatif	Positif	Positif	Negatif	Negatif	Negatif	Non	Non		Rural	kalonge	veuve	Aucun	cultivatrice	Congolaise	Tembo	protestante	Non	na	Non	nul	Non	nul	Non	nul	Non	na	2	Oui	1	Non	Normal	jamais	Non	nul	Oui	2018-01-05	1	2	2 à 5	vers le marché	aucun	Non
551	BABY010178	1978-01-01	42	34-49	26 - 45	Negatif	Negatif	Negatif	Negatif	Negatif	Negatif	Negatif	Non	Non		Rural	mulamba	marié/au foyer	Aucun	cultivatrice	Congolaise	Shi	catholique	Non	na	Non	nul	Non	nul	Non	nul	Non	na	1	Non	2	Oui	Normal	jamais	Non	nul	Oui	2010-01-01	1	3	2 à 5	dans la maison pendant la nuit	ma famille	Non
552	THMK010161	1961-01-01	59	50-65	46 - 65	Negatif	Negatif	Negatif	Negatif	Negatif	Negatif	Negatif	Non	Non		Rural	mulamba	marié/au foyer	Aucun	aucune	Congolaise	Shi	catholique	Non	na	Non	nul	Non	nul	Non	nul	Non	na	2	Oui	2	Oui	Normal	jamais	Oui	2013	Oui	2013-03-01	1	2	2 à 5	au champs	mon mari	Non
553	MAMA010184	1984-01-01	36	34-49	26 - 45	Negatif	Negatif	Negatif	Negatif	Negatif	Negatif	Negatif	Non	Non		Rural	mulamba	veuve	Aucun	cultivatrice	Congolaise	Shi	catholique	Non	na	Non	nul	Non	nul	Non	nul	Non	na	2	Oui	1	Non	Normal	jamais	Non	nul	Oui	2014-01-01	1	2	2 à 5	dans la maison pendant la nuit	ma famille	Non
554	VEMM010186	1986-01-01	34	34-49	26 - 45	Negatif	Negatif	Negatif	Negatif	Negatif	Negatif	Negatif	Non	Non		Rural	walungu	veuve	Aucun	cultivatrice	Congolaise	Shi	catholique	Non	na	Non	nul	Non	nul	Non	nul	Non	na	2	Oui	1	Non	Normal	jamais	Non	nul	Oui	2008-04-10	2	2	2 à 5	ils m'ont rencontrer chez moi et m'ont battus	ma famille	Oui
555	NSCH080203	2003-02-08	17	<=17	≤ 25	Negatif	Negatif	Negatif	Negatif	Negatif	Negatif	Negatif	Non	Non		Rural	Ngweshe	marié/au foyer	Aucun	cultivatrice	Congolaise	Shi	catholique	Non	na	Non	Null	Non	Null	Non	Null	Non	na	3	Oui	2	Oui	Normal	jamais	Non	Null	Oui	2017-10-10	1	1	1	Au champ	Personnel soignant	Non
556	BOKI150780	1980-07-15	40	34-49	26 - 45	Negatif	Negatif	Positif	Negatif	Negatif	Negatif	Negatif	Non	Non		Rural	kamituga	separé/divorcé	Aucun	cultivatrice	Congolaise	Lega	protestante	Non	na	Non	nul	Non	nul	Oui	2018-03-02	Non	na	1	Non	1	Non	Normal	jamais	Non	nul	Oui	2018-03-02	1	5	2 à 5	Forêt	ma famille	Non
557	KACH170491	1991-04-17	29	18-33	26 - 45	Negatif	Negatif	Negatif	Negatif	Negatif	Negatif	Negatif	Non	Non		Rural	Lubero	celibataire	primaire	cultivatrice	Congolaise	Autres	catholique	Non	na	Non	Nul	Non	Nul	Non	Nul	Oui	2011	5	Oui	1	Non	Normal	jamais	Non	Nul	Oui	2006-04-01	1	1	1	champs	ma famille	Non
558	ELNG010198	1998-01-01	22	18-33	≤ 25	Negatif	Negatif	Negatif	Negatif	Negatif	Negatif	Negatif	Non	Non		Rural	katana	celibataire	Aucun	cultivatrice	Congolaise	Shi	catholique	Non	na	Non	nul	Non	nul	Non	nul	Non	na	2	Oui	1	Non	Normal	parfois	Non	NUL	Oui	2009-04-01	1	1	1	Chez moi	ma famille	Non
559	ODNA010993	1993-09-01	27	18-33	26 - 45	Negatif	Negatif	Positif	Positif	Negatif	Negatif	Negatif	Non	Non		Rural	KATANA	separé/divorcé	Aucun	aucune	Congolaise	Tembo	protestante	Non	na	Non	nul	Non	nul	Oui	2008-01-01	Oui	2008	2	Oui	1	Non	Normal	jamais	Non	nul	Oui	2012-04-01	1	1	1	j'ai été violé par mon enseignant	aucun	Non
560	BUAL180797	1997-07-18	23	18-33	≤ 25	Negatif	Negatif	Negatif	Negatif	Negatif	Negatif	Negatif	Non	Non		Rural	masisi	celibataire	secondaire	aucune	Congolaise	Hunde	catholique	Non	na	Non	nul	Non	nul	Oui	2010-12-01	Oui	2010-12-25	2	Oui	1	Non	Normal	jamais	Non	NUL	Oui	2017-05-01	1	1	1	Violé par un membre de la famille	mes parents	Non
561	IVBA040396	1996-03-04	24	18-33	≤ 25	Negatif	Negatif	Negatif	Negatif	Negatif	Negatif	Negatif	Non	Non		Rural	kalungu	celibataire	secondaire	aucune	Congolaise	Havu	protestante	Non	na	Non	nul	Non	nul	Non	NUL	Non	na	2	Oui	1	Non	Normal	jamais	Non	NUL	Oui	2017-03-01	1	1	1	Au champs	mes parents	Non
562	CHRU010499	1999-04-01	21	18-33	≤ 25	Negatif	Negatif	Negatif	Negatif	Negatif	Negatif	Negatif	Non	Non		Rural	SAKE	celibataire	primaire	aucune	Congolaise	Hunde	catholique	Non	na	Non	nul	Non	nul	Oui	2008	Oui	2008	5	Oui	1	Non	Normal	jamais	Non	NUL	Oui	2016-11-06	3	1	1	il m'a pris par force	aucun	Non
563	SAMB030499	1999-04-03	21	18-33	≤ 25	Negatif	Negatif	Negatif	Negatif	Negatif	Negatif	Negatif	Non	Non		Rural	kamituga	celibataire	secondaire	aucune	Congolaise	Lega	catholique	Non	na	Non	nul	Non	nul	Non	NUL	Non	na	1	Non	1	Non	Normal	jamais	Non	NUL	Oui	2017-01-01	1	1	1	il m'a pris par force	ma mère	Non
564	NEBI021298	1998-12-02	22	18-33	≤ 25	Negatif	Negatif	Negatif	Negatif	Negatif	Negatif	Negatif	Non	Non		Rural	kaziba	celibataire	secondaire	aucune	Congolaise	Shi	protestante	Non	na	Non	nul	Non	nul	Non	NUL	Non	na	1	Non	1	Non	Normal	jamais	Non	NUL	Oui	2014-01-01	1	3	2 à 5	En cours de route	ma mère	Non
565	LZKA031299	1999-12-03	21	18-33	≤ 25	Negatif	Negatif	Negatif	Negatif	Negatif	Negatif	Negatif	Non	Non		Rural	NGANDO	celibataire	primaire	cultivatrice	Congolaise	Tembo	protestante	Non	na	Non	nul	Non	nul	Non	NUL	Non	na	2	Oui	1	Non	Normal	jamais	Non	NUL	Oui	2014-01-01	1	1	1	il m'a pris par force	aucun	Non
566	JABU14/04/98	1998-04-14	22	18-33	≤ 25	Negatif	Negatif	Negatif	Negatif	Negatif	Negatif	Negatif	Non	Non		Rural	uvira	celibataire	secondaire	aucune	Congolaise	Fulero	protestante	Non	na	Non	nul	Non	nul	Non	NUL	Non	na	1	Non	1	Non	Normal	jamais	Non	NUL	Oui	2013-01-01	1	1	1	au champs	ma mère	Non
567	NZMO121203	2003-12-12	17	<=17	≤ 25	Negatif	Negatif	Negatif	Negatif	Negatif	Negatif	Negatif	Non	Non		Urbain	CIRIRI	celibataire	secondaire	aucune	Congolaise	Shi	catholique	Non	na	Non	nul	Non	nul	Non	NUL	Non	na	1	Non	1	Non	Normal	jamais	Non	NUL	Oui		1	1	1			Non
568	AKMI030303	2003-03-03	17	<=17	≤ 25	Negatif	Negatif	Negatif	Negatif	Negatif	Negatif	Negatif	Non	Non		Rural	KABARE	celibataire	primaire	Commerce	Congolaise	Shi	protestante	Non	na	Non	nul	Non	nul	Non	NUL	Non	na	1	Non	1	Non	Normal	jamais	Non	NUL	Oui	2017-06-02	1	1	1	il m'a pris par force	ma mère	Non
569	DOCH010103	2003-01-01	17	<=17	≤ 25	Positif	Positif	Positif	Negatif	Positif	Negatif	Negatif	Non	Non		Urbain	Bagira	celibataire	primaire	Ecolière/Eleve/Etudiante	Congolaise	Lega	catholique	Non	na	Non	nul	Non	nul	Non	NUL	Non	na	1	Non	1	Non	Normal	jamais	Non	NUL	Oui	/04/2016	1	1	1	chez mon ami	ma mere	Non
570	DEKI151200	2000-12-15	20	18-33	≤ 25	Negatif	Negatif	Negatif	Negatif	Negatif	Negatif	Negatif	Non	Non		Urbain	Essence	celibataire	secondaire	Commerce	Congolaise	Lega	protestante	Non	na	Non	nul	Non	nul	Non	NUL	Non	na	1	Non	1	Non	Normal	jamais	Non	NUL	Oui	2016-01-01	1	1	1	Il m'a pris par force	aucun	Non
571	IRBA010103	2001-10-03	19	18-33	≤ 25	Negatif	Negatif	Negatif	Negatif	Negatif	Negatif	Negatif	Non	Non		Urbain	Essence	celibataire	secondaire	Commerce	Congolaise	Shi	catholique	Non	na	Non	nul	Non	nul	Non	NUL	Non	na	2	Oui	2	Oui	Normal	parfois	Non	NUL	Oui	2014-01-01	1	1	1	dans une boite de nuit	aucun	Non
572	FUMU010199	1999-01-01	21	18-33	≤ 25	Negatif	Negatif	Negatif	Negatif	Negatif	Negatif	Negatif	Non	Non		Rural	GIAMBA	celibataire	secondaire	Ecolière/Eleve/Etudiante	Congolaise	Shi	protestante	Non	na	Non	nul	Non	nul	Non	NUL	Non	na	1	Non	1	Non	Normal	jamais	Non	NUL	Oui	2016-01-01	1	1	1	Il m'a pris par force	ma mère	Non
573	LUBA171103	2003-11-17	17	<=17	≤ 25	Negatif	Negatif	Positif	Positif	Negatif	Negatif	Negatif	Non	Non		Rural	mudaka	celibataire	primaire	Ecolière/Eleve/Etudiante	Congolaise	Shi	catholique	Non	na	Non	nul	Non	nul	Non	NUL	Non	na	1	Non	1	Non	Normal	jamais	Non	NUL	Oui	2017-01-01	1	1	1	il m'a pris par force	Mes amies	Non
574	FLCH010102	2002-01-01	18	18-33	≤ 25	Negatif	Negatif	Negatif	Negatif	Negatif	Negatif	Negatif	Non	Non		Rural	Bagira	celibataire	secondaire	Ecolière/Eleve/Etudiante	Congolaise	Shi	protestante	Non	na	Non	nul	Non	nul	Non	NUL	Non	na	1	Non	1	Non	Normal	jamais	Non	NUL	Oui	2016-01-01	1	1	1	Il m'a pris par force	aucun	Non
575	SOKI030502	2002-05-03	18	18-33	≤ 25	Negatif	Negatif	Negatif	Negatif	Negatif	Negatif	Negatif	Non	Oui	3	Urbain	Essence	celibataire	secondaire	aucune	Congolaise	Lega	protestante	Non	na	Non	nul	Non	nul	Non	NUL	Non	na	1	Non	1	Non	Normal	jamais	Non	NUL	Oui	2017-01-01	1	1	1	il m'a pris par force	ma mère	Non
576	ELKA010105	2005-01-01	15	<=17	≤ 25	Negatif	Negatif	Negatif	Negatif	Negatif	Negatif	Negatif	Non	Non		Rural	kavumu	celibataire	primaire	Ecolière/Eleve/Etudiante	Congolaise	Shi	protestante	Non	na	Non	nul	Non	nul	Non	NUL	Non	na	1	Non	1	Non	Normal	jamais	Non	NUL	Oui	2017-01-01	1	1	1	En cours de route	ma mère	Non
577	SAGO010502	2002-05-01	18	18-33	≤ 25	Negatif	Negatif	Negatif	Negatif	Negatif	Negatif	Negatif	Non	Non		Urbain	NYARUZIMYA	celibataire	primaire	Ecolière/Eleve/Etudiante	Congolaise	Lega	catholique	Non	na	Oui	2016	Non	nul	Non	NUL	Non	na	1	Non	1	Non	Normal	jamais	Non	NUL	Oui	2017-01-01	1	1	1	il m'a pris par force	ma mère	Non
578	FUAM080699	1999-06-08	21	18-33	≤ 25	Negatif	Negatif	Negatif	Negatif	Negatif	Negatif	Negatif	Non	Non		Rural	shabunda	celibataire	secondaire	Ecolière/Eleve/Etudiante	Congolaise	Lega	protestante	Non	na	Non	nul	Non	nul	Non	NUL	Non	na	1	Non	1	Non	Normal	jamais	Non	NUL	Oui	2013-01-01	1	1	1	En cours de route	Grand-mère	Non
579	VICH040404	2004-04-04	16	<=17	≤ 25	Negatif	Negatif	Negatif	Negatif	Negatif	Negatif	Negatif	Non	Non		Rural	KASAI	celibataire	primaire	Ecolière/Eleve/Etudiante	Congolaise	Autres	protestante	Non	na	Non	nul	Non	nul	Non	NUL	Non	na	1	Non	1	Non	Normal	jamais	Non	NUL	Oui		1	1	1			Non
580	ADKI010196	1996-01-01	24	18-33	≤ 25	Negatif	Negatif	Negatif	Negatif	Negatif	Negatif	Negatif	Non	Non		Rural	shabunda	veuve	Aucun	cultivatrice	Congolaise	Lega	protestante	Non	na	Oui	2017	Non	nul	Non	NUL	Non	na	2	Oui	1	Non	Normal	jamais	Non	NUL	Oui	2016-01-01	1	1	1	Dans notre maison, il m'a pris par force		Non
581	SHFU300805	2005-08-30	15	<=17	≤ 25	Negatif	Negatif	Negatif	Negatif	Negatif	Negatif	Negatif	Non	Non		Rural	Luwindja	celibataire	primaire	Ecolière/Eleve/Etudiante	Congolaise	Shi	catholique	Non	na	Non	nul	Non	nul	Non	NUL	Non	na	1	Non	1	Non	Normal	jamais	Non	NUL	Oui		1	1	1			Non
582	DEBA010105	2005-01-01	15	<=17	≤ 25	Negatif	Negatif	Positif	Negatif	Negatif	Negatif	Negatif	Non	Non		Rural	mutarule	celibataire	primaire	Ecolière/Eleve/Etudiante	Congolaise	Etrangère	protestante	Non	na	Oui	2017	Non	nul	Oui	2017	Non	na	1	Non	1	Non	Normal	jamais	Non	NUL	Oui	2017-01-01	1	3	2 à 5	a la riviere	ma famille	Non
583	FAES010198	1998-01-01	22	18-33	≤ 25	Negatif	Negatif	Negatif	Negatif	Negatif	Negatif	Negatif	Non	Non		Urbain	MUSHUNUNU	celibataire	secondaire	Ecolière/Eleve/Etudiante	Congolaise	Shi	catholique	Non	na	Non	nul	Non	nul	Non	NUL	Non	na	1	Non	1	Non	Normal	jamais	Non	NUL	Oui	nul	1	1	1			Non
584	REMM010107	2007-01-01	13	<=17	≤ 25	Negatif	Negatif	Negatif	Negatif	Negatif	Negatif	Negatif	Non	Non		Rural	KASAI	celibataire	primaire	Ecolière/Eleve/Etudiante	Congolaise	Autres	protestante	Non	na	Non	nul	Non	nul	Non	NUL	Non	na	1	Non	1	Non	Normal	jamais	Non	NUL	Oui		1	1	1			Non
585	SABA070102	2002-01-07	18	18-33	≤ 25	Negatif	Negatif	Negatif	Negatif	Negatif	Negatif	Negatif	Non	Non		Rural	kaziba	celibataire	Aucun	aucune	Congolaise	Shi	protestante	Non	na	Non	nul	Non	nul	Non	NUL	Non	na	1	Non	1	Non	Normal	jamais	Non	NUL	Oui	2017-01-01	1	3	2 à 5	au champs	ma famille	Non
586	GRBA220299	1999-02-22	21	18-33	≤ 25	Negatif	Negatif	Negatif	Negatif	Negatif	Negatif	Negatif	Non	Non		Urbain	KASALI	celibataire	secondaire	Ecolière/Eleve/Etudiante	Congolaise	Autres	protestante	Non	na	Non	nul	Non	nul	Oui	2012	Oui	2012	2	Oui	1	Non	Normal	jamais	Non	NUL	Oui	2017-06-01	2	1	1	On m'avait drogué	ma grande sœur	Non
587	BABU120403	2003-04-12	17	<=17	≤ 25	Negatif	Negatif	Negatif	Negatif	Negatif	Negatif	Negatif	Non	Non		Rural	Walungu	celibataire	primaire	Ecolière/Eleve/Etudiante	Congolaise	Shi	catholique	Non	na	Non	nul	Non	nul	Non	NUL	Non	na	2	Oui	1	Non	Normal	jamais	Non	NUL	Oui	2017-04-01	2	2	2 à 5	dans la foret	ma famille	Non
588	NACH251002	2002-10-25	18	18-33	≤ 25	Negatif	Negatif	Positif	Negatif	Negatif	Negatif	Negatif	Non	Non		Rural	bunyakiri/kambaba	celibataire	primaire	Ecolière/Eleve/Etudiante	Congolaise	Tembo	protestante	Non	na	Non	nul	Non	nul	Non	NUL	Non	na	3	Oui	1	Non	Normal	jamais	Non	NUL	Oui	2011-02-07	3	3	2 à 5	Au champs	mes parents	Non
589	MAKA150899	1999-08-15	21	18-33	≤ 25	Negatif	Negatif	Negatif	Negatif	Negatif	Negatif	Negatif	Non	Non		Urbain	kalemie	celibataire	primaire	Ecolière/Eleve/Etudiante	Congolaise	Autres	protestante	Non	na	Non	nul	Non	nul	Non	NUL	Oui	2017-06-30	2	Oui	1	Non	Normal	jamais	Non	NUL	Oui	2017-11-01	1	2	2 à 5	Il m'a pris par force	aucun	Non
590	FAKO191000	2000-10-19	20	18-33	≤ 25	Negatif	Negatif	Negatif	Negatif	Negatif	Negatif	Negatif	Non	Non		Rural	LUSHEBERE	celibataire	primaire	Ecolière/Eleve/Etudiante	Congolaise	Tembo	protestante	Non	na	Non	nul	Non	nul	Non	NUL	Non	na	2	Oui	1	Non	Normal	jamais	Non	NUL	Oui	2017-12-01	2	2	2 à 5	Dans la foret	mon père	Non
591	NAMU100303	2003-03-10	17	<=17	≤ 25	Negatif	Negatif	Negatif	Negatif	Negatif	Negatif	Negatif	Non	Non		Rural	KATANA/ BWAGAZE	celibataire	primaire	Ecolière/Eleve/Etudiante	Congolaise	Shi	protestante	Non	na	Non	nul	Oui	2018-02-01	Oui	1999	Oui	1999	2	Oui	1	Non	Normal	jamais	Non	NUL	Oui	2017-12-25	1	1	1	il m'a pris par force chez nous	ma mère	Non
592	JOMU010105	2005-01-01	15	<=17	≤ 25	Negatif	Negatif	Negatif	Negatif	Negatif	Negatif	Negatif	Non	Non		Rural	KALEHE	celibataire	primaire	Ecolière/Eleve/Etudiante	Congolaise	Havu	protestante	Non	na	Non	nul	Non	nul	Non	NUL	Non	na	1	Non	1	Non	Normal	jamais	Non	NUL	Oui	nul	1	1	1			Non
593	BIOS020202	2002-02-02	18	18-33	≤ 25	Negatif	Negatif	Negatif	Negatif	Negatif	Negatif	Negatif	Non	Non		Rural	kamituga	celibataire	primaire	Ecolière/Eleve/Etudiante	Congolaise	Lega	protestante	Non	na	Non	nul	Oui	2017-12-01	Non	NUL	Oui	2014	1	Non	1	Non	Normal	jamais	Non	NUL	Oui	nul	1	1	1			Non
594	ALMA260103	2003-01-26	17	<=17	≤ 25	Negatif	Negatif	Negatif	Negatif	Negatif	Negatif	Negatif	Non	Non		Rural	IGOKI	celibataire	primaire	Ecolière/Eleve/Etudiante	Congolaise	Shi	protestante	Non	na	Non	nul	Non	nul	Non	NUL	Non	na	3	Oui	1	Non	Normal	jamais	Non	NUL	Oui	2017-05-01	3	3	2 à 5	Ils m'ont pris par force de retour vers le marché	ma mère	Non
595	ALLW180303	2003-03-18	17	<=17	≤ 25	Negatif	Negatif	Negatif	Negatif	Negatif	Negatif	Negatif	Non	Non		Rural	BUNYAKIRI	celibataire	primaire	Ecolière/Eleve/Etudiante	Congolaise	Havu	catholique	Non	na	Non	nul	Non	nul	Non	NUL	Oui	2018-03-19	2	Oui	1	Non	Normal	jamais	Non	NUL	Oui	2017-07-01	2	2	2 à 5	ils m'ont rencontré à la maison	mes parents	Non
596	BIKA251198	1998-11-25	22	18-33	≤ 25	Negatif	Negatif	Positif	Positif	Negatif	Negatif	Negatif	Non	Non		Urbain	Bagira	celibataire	secondaire	Ecolière/Eleve/Etudiante	Congolaise	Shi	protestante	Non	na	Non	nul	Non	nul	Non	NUL	Non	na	5	Oui	1	Non	Normal	parfois	Non	NUL	Oui	2017-08-01	1	1	1	Par force	Aucun	Non
597	NEMO240799	1999-07-24	21	18-33	≤ 25	Negatif	Negatif	Negatif	Negatif	Negatif	Negatif	Negatif	Non	Non		Urbain	Essence	celibataire	secondaire	Ecolière/Eleve/Etudiante	Congolaise	Shi	protestante	Non	na	Non	nul	Non	nul	Non	NUL	Non	na	4	Oui	1	Non	Combiné	parfois	Non	NUL	Oui	2017-12-28	4	1	1	il m'a pris chez lui	aucun	Non
598	JAOM020701	2001-07-02	19	18-33	≤ 25	Negatif	Negatif	Negatif	Negatif	Negatif	Negatif	Negatif	Non	Non		Urbain	Essence	celibataire	secondaire	Ecolière/Eleve/Etudiante	Congolaise	Autres	protestante	Non	na	Non	nul	Non	nul	Non	NUL	Non	na	5	Oui	1	Non	Normal	parfois	Non	NUL	Oui	2017-05-01	3	1	1	Il m'a pris par force au bar	aucun	Non
599	GRMU120103	2003-01-12	17	<=17	≤ 25	Negatif	Negatif	Negatif	Negatif	Negatif	Negatif	Negatif	Non	Non		Rural	KALEHE	celibataire	primaire	Ecolière/Eleve/Etudiante	Congolaise	Havu	protestante	Non	na	Non	nul	Non	nul	Non	NUL	Non	na	2	Oui	1	Non	Normal	jamais	Non	NUL	Oui	2017-03-02	1	1	1	dans la foret	ma grand-mère	Non
600	SHMU050598	1998-05-05	22	18-33	≤ 25	Negatif	Negatif	Negatif	Negatif	Negatif	Negatif	Negatif	Non	Non		Rural	MWENGA	celibataire	secondaire	Ecolière/Eleve/Etudiante	Congolaise	Lega	protestante	Non	na	Non	nul	Oui	2016	Non	NUL	Oui	2015	3	Oui	1	Non	Normal	parfois	Non	NUL	Oui	2014-12-01	2	2	2 à 5	Ils m'ont trouvé au champs	ma mère	Non
601	NEMU161294	1994-12-16	26	18-33	26 - 45	Negatif	Negatif	Negatif	Negatif	Negatif	Negatif	Negatif	Non	Oui	3	Rural	KABARE/ CHIRUNGA	celibataire	primaire	Ecolière/Eleve/Etudiante	Congolaise	Shi	protestante	Non	na	Non	nul	Non	nul	Non	NUL	Non	na	2	Oui	1	Non	Normal	jamais	Non	NUL	Oui	2017-07-01	2	1	1	il m'a pris par force chez lui	aucun	Non
602	BANA010103	2003-01-01	17	<=17	≤ 25	Positif	Positif	Positif	Negatif	Positif	Negatif	Negatif	Non	Non		Rural	Walungu	celibataire	primaire	Ecolière/Eleve/Etudiante	Congolaise	Shi	protestante	Non	na	Non	nul	Non	nul	Non	NUL	Non	na	2	Oui	1	Non	Normal	jamais	Non	NUL	Oui	2015-09-02	2	2	2 à 5	Par force	ma mere	Non
603	NUIS100303	2003-03-10	17	<=17	≤ 25	Negatif	Negatif	Negatif	Negatif	Negatif	Negatif	Negatif	Non	Non		Rural	Kamanyola	celibataire	secondaire	Ecolière/Eleve/Etudiante	Congolaise	Fulero	musulmane	Non	na	Non	nul	Oui	2017-12-11	Non	NUL	Non	na	5	Oui	1	Non	Normal	jamais	Non	NUL	Oui	2017-07-15	1	1	1	Il m'a pris par force	ma mère	Non
604	DEBA030502	2002-05-03	18	18-33	≤ 25	Negatif	Negatif	Negatif	Negatif	Negatif	Negatif	Negatif	Non	Non		Rural	UVIRA/ZONE	celibataire	secondaire	Ecolière/Eleve/Etudiante	Congolaise	Fulero	protestante	Non	na	Non	nul	Non	nul	Non	NUL	Non	na	5	Oui	1	Non	Normal	parfois	Non	NUL	Oui	2015-05-16	1	1	1	Il m'a pris sous alcool	aucun	Non
605	SYKA020603	2003-06-02	17	<=17	≤ 25	Negatif	Negatif	Negatif	Negatif	Negatif	Negatif	Negatif	Non	Non		Rural	MUHUNGU/ LA VOIX	celibataire	secondaire	Ecolière/Eleve/Etudiante	Congolaise	Lega	protestante	Non	na	Non	nul	Non	nul	Non	NUL	Non	na	2	Oui	1	Non	Normal	parfois	Non	NUL	Oui	2015-05-01	1	1	1	Il m'a pris par force dans un bar	Mon amie	Non
606	NABI010301	2001-03-01	19	18-33	≤ 25	Negatif	Negatif	Negatif	Negatif	Negatif	Negatif	Negatif	Non	Non		Urbain	Uvira/Mulongwe	celibataire	secondaire	Ecolière/Eleve/Etudiante	Congolaise	Fulero	catholique	Non	na	Non	nul	Non	nul	Non	NUL	Non	na	2	Oui	1	Non	Normal	jamais	Non	NUL	Oui	2016-10-01	1	1	1	il m'a pris par force	ma soeur	Non
607	NZCH070298	1998-02-07	22	18-33	≤ 25	Negatif	Negatif	Positif	Positif	Negatif	Negatif	Negatif	Non	Non		Urbain	CIRIRI	celibataire	secondaire	Ecolière/Eleve/Etudiante	Congolaise	Shi	protestante	Non	na	Non	nul	Non	nul	Non	NUL	Non	na	2	Oui	1	Non	Normal	jamais	Non	NUL	Oui	2014-06-20	1	1	1	il m'a pris par force chez nous	ma mère	Non
608	BAMU250597	1997-05-25	23	18-33	≤ 25	Negatif	Negatif	Negatif	Negatif	Negatif	Negatif	Negatif	Non	Non		Rural	nyangezi	celibataire	secondaire	Ecolière/Eleve/Etudiante	Congolaise	Shi	catholique	Non	na	Non	nul	Non	nul	Non	NUL	Non	na	4	Oui	1	Non	Normal	parfois	Non	NUL	Oui	2014	3	3	2 à 5	il m'ont trouvé dans la foret	ma mère	Non
609	MWIZ050599	1999-05-05	21	18-33	≤ 25	Negatif	Negatif	Negatif	Negatif	Negatif	Negatif	Negatif	Non	Non		Urbain	karhale	celibataire	secondaire	Ecolière/Eleve/Etudiante	Congolaise	Lega	protestante	Non	na	Non	nul	Non	nul	Non	NUL	Non	na	2	Oui	1	Non	Normal	jamais	Non	NUL	Oui	2017-05-01	3	1	1	Il m'a pris par force chez son ami	ma famille	Non
610	JOSO020592	1992-05-02	28	18-33	26 - 45	Positif	Positif	Positif	Negatif	Negatif	Negatif	Negatif	Non	Non		Urbain	Walungu	celibataire	primaire	Ecolière/Eleve/Etudiante	Congolaise	Shi	protestante	Non	na	Non	nul	Non	nul	Non	NUL	Non	na	2	Oui	1	Non	Normal	jamais	Non	NUL	Oui	/2016	1	1	1	chez lui	le medecin	Non
611	MAMK010178	1978-01-01	42	34-49	26 - 45	Negatif	Negatif	Negatif	Negatif	Negatif	Negatif	Negatif	Non	Non		Rural	CHIHERANO	marié/au foyer	Aucun	cultivatrice	Congolaise	Shi	catholique	Non	na	Non	nul	Non	nul	Non	NUL	Non	na	1	Non	2	Oui	Normal	jamais	Non	NUL	Oui	2017	1	2	2 à 5	Dans ma maison pendant la nuit	ma famille	Non
612	CHML010170	1970-07-01	50	50-65	46 - 65	Negatif	Negatif	Positif	Negatif	Negatif	Negatif	Negatif	Non	Non		Rural	CHIHERANO	marié/au foyer	Aucun	cultivatrice	Congolaise	Shi	catholique	Non	na	Non	nul	Non	nul	Non	NUL	Non	na	1	Non	2	Oui	Normal	jamais	Non	NUL	Oui	2015-01-01	1	2	2 à 5	dans ma maison pendant la nuit	ma famille	Non
613	TUBA060905	2005-09-06	15	<=17	≤ 25	Negatif	Negatif	Negatif	Negatif	Negatif	Negatif	Negatif	Non	Non		Urbain	Essence	celibataire	secondaire	Ecolière/Eleve/Etudiante	Congolaise	Shi	protestante	Non	na	Non	nul	Non	nul	Non	NUL	Non	na	5	Oui	1	Non	Normal	jamais	Non	NUL	Oui	2017-05-23	3	3	2 à 5	Ils m'ont pris par force dans un bar	mes mis	Non
614	RAMA010105	2005-01-01	15	<=17	≤ 25	Negatif	Negatif	Negatif	Negatif	Negatif	Negatif	Negatif	Non	Non		Urbain	CHAI/ KABUYE	celibataire	primaire	Ecolière/Eleve/Etudiante	Congolaise	Shi	protestante	Non	na	Non	nul	Non	nul	Non	NUL	Non	na	5	Oui	1	Non	Normal	jamais	Non	NUL	Oui	2017-05-01	6	2	2 à 5	ils m'ont pris dans un bars	aucun	Non
615	MOMU200802	2002-08-20	18	18-33	≤ 25	Negatif	Negatif	Negatif	Negatif	Negatif	Negatif	Negatif	Non	Non		Urbain	BAGIRA / QD	celibataire	secondaire	Ecolière/Eleve/Etudiante	Congolaise	Autres	protestante	Non	na	Non	nul	Non	nul	Non	NUL	Non	na	5	Oui	1	Non	Normal	jamais	Non	NUL	Oui	2017-03-28	1	1	1	Il m'a pris par force chez lui	aucun	Non
616	CHMT010190	1990-01-01	30	18-33	26 - 45	Negatif	Negatif	Positif	Negatif	Negatif	Negatif	Negatif	Non	Oui	3	Rural	KATANA	veuve	Aucun	cultivatrice	Congolaise	Shi	protestante	Non	na	Non	nul	Non	nul	Non	NUL	Non	na	2	Oui	1	Non	Normal	jamais	Non	nul	Oui	2017	1	2	2 à 5	dans la maison la nuit	ma famille	Non
617	NAMN010138	1938-01-01	82	>=66	˃ 65	Negatif	Negatif	Negatif	Negatif	Negatif	Negatif	Negatif	Non	Non		Rural	IDJWI	veuve	Aucun	aucune	Congolaise	Havu	catholique	Non	na	Non	nul	Non	nul	Non	nul	Non	na	2	Oui	1	Non	Normal	jamais	Non	nul	Oui	2016-01-01	1	3	2 à 5	Dans ma maison pendant lanuit	ma famille	Non
618	NGMU010178	1978-01-01	42	34-49	≤ 25	Positif	Positif	Positif	Negatif	Negatif	Negatif	Positif	Oui	Non		Rural	Walungu	marié/au foyer	Aucun	aucune	Congolaise	Shi	catholique	Non	na	Non	nul	Non	nul	Non	nul	Non	na	1	Non	2	Oui	Normal	jamais	Non	nul	Oui	2014	1	5	2 à 5	dans notre maison pendant la nuit	ma famille	Non
619	BAMA010196	1996-01-01	24	18-33	≤ 25	Negatif	Negatif	Positif	Positif	Negatif	Negatif	Negatif	Non	Non		Rural	bunyakiri/kambaba	celibataire	primaire	Ecolière/Eleve/Etudiante	Congolaise	Havu	protestante	Non	na	Non	nul	Non	nul	Non	nul	Non	na	2	Oui	1	Non	Normal	parfois	Non	nul	Oui	2014-02-12	3	1	1	il m'a pris chez lui	aucun	Non
620	SABA041200	2000-12-04	20	18-33	≤ 25	Positif	Positif	Positif	Negatif	Negatif	Negatif	Negatif	Non	Non		Urbain	Walungu	celibataire	primaire	Ecolière/Eleve/Etudiante	Congolaise	Shi	protestante	Non	na	Non	nul	Non	nul	Non	nul	Non	na	2	Oui	1	Non	Normal	jamais	Non	nul	Oui	/03/2016	2	2	2 à 5	Par force	ma mere	Non
621	EMDE010199	1999-01-01	21	18-33	≤ 25	Negatif	Negatif	Positif	Negatif	Negatif	Negatif	Negatif	Non	Non		Rural	SANGE/MUTARULE	celibataire	primaire	Ecolière/Eleve/Etudiante	Congolaise	Fulero	protestante	Non	na	Non	nul	Non	nul	Non	nul	Non	na	5	Oui	1	Non	Normal	jamais	Non	nul	Oui	2017-03-01	2	1	1	Il m'a pris par force	aucun	Non
622	DOAS020401	2001-04-02	19	18-33	≤ 25	Negatif	Negatif	Negatif	Negatif	Negatif	Negatif	Negatif	Non	Non		Rural	MINOVA/ BIGLIMANI	celibataire	secondaire	Ecolière/Eleve/Etudiante	Congolaise	Havu	protestante	Non	na	Non	nul	Non	nul	Non	nul	Non	na	5	Oui	1	Non	Normal	jamais	Non	nul	Oui	2016-05-01	1	1	1	Il m'as trouvé au champs	aucun	Non
623	ALNY100801	2001-08-10	19	18-33	≤ 25	Negatif	Negatif	Negatif	Negatif	Negatif	Negatif	Negatif	Non	Non		Rural	BIBOGOBOGO/ FIZI	celibataire	secondaire	Ecolière/Eleve/Etudiante	Etrangère	Etrangère	protestante	Non	na	Non	nul	Non	nul	Non	nul	Non	na	2	Oui	1	Non	Normal	jamais	Non	nul	Oui	2016-08-01	2	2	2 à 5	ils m'ont trouvé dans la foret	ma mère	Non
624	NYDE180802	2002-08-18	18	18-33	≤ 25	Negatif	Negatif	Negatif	Negatif	Negatif	Negatif	Negatif	Non	Non		Rural	BIBOGOBOGO/ FIZI	celibataire	primaire	Ecolière/Eleve/Etudiante	Congolaise	Autres	protestante	Non	na	Non	nul	Non	nul	Non	nul	Non	na	2	Oui	1	Non	Normal	jamais	Non	nul	Oui	2017-10-01	1	1	1	Ils m'ont trouvés dans la foret	aucun	Non
625	FUCH040395	1995-03-04	25	18-33	≤ 25	Negatif	Negatif	Negatif	Negatif	Negatif	Negatif	Negatif	Non	Non		Rural	KALEHE/ IHUSI	celibataire	secondaire	Ecolière/Eleve/Etudiante	Congolaise	Havu	protestante	Non	na	Non	nul	Non	nul	Non	nul	Non	na	3	Oui	1	Non	Normal	jamais	Non	nul	Oui	2017-02-25	3	3	2 à 5	il m'a rencontré dans la foret	aucun	Non
626	BUVA010401	2001-04-01	19	18-33	≤ 25	Negatif	Negatif	Negatif	Negatif	Negatif	Negatif	Negatif	Non	Non		Rural	Kamanyola	celibataire	primaire	Ecolière/Eleve/Etudiante	Congolaise	Shi	catholique	Non	na	Non	nul	Non	nul	Non	nul	Non	na	2	Oui	1	Non	Normal	jamais	Non	nul	Oui	2017-05-01	2	2	2 à 5	Ils m'ont forcé le rapport sexuel	mon frère	Non
627	MAMA010193	1993-01-01	27	18-33	26 - 45	Negatif	Negatif	Negatif	Negatif	Negatif	Negatif	Negatif	Non	Non		Rural	BUNYAKIRI	celibataire	primaire	Commerce	Congolaise	Tembo	catholique	Non	na	Non	nul	Non	nul	Non	nul	Non	na	1	Non	1	Non	Normal	jamais	Non	nul	Oui	2012-01-01	1	5	2 à 5	au champs	ma famille	Non
628	DODI300303	2003-03-30	17	<=17	≤ 25	Negatif	Negatif	Negatif	Negatif	Negatif	Negatif	Negatif	Non	Non		Rural	BUNYAKIRI	celibataire	primaire	aucune	Congolaise	Tembo	protestante	Non	na	Non	nul	Non	nul	Non	nul	Non	na	1	Non	1	Non	Normal	jamais	Oui	nul	Oui	2017-01-01	1	1	1	Il m'a pris par force	ma mère	Non
629	SIFA240200	2000-02-24	20	18-33	≤ 25	Negatif	Negatif	Negatif	Negatif	Negatif	Negatif	Negatif	Non	Non		Rural	BUNYAKIRI	celibataire	primaire	aucune	Congolaise	Tembo	protestante	Non	na	Non	nul	Non	nul	Non	nul	Non	na	1	Non	1	Non	Normal	jamais	Non	nul	Oui	2017-12-03	1	3	2 à 5	dans la foret	ma famille	Non
630	ILKY020685	1985-06-02	35	34-49	≤ 25	Positif	Positif	Positif	Negatif	Negatif	Positif	Positif	Oui	Non		Rural	Walungu	celibataire	primaire	Ecolière/Eleve/Etudiante	Congolaise	Shi	protestante	Non	na	Non	nul	Non	nul	Non	nul	Non	na	2	Oui	1	Non	Normal	jamais	Non	nul	Oui	/01/2016	2	1	1	Par force	ma famille	Non
631	KWRI010188	1988-01-01	32	18-33	26 - 45	Negatif	Negatif	Negatif	Negatif	Negatif	Negatif	Negatif	Non	Non		Rural	KIGULUBE/ SHABUNDA	marié/au foyer	Aucun	cultivatrice	Congolaise	Lega	protestante	Non	na	Non	nul	Non	nul	Non	nul	Non	na	2	Oui	1	Non	Normal	jamais	Non	nul	Oui	2017-02-01	2	2	2 à 5	il m'ont trouvé dans la foret	ma famille	Non
632	MAKA020284	1984-02-02	36	34-49	26 - 45	Negatif	Negatif	Positif	Negatif	Negatif	Negatif	Negatif	Non	Non		Rural	luberizi	marié/au foyer	primaire	cultivatrice	Congolaise	Fulero	protestante	Non	na	Non	nul	Non	nul	Non	nul	Non	na	1	Non	1	Non	Normal	jamais	Non	nul	Oui	2017-04-01	1	1	1	au champs	mon mari	Non
633	REMA010409	2009-04-01	11	<=17	≤ 25	Negatif	Negatif	Negatif	Negatif	Negatif	Negatif	Negatif	Non	Non		Urbain	NGUBA	celibataire	primaire	Ecolière/Eleve/Etudiante	Congolaise	Shi	protestante	Non	na	Non	nul	Non	nul	Non	nul	Non	na	1	Non	1	Non	Normal	jamais	Non	nul	Oui	2018-03-27	1	1	1	il m'a pris par force	mes parents	Non
634	MWMU0303794	1979-03-03	41	34-49	26 - 45	Positif	Positif	Positif	Negatif	Negatif	Negatif	Negatif	Non	Non		Rural	Walungu	marié/au foyer	Aucun	cultivatrice	Congolaise	Lega	protestante	Non	na	Non	nul	Non	nul	Non	nul	Non	2017	2	Oui	2	Oui	Normal	jamais	Non	nul	Oui	/06/2017	3	3	2 à 5	Par force	ma famille	Non
635	BWMA011290	1990-12-01	30	18-33	26 - 45	Negatif	Negatif	Negatif	Negatif	Negatif	Negatif	Negatif	Non	Non		Rural	KIGULUBE/ SHABUNDA	marié/au foyer	secondaire	cultivatrice	Congolaise	Lega	protestante	Non	na	Non	nul	Non	nul	Non	nul	Non	na	4	Oui	1	Non	Normal	jamais	Non	nul	Oui	2015-04-01	4	4	2 à 5	ils m'ont trouvé au champs	mon mari	Non
636	MACR010190	1990-01-01	30	18-33	26 - 45	Negatif	Negatif	Positif	Negatif	Negatif	Negatif	Negatif	Non	Non		Rural	SHABUNDA/KIGULUBE	marié/au foyer	Aucun	cultivatrice	Congolaise	Lega	protestante	Non	na	Non	nul	Non	nul	Oui	2016	Oui	2017-02-01	2	Oui	2	Oui	Normal	jamais	Non	nul	Oui	2017-10-01	4	4	2 à 5	il m'a trouvé au champs	mon mari	Non
637	BABI010173	1973-01-01	47	34-49	46 - 65	Negatif	Negatif	Positif	Positif	Negatif	Negatif	Negatif	Non	Non		Rural	MUMOSHO	marié/au foyer	Aucun	cultivatrice	Congolaise	Shi	catholique	Non	na	Non	nul	Non	nul	Non	nul	Non	na	2	Oui	2	Oui	Normal	jamais	Non	nul	Oui	2017-07-01	1	1	1	ils m'ont trouver au champs	aucun	Non
638	NYNA240967	1967-09-24	53	50-65	46 - 65	Positif	Positif	Positif	Negatif	Negatif	Negatif	Positif	Oui	Non		Rural	buhumba/idjwi	marié/au foyer	Aucun	cultivatrice	Congolaise	Havu	protestante	Non	na	Non	nul	Non	nul	Non	nul	Non	na	2	Oui	2	Oui	Normal	jamais	Non	nul	Oui	2016-10-01	1	1	1	il m'a trouvé au champs	aucun	Non
639	MENA010193	1993-01-01	27	18-33	26 - 45	Negatif	Negatif	Negatif	Negatif	Negatif	Negatif	Negatif	Non	Non		Rural	IDJWI	marié/au foyer	Aucun	cultivatrice	Congolaise	Havu	protestante	Non	na	Non	nul	Non	nul	Oui	2011	Oui	2011	2	Oui	2	Oui	Normal	jamais	Non	nul	Oui	2017-10-01	1	1	1	il m'a pris par force	aucun	Non
640	FUMU010167	1967-01-01	53	50-65	46 - 65	Negatif	Negatif	Negatif	Negatif	Negatif	Negatif	Negatif	Non	Non		Rural	BUNYAKIRI	separé/divorcé	Aucun	aucune	Congolaise	Tembo	protestante	Non	na	Non	nul	Non	nul	Non	nul	Non	na	2	Oui	1	Non	Normal	jamais	Non	nul	Oui	2017-01-01	1	4	2 à 5	il l'ont enlevé jusqu'à la foret	ma famille	Non
641	MAMC010158	1958-01-01	62	50-65	46 - 65	Negatif	Negatif	Positif	Negatif	Negatif	Negatif	Negatif	Non	Non		Rural	Mulamba	marié/au foyer	Aucun	cultivatrice	Congolaise	Shi	catholique	Non	na	Non	nul	Non	nul	Non	nul	Non	na	1	Non	1	Non	Normal	jamais	Non	Null	Oui	//2017	1	1	1	Par force	Aucun	Non
642	OMMK010187	1987-01-01	33	18-33	26 - 45	Negatif	Negatif	Positif	Negatif	Negatif	Negatif	Negatif	Non	Non		Rural	Mulamba	marié/au foyer	Aucun	cultivatrice	Congolaise	Shi	catholique	Non	na	Oui	nul	Non	nul	Oui	2012	Oui	na	1	Non	1	Non	Normal	jamais	Non	nul	Oui	2012-01-01	1	3	2 à 5	Forêt	gardien	Oui
643	BEMB010166	1966-01-01	54	50-65	46 - 65	Negatif	Negatif	Negatif	Negatif	Negatif	Negatif	Negatif	Non	Non		Rural	Mulamba	separé/divorcé	primaire	cultivatrice	Congolaise	Shi	catholique	Oui	2013	Oui	2013	Non	nul	Non	nul	Non	na	2	Oui	1	Non	Normal	jamais	Non	nul	Oui	2013-01-01	2	2	2 à 5	au champs	Ma famille	Non
644	SIBI010171	1971-01-01	49	34-49	46 - 65	Negatif	Negatif	Negatif	Negatif	Negatif	Negatif	Negatif	Non	Non		Rural	Mulamba	marié/au foyer	Aucun	cultivatrice	Congolaise	Shi	catholique	Non	na	Oui	2010	Non	Nul	Non	nul	Non	na	1	Non	2	Oui	Normal	jamais	Non	nul	Oui	2010-01-01	1	2	2 à 5	a la route vers le champs	mon mari	Non
645	WAND010179	1979-01-01	41	34-49	26 - 45	Negatif	Negatif	Positif	Positif	Negatif	Negatif	Negatif	Non	Non		Rural	Mulamba	veuve	primaire	cultivatrice	Congolaise	Shi	protestante	Non	na	Non	nul	Non	nul	Oui	2016	Non	na	2	Oui	2	Oui	Normal	jamais	Non	nul	Oui	2012-01-01	1	3	2 à 5	dans la foret	ma famille	Non
646	MARU010178	1978-01-01	42	34-49	26 - 45	Negatif	Negatif	Negatif	Negatif	Negatif	Negatif	Negatif	Non	Non		Rural	Mulamba	separé/divorcé	Aucun	aucune	Congolaise	Shi	protestante	Non	na	Non	nul	Non	nul	Non	nul	Non	na	2	Oui	1	Non	Normal	jamais	Non	nul	Oui	2018-01-01	1	2	2 à 5	au champs	ma famille	Non
647	MMNT010154	1954-01-01	66	>=66	˃ 65	Negatif	Negatif	Negatif	Negatif	Negatif	Negatif	Negatif	Non	Non		Rural	Mulamba	veuve	Aucun	aucune	Congolaise	Shi	protestante	Non	na	Non	nul	Non	nul	Oui	nul	Non	na	2	Oui	1	Non	Normal	jamais	Non	nul	Oui	2010-01-01	1	3	2 à 5	Au champ	ma famille	Non
648	BAJO010188	1988-01-01	32	18-33	26 - 45	Negatif	Negatif	Negatif	Negatif	Negatif	Negatif	Negatif	Non	Non		Rural	Mulamba	separé/divorcé	Aucun	aucune	Congolaise	Shi	protestante	Non	na	Non	nul	Non	nul	Non	nul	Non	na	2	Oui	2	Oui	Normal	jamais	Non	nul	Oui	2017-01-01	1	1	1	il m'a pris par force	aucun	Non
649	BAKU010165	1965-01-01	55	50-65	46 - 65	Negatif	Negatif	Positif	Negatif	Negatif	Negatif	Negatif	Non	Non		Rural	Mulamba	marié/au foyer	Aucun	cultivatrice	Congolaise	Shi	catholique	Non	na	Non	nul	Non	nul	Non	nul	Non	na	1	Non	2	Oui	Normal	jamais	Non	nul	Oui	2011-01-01	1	2	2 à 5	Au champs	aucun	Non
650	KOMK010164	1964-01-01	56	50-65	46 - 65	Negatif	Negatif	Negatif	Negatif	Negatif	Negatif	Negatif	Non	Non		Rural	Mulamba	marié/au foyer	Aucun	cultivatrice	Congolaise	Shi	catholique	Non	na	Non	nul	Non	nul	Oui	2011	Non	na	1	Non	2	Oui	Normal	jamais	Non	nul	Oui	2013-01-01	1	4	2 à 5	au champ	ma famille	Non
651	BAKA010177	1977-01-01	43	34-49	26 - 45	Negatif	Negatif	Positif	Negatif	Negatif	Negatif	Negatif	Non	Non		Rural	Mulamba	marié/au foyer	Aucun	Commerce	Congolaise	Shi	protestante	Non	na	Oui	2012	Non	nul	Non	nul	Non	na	1	Non	2	Oui	Normal	jamais	Non	nul	Oui	2009-01-01	1	2	2 à 5	Dans la maison pendant la nuit	ma famille	Non
652	NSMA010158	1958-01-01	62	50-65	46 - 65	Negatif	Negatif	Positif	Negatif	Negatif	Negatif	Negatif	Non	Non		Rural	Mulamba	marié/au foyer	Aucun	cultivatrice	Congolaise	Shi	catholique	Non	na	Non	nul	Non	nul	Non	nul	Non	na	2	Oui	2	Oui	Normal	jamais	Non	nul	Oui	2013-01-01	1	2	2 à 5	dans la maison pendant la nuit	ma famille	Non
653	BEMU010176	1976-01-01	44	34-49	26 - 45	Negatif	Negatif	Negatif	Negatif	Negatif	Negatif	Negatif	Non	Non		Rural	Mulamba	marié/au foyer	Aucun	cultivatrice	Congolaise	Shi	protestante	Non	na	Non	nul	Non	nul	Non	nul	Non	na	2	Oui	2	Oui	Normal	jamais	Non	nul	Oui	2010-01-01	1	3	2 à 5	Au champs	mon mari	Non
654	FANT010180	1980-01-01	40	34-49	26 - 45	Negatif	Negatif	Negatif	Negatif	Negatif	Negatif	Negatif	Non	Non		Rural	Mulamba	marié/au foyer	secondaire	cultivatrice	Congolaise	Shi	catholique	Non	na	Non	nul	Non	nul	Non	nul	Non	na	1	Non	2	Oui	Normal	jamais	Non	nul	Oui	2014-01-01	1	2	2 à 5	dans la route vers le marché	mon amie	Non
655	KUBA010172	1972-01-01	48	34-49	46 - 65	Negatif	Negatif	Positif	Positif	Negatif	Negatif	Negatif	Non	Non		Rural	Mulamba	marié/au foyer	Aucun	cultivatrice	Congolaise	Shi	protestante	Non	na	Non	nul	Non	nul	Non	nul	Non	na	1	Non	2	Oui	Normal	jamais	Non	nul	Oui	2016-01-01	1	2	2 à 5	dans la route vers le marché	mon mari	Non
656	MAMK010195	1995-01-01	25	18-33	≤ 25	Negatif	Negatif	Negatif	Negatif	Negatif	Negatif	Negatif	Non	Non		Rural	Mulamba	marié/au foyer	Aucun	cultivatrice	Congolaise	Shi	catholique	Non	na	Non	nul	Non	nul	Non	nul	Non	na	1	Non	2	Oui	Normal	jamais	Non	nul	Oui	2012-01-01	1	2	2 à 5	au champs	mon mari	Non
657	MUMK010178	1978-01-01	42	34-49	26 - 45	Negatif	Negatif	Negatif	Negatif	Negatif	Negatif	Negatif	Non	Non		Rural	Mulamba	marié/au foyer	Aucun	cultivatrice	Congolaise	Shi	catholique	Non	na	Non	nul	Non	nul	Non	nul	Non	na	1	Non	2	Oui	Normal	jamais	Non	nul	Oui	2016-01-01	1	3	2 à 5	Au champs	mon mari	Non
658	NTMA010166	1966-01-01	54	50-65	46 - 65	Negatif	Negatif	Negatif	Negatif	Negatif	Negatif	Negatif	Non	Non		Rural	Mulamba	veuve	Aucun	cultivatrice	Congolaise	Shi	protestante	Non	na	Non	nul	Non	nul	Non	nul	Non	na	2	Oui	1	Non	Normal	jamais	Non	nul	Oui	2017-01-01	1	2	2 à 5	au champs	mon mari	Non
659	FUBU010168	1968-01-01	52	50-65	46 - 65	Negatif	Negatif	Negatif	Negatif	Negatif	Negatif	Negatif	Non	Non		Rural	Mulamba	marié/au foyer	Aucun	cultivatrice	Congolaise	Shi	protestante	Non	na	Non	nul	Non	nul	Non	nul	Non	na	1	Non	2	Oui	Normal	jamais	Non	nul	Oui	2017-09-01	1	2	2 à 5	dans la route vers le marché	ma famille	Non
660	NAMK010173	1973-01-01	47	34-49	46 - 65	Negatif	Negatif	Negatif	Negatif	Negatif	Negatif	Negatif	Non	Non		Rural	Mulamba	veuve	Aucun	cultivatrice	Congolaise	Shi	catholique	Non	na	Non	nul	Non	nul	Non	nul	Non	na	1	Non	1	Non	Normal	jamais	Non	nul	Oui	2015-01-01	1	3	2 à 5	au champs	ma famille	Non
661	MAMB010156	1973-01-01	47	34-49	46 - 65	Negatif	Positif	Positif	Negatif	Negatif	Negatif	Negatif	Non	Non		Rural	Mulamba	marié/au foyer	Aucun	cultivatrice	Congolaise	Shi	catholique	Non	na	Non	nul	Non	nul	Non	nul	Non	na	1	Non	1	Non	Normal	jamais	Non	nul	Oui		1	1	1			Non
662	MAKA010181	1981-01-01	39	34-49	26 - 45	Negatif	Negatif	Negatif	Negatif	Negatif	Negatif	Negatif	Non	Oui	2	Rural	Mulamba	marié/au foyer	Aucun	cultivatrice	Congolaise	Shi	protestante	Non	na	Non	nul	Non	nul	Non	nul	Non	na	2	Oui	2	Oui	Normal	jamais	Non	nul	Oui	2015-01-01	1	2	2 à 5	Au champs	aucun	Non
663	NTCH010158	1958-01-01	62	50-65	46 - 65	Negatif	Negatif	Negatif	Negatif	Negatif	Negatif	Negatif	Non	Non		Rural	Mulamba	marié/au foyer	Aucun	cultivatrice	Congolaise	Shi	protestante	Non	na	Non	nul	Non	nul	Non	nul	Non	na	2	Oui	2	Oui	Normal	jamais	Non	nul	Oui	2016-01-01	1	3	2 à 5	Dans la maison pendant la nuit	ma famille	Non
664	VUBA010188	1988-01-01	32	18-33	26 - 45	Negatif	Negatif	Negatif	Negatif	Negatif	Negatif	Negatif	Non	Non		Rural	Mulamba	marié/au foyer	primaire	cultivatrice	Congolaise	Shi	catholique	Non	na	Non	nul	Non	nul	Non	nul	Non	na	1	Non	2	Oui	Normal	jamais	Non	nul	Oui	2014-01-01	1	2	2 à 5	au champs	mon mari	Non
665	BAKU010173	1973-01-01	47	34-49	46 - 65	Negatif	Negatif	Negatif	Negatif	Negatif	Negatif	Negatif	Non	Non		Rural	Mulamba	marié/au foyer	Aucun	cultivatrice	Congolaise	Shi	catholique	Non	na	Non	nul	Non	nul	Non	nul	Non	na	1	Non	2	Oui	Normal	jamais	Non	nul	Oui	2005-01-01	1	1	1	Dans la maison pendant la nuit	ma famille	Non
666	FUCH010158	1958-01-01	62	50-65	≤ 25	Negatif	Negatif	Negatif	Negatif	Negatif	Negatif	Positif	Non	Non		Rural	Mulamba	veuve	primaire	cultivatrice	Congolaise	Shi	catholique	Non	na	Non	nul	Non	nul	Non	nul	Non	na	2	Oui	1	Non	Normal	jamais	Non	nul	Oui	01/2013 et 01/2018	2	5	2 à 5	Au champs et dans la maison pendant la nuit	ma famille	Non
667	NAMK010175	1975-01-01	45	34-49	26 - 45	Negatif	Negatif	Negatif	Negatif	Negatif	Negatif	Negatif	Non	Non		Rural	Mulamba	veuve	Aucun	cultivatrice	Congolaise	Shi	catholique	Non	na	Non	nul	Non	nul	Non	nul	Non	na	2	Oui	1	Non	Normal	jamais	Non	nul	Oui	2016-01-01	1	4	2 à 5	Au champs	ma famille	Non
668	MUMU010192	1992-01-01	28	18-33	26 - 45	Negatif	Negatif	Negatif	Negatif	Negatif	Negatif	Positif	Non	Non		Rural	Luvungi	marié/au foyer	Aucun	cultivatrice	Congolaise	Fulero	catholique	Non	na	Non	nul	Non	nul	Non	nul	Non	na	1	Non	1	Non	Normal	jamais	Non	nul	Oui		1	1	1			Non
669	NSCI010192	1992-01-01	28	18-33	26 - 45	Negatif	Negatif	Negatif	Negatif	Negatif	Negatif	Negatif	Non	Non		Rural	BUHOGO	marié/au foyer	Aucun	cultivatrice	Congolaise	Shi	catholique	Non	na	Non	nul	Non	nul	Non	nul	Non	na	3	Oui	2	Oui	Normal	jamais	Non	nul	Oui	2015-10-01	1	1	1	Dans la foret	ma famille	Non
670	DOMN181289	1989-12-18	31	18-33	26 - 45	Negatif	Negatif	Negatif	Negatif	Negatif	Negatif	Negatif	Non	Non		Rural	BUHOGO	marié/au foyer	secondaire	cultivatrice	Congolaise	Shi	catholique	Non	na	Non	nul	Non	nul	Non	nul	Non	na	2	Oui	2	Oui	Normal	jamais	Non	nul	Oui	2017-10-01	2	2	2 à 5	il m'a pris par force à l'école	ma mère	Non
671	RUKA010257	1957-02-01	63	50-65	46 - 65	Negatif	Negatif	Negatif	Negatif	Negatif	Negatif	Negatif	Non	Non		Rural	Mulamba	marié/au foyer	Aucun	cultivatrice	Congolaise	Shi	catholique	Non	na	Non	nul	Non	nul	Non	nul	Non	na	2	Oui	2	Oui	Normal	jamais	Non	nul	Oui	2010-06-01	2	2	2 à 5	Ils m'ont rencontré chez moi	mon mari	Non
672	ANNZ010189	1989-01-01	31	18-33	26 - 45	Negatif	Negatif	Negatif	Negatif	Negatif	Negatif	Negatif	Non	Non		Rural	Mulamba	celibataire	primaire	aucune	Congolaise	Shi	catholique	Non	na	Non	nul	Non	nul	Non	nul	Non	na	1	Non	1	Non	Normal	jamais	Non	nul	Oui	2016-01-01	1	2	2 à 5	au champs	ma mère	Non
673	CHBI010182	1982-01-01	38	34-49	26 - 45	Negatif	Negatif	Negatif	Negatif	Negatif	Negatif	Negatif	Non	Non		Rural	Mulamba	marié/au foyer	Aucun	cultivatrice	Congolaise	Shi	catholique	Non	na	Non	nul	Non	nul	Non	nul	Non	na	1	Non	2	Oui	Normal	jamais	Non	nul	Oui	2013-01-01	1	2	2 à 5	Au champs	mon mari	Non
674	MAMM010898	1998-08-01	22	18-33	≤ 25	Negatif	Negatif	Negatif	Negatif	Negatif	Negatif	Negatif	Non	Non		Rural	Mulamba	marié/au foyer	Aucun	Commerce	Congolaise	Shi	protestante	Non	na	Non	nul	Non	nul	Non	nul	Non	na	1	Non	2	Oui	Normal	jamais	Non	nul	Oui	2017-01-01	1	3	2 à 5	dans la route vers le marché	aucun	Non
675	NTKU010168	1968-01-01	52	50-65	46 - 65	Negatif	Negatif	Negatif	Negatif	Negatif	Negatif	Negatif	Non	Non		Rural	Mulamba	marié/au foyer	primaire	cultivatrice	Congolaise	Shi	catholique	Non	na	Oui	nul	Non	nul	Oui	2018	Non	na	2	Oui	1	Non	Normal	jamais	Non	nul	Oui	2015-01-01	1	2	2 à 5	Au champs	mon amie	Non
676	SIRU010160	1960-01-01	60	50-65	46 - 65	Negatif	Negatif	Negatif	Negatif	Negatif	Negatif	Negatif	Non	Non		Rural	NDOLE	veuve	Aucun	cultivatrice	Congolaise	Shi	protestante	Non	na	Non	nul	Non	nul	Non	nul	Non	na	2	Oui	1	Non	Normal	jamais	Non	nul	Oui	2016-03-01	2	2	2 à 5	Ils m'ont pris par force et ont tué mon mari	ma famille	Non
677	NAMI010153	1953-01-01	67	>=66	˃ 65	Negatif	Negatif	Positif	Negatif	Negatif	Negatif	Negatif	Non	Non		Rural	Mulamba	marié/au foyer	Aucun	cultivatrice	Congolaise	Shi	catholique	Non	na	Non	nul	Non	nul	Non	nul	Non	na	1	Non	2	Oui	Normal	jamais	Non	nul	Oui	2010-01-01	1	3	2 à 5	Dans la maison pendant la nuit	ma famille	Non
678	MUMN010160	1960-01-01	60	50-65	46 - 65	Negatif	Negatif	Positif	Positif	Negatif	Negatif	Negatif	Non	Non		Rural	Mulamba	marié/au foyer	Aucun	aucune	Congolaise	Shi	catholique	Non	na	Non	nul	Non	nul	Non	nul	Non	na	2	Oui	2	Oui	Normal	jamais	Oui	2013	Oui	2013-01-01	1	2	2 à 5	au champs	mon mari	Non
679	KUBA040373	1973-03-04	47	34-49	46 - 65	Negatif	Negatif	Negatif	Negatif	Negatif	Negatif	Negatif	Non	Non		Rural	Mulamba	veuve	Aucun	cultivatrice	Congolaise	Shi	catholique	Non	na	Non	nul	Non	nul	Non	nul	Non	na	2	Oui	2	Oui	Normal	jamais	Non	Nul	Oui	2017-07-01	2	2	2 à 5	Ils m'ont rencontré chez chibonga	chez moi	Non
680	NZMB010198	1998-01-01	22	18-33	≤ 25	Negatif	Negatif	Positif	Positif	Negatif	Negatif	Negatif	Non	Non		Rural	Mulamba	veuve	Aucun	cultivatrice	Congolaise	Shi	catholique	Non	na	Non	nul	Non	nul	Non	nul	Non	na	2	Oui	1	Non	Normal	jamais	Non	Nul	Oui	2014-01-01	1	2	2 à 5	dans la maison pendant la nuit	ma famille	Non
681	FRCH201094	1994-10-20	26	18-33	26 - 45	Negatif	Negatif	Negatif	Negatif	Negatif	Negatif	Negatif	Non	Non		Rural	Madaga	marié/au foyer	primaire	cultivatrice	Congolaise	Shi	catholique	Non	na	Non	nul	Non	nul	Non	nul	Non	na	2	Oui	2	Oui	Normal	jamais	Non	nul	Oui	2011-03-14	1	1	1	Il m'a pris par force	aucun	Non
682	DOMN180169	1969-01-18	51	50-65	46 - 65	Negatif	Negatif	Negatif	Negatif	Negatif	Negatif	Negatif	Non	Non		Rural	Mulamba	separé/divorcé	secondaire	cultivatrice	Congolaise	Shi	catholique	Non	na	Non	nul	Non	nul	Non	nul	Non	na	2	Oui	2	Oui	Normal	jamais	Non	nul	Oui	2017-11-01	2	2	2 à 5	ils m'ont rencontré dans la foret	aucun	Non
683	CHMM050292	1992-02-05	28	18-33	26 - 45	Negatif	Negatif	Negatif	Negatif	Negatif	Negatif	Negatif	Non	Non		Rural	Mulamba	marié/au foyer	secondaire	fonctionnaire	Congolaise	Shi	catholique	Non	na	Non	nul	Non	nul	Non	nul	Non	na	1	Non	2	Oui	Normal	jamais	Non	nul	Oui	2016-01-01	1	2	2 à 5	Au champs	mon mari	Non
684	RUMU010190	1990-01-01	30	18-33	26 - 45	Negatif	Negatif	Negatif	Negatif	Negatif	Negatif	Negatif	Non	Non		Rural	NDOLE	marié/au foyer	Aucun	cultivatrice	Congolaise	Shi	protestante	Non	na	Non	nul	Non	nul	Non	nul	Non	na	5	Oui	2	Oui	Normal	jamais	Non	nul	Oui	2016-12-01	5	5	2 à 5	ils m'ont trouvé a kabogoza	mes parents	Non
685	RUBA151180	15/111980	40	34-49	26 - 45	Negatif	Negatif	Negatif	Negatif	Negatif	Negatif	Negatif	Non	Non		Rural	Madaka	marié/au foyer	primaire	cultivatrice	Congolaise	Shi	protestante	Non	na	Non	nul	Non	nul	Non	nul	Non	na	2	Oui	2	Oui	Normal	jamais	Non	nul	Oui	2018-03-01	1	1	1	Il m'a pris par force	mon mari	Non
686	JAMB010158	1958-01-01	62	50-65	46 - 65	Negatif	Negatif	Negatif	Negatif	Negatif	Negatif	Negatif	Non	Non		Rural	NYAKAKOBA	marié/au foyer	Aucun	cultivatrice	Congolaise	Shi	catholique	Non	na	Non	nul	Non	nul	Non	nul	Non	na	2	Oui	2	Oui	Normal	jamais	Non	nul	Oui	2016-05-01	1	1	1	il m'a rencontré au champs	aucun	Non
687	JOMM010168	1968-01-01	52	50-65	46 - 65	Negatif	Negatif	Negatif	Negatif	Negatif	Negatif	Negatif	Non	Non		Rural	Muzinzi	veuve	Aucun	cultivatrice	Congolaise	Shi	catholique	Non	na	Non	nul	Non	nul	Non	nul	Non	na	2	Oui	2	Oui	Normal	jamais	Non	nul	Oui	2017-03-01	2	2	2 à 5	Ils m'ont trouvé au champs	ma famille	Non
688	BAKA050483	1983-04-05	37	34-49	26 - 45	Negatif	Negatif	Negatif	Negatif	Negatif	Negatif	Negatif	Non	Oui	2	Rural	NDOLE	marié/au foyer	Aucun	cultivatrice	Congolaise	Shi	protestante	Non	na	Non	nul	Non	nul	Non	nul	Non	na	2	Oui	2	Oui	Normal	jamais	Non	nul	Oui	2016-08-01	2	3	2 à 5	ils m'ont rencontré du retour vers le marché	ma famille	Non
689	VAMC010856	1956-08-01	64	50-65	46 - 65	Negatif	Negatif	Positif	Positif	Negatif	Negatif	Negatif	Non	Non		Rural	Muzinzi	veuve	Aucun	cultivatrice	Congolaise	Shi	catholique	Non	na	Non	nul	Non	nul	Non	nul	Non	na	2	Oui	1	Non	Normal	jamais	Non	nul	Oui	2008-04-10	2	2	2 à 5	Ils m'ont rencontré chez moi et ils m'ont battu	ma famille	Oui
690	NZKA010278	1978-02-01	42	34-49	26 - 45	Negatif	Negatif	Negatif	Negatif	Negatif	Negatif	Negatif	Non	Non		Rural	NDOLE	marié/au foyer	Aucun	cultivatrice	Congolaise	Shi	catholique	Non	na	Non	nul	Non	nul	Non	nul	Non	na	2	Oui	2	Oui	Normal	jamais	Non	nul	Oui	2016-10-01	2	2	2 à 5	ils m'ont rencontré à chinga	mes voisins	Non
691	NAMN050581	1981-05-05	39	34-49	26 - 45	Negatif	Negatif	Positif	Positif	Negatif	Negatif	Negatif	Non	Non		Rural	NDOLE	marié/au foyer	primaire	cultivatrice	Congolaise	Shi	catholique	Non	na	Non	nul	Non	nul	Non	nul	Non	na	2	Oui	2	Oui	Normal	jamais	Non	nul	Oui	2015-05-15	4	4	2 à 5	Ils m'ont pris par force et piller tout chez moi	mes voisins	Non
692	BUMU070787	1987-07-07	33	18-33	26 - 45	Negatif	Negatif	Negatif	Negatif	Negatif	Negatif	Negatif	Non	Non		Rural	Mulamba	marié/au foyer	primaire	cultivatrice	Congolaise	Shi	catholique	Non	na	Non	nul	Non	nul	Non	nul	Non	na	2	Oui	2	Oui	Normal	jamais	Non	nul	Oui	2017-04-01	1	1	1	il m'a pris par force	aucun	Non
693	NZBA200673	1973-06-20	47	34-49	46 - 65	Negatif	Negatif	Negatif	Negatif	Negatif	Negatif	Negatif	Non	Non		Rural	Mulamba	marié/au foyer	Aucun	cultivatrice	Congolaise	Shi	catholique	Non	na	Non	nul	Non	nul	Non	nul	Non	na	4	Oui	2	Oui	Normal	jamais	Non	nul	Oui	2017-03-01	6	4	2 à 5	ils m'ont rencontré du retour vers le marché	Ma famille	Non
694	MAMU020275	1975-02-02	45	34-49	26 - 45	Negatif	Negatif	Negatif	Negatif	Negatif	Negatif	Negatif	Non	Non		Rural	Madaka	marié/au foyer	Aucun	cultivatrice	Congolaise	Shi	protestante	Non	na	Non	nul	Non	nul	Non	nul	Non	na	2	Oui	2	Oui	Normal	jamais	Non	nul	Oui	2015-04-01	1	1	1	il m'a rencontré au champs	aucun	Non
695	NZMU010158	1958-01-01	62	50-65	46 - 65	Negatif	Negatif	Negatif	Negatif	Negatif	Negatif	Negatif	Non	Non		Rural	Mulamba	veuve	Aucun	cultivatrice	Congolaise	Shi	catholique	Non	na	Non	nul	Non	nul	Non	nul	Non	na	2	Oui	1	Non	Normal	jamais	Non	nul	Oui	2014-01-01	1	3	2 à 5	Dans la maison pendant la nuit	ma famille	Non
696	ROKA150580	1980-05-15	40	34-49	26 - 45	Negatif	Negatif	Negatif	Negatif	Negatif	Negatif	Negatif	Non	Non		Rural	NDOLE	marié/au foyer	primaire	cultivatrice	Congolaise	Shi	protestante	Non	na	Non	nul	Non	nul	Non	nul	Non	na	2	Oui	2	Oui	Normal	jamais	Non	nul	Oui	2017-03-01	5	5	2 à 5	il m'ont rencontré à shinda sur les montagnes	aucun	Non
697	BOMU010188	1988-01-01	32	18-33	26 - 45	Negatif	Negatif	Negatif	Negatif	Negatif	Negatif	Negatif	Non	Non		Rural	NDOLE	marié/au foyer	Aucun	cultivatrice	Congolaise	Shi	protestante	Non	na	Non	nul	Non	nul	Non	nul	Non	na	2	Oui	2	Oui	Normal	jamais	Non	nul	Oui	2015-11-01	1	1	1	Il m'a rencontré du retour vers le marché	ma famille	Non
698	LEMP150387	1987-03-15	33	18-33	≤ 25	Negatif	Negatif	Negatif	Negatif	Negatif	Negatif	Positif	Non	Non		Rural	Mulamba	marié/au foyer	Aucun	cultivatrice	Congolaise	Shi	catholique	Non	na	Non	nul	Non	nul	Non	nul	Non	na	1	Non	1	Non	Normal	jamais	Non	nul	Oui		1	1	1			Non
699	NSKA060375	1975-03-06	45	34-49	26 - 45	Negatif	Negatif	Negatif	Negatif	Negatif	Negatif	Negatif	Non	Non		Rural	Madaka	separé/divorcé	secondaire	cultivatrice	Congolaise	Shi	protestante	Non	na	Non	nul	Non	nul	Non	nul	Non	na	4	Oui	3	Oui	Normal	jamais	Non	nul	Oui	2018-03-01	2	2	2 à 5	Ils m'ont forcé le rapport sexuel	aucun	Non
700	OLNA250271	1971-02-25	49	34-49	46 - 65	Negatif	Negatif	Negatif	Negatif	Negatif	Negatif	Negatif	Non	Non		Rural	Mulamba	marié/au foyer	Aucun	cultivatrice	Congolaise	Shi	protestante	Non	na	Non	Null	Non	nul	Non	nul	Non	na	2	Oui	2	Oui	Normal	jamais	Non	Nul	Oui	2017-01-10	3	3	2 à 5	Retour marché	ma famille	Non
701	NZMM010154	1954-01-01	66	>=66	˃ 65	Negatif	Negatif	Negatif	Negatif	Negatif	Negatif	Negatif	Non	Non		Rural	Walungu	marié/au foyer	Aucun	cultivatrice	Congolaise	Shi	catholique	Non	na	Non	Null	Non	Null	Non	Null	Non	na	3	Oui	2	Oui	Normal	jamais	Non	Null	Oui	2017-10-10	1	1	1	Au champ	Personnel soignant	Non
702	MAMB010193	1993-01-01	27	18-33	26 - 45	Negatif	Negatif	Negatif	Negatif	Negatif	Negatif	Negatif	Non	Oui	2	Rural	Ngweshe	marié/au foyer	Aucun	cultivatrice	Congolaise	Shi	protestante	Non	na	Non	Null	Non	Null	Non	Null	Non	na	2	Oui	2	Oui	Normal	jamais	Non	Null	Oui	//2016	1	1	1	Par force	Aucun	Non
703	ANMB100374	1974-03-10	46	34-49	46 - 65	Negatif	Negatif	Negatif	Negatif	Negatif	Negatif	Negatif	Non	Non		Rural	Mulamba	marié/au foyer	Aucun	cultivatrice	Congolaise	Shi	catholique	Non	na	Non	Null	Non	Null	Non	Null	Non	na	2	Oui	2	Oui	Normal	jamais	Non	Null	Oui	/09/2017	3	3	2 à 5	Dans la forêt	Ma famille	Oui
704	NSBA010175	1975-01-01	45	34-49	26 - 45	Negatif	Negatif	Negatif	Negatif	Negatif	Negatif	Negatif	Non	Non		Rural	Walungu	marié/au foyer	Aucun	cultivatrice	Congolaise	Shi	catholique	Non	na	Non	Null	Non	Null	Non	Null	Oui	2014	2	Oui	2	Oui	Normal	jamais	Non	Null	Oui	/10/2014	1	1	1	Par force	Aucun	Oui
705	TAMA080380	1980-03-08	40	34-49	26 - 45	Negatif	Negatif	Positif	Negatif	Negatif	Negatif	Negatif	Non	Non		Rural	Mulamba	marié/au foyer	Aucun	cultivatrice	Congolaise	Shi	protestante	Non	na	Non	Null	Non	Null	Oui	2013	Oui	2013	2	Oui	2	Oui	Normal	jamais	Non	Null	Oui	/03/2018	1	1	1	Par force	Aucun	Non
706	FABA150288	1988-02-15	32	18-33	26 - 45	Negatif	Negatif	Negatif	Negatif	Negatif	Negatif	Negatif	Non	Non		Rural	Walungu	marié/au foyer	Aucun	cultivatrice	Congolaise	Shi	protestante	Non	na	Non	Null	Non	Null	Non	Null	Non	na	2	Oui	2	Oui	Normal	jamais	Non	Null	Oui	/06/2016	4	4	2 à 5	Dans la forêt	Mon mari	Non
707	NTMZ060268	1968-02-06	52	50-65	46 - 65	Negatif	Negatif	Negatif	Negatif	Negatif	Negatif	Negatif	Non	Non		Rural	Walungu	marié/au foyer	Aucun	cultivatrice	Congolaise	Shi	protestante	Non	na	Non	Null	Non	Null	Non	Null	Non	na	2	Oui	2	Oui	Normal	jamais	Non	Null	Oui	/01/2015	1	1	1	Par force	Aucun	Non
708	MUMM070390	1990-03-07	30	18-33	26 - 45	Negatif	Negatif	Negatif	Negatif	Negatif	Negatif	Negatif	Non	Oui	2	Rural	Mulamba	marié/au foyer	Aucun	cultivatrice	Congolaise	Shi	catholique	Non	na	Non	Null	Non	Null	Non	Null	Non	na	2	Oui	2	Oui	Normal	jamais	Non	Null	Oui	/10/2008	3	3	2 à 5	Dans la forêt	Personnel soignant	Non
709	NAMP010373	1973-03-01	47	34-49	46 - 65	Negatif	Negatif	Negatif	Negatif	Negatif	Negatif	Negatif	Non	Non		Rural	Walungu	marié/au foyer	secondaire	cultivatrice	Congolaise	Shi	catholique	Non	na	Non	Null	Non	Null	Non	Null	Non	na	2	Oui	2	Oui	Normal	jamais	Non	Null	Oui	/02/2015	2	2	2 à 5	Dans la forêt	Ma voisine	Non
710	MBBO010188	1988-01-01	32	18-33	26 - 45	Negatif	Negatif	Positif	Positif	Negatif	Negatif	Negatif	Non	Non		Rural	Walungu	marié/au foyer	Aucun	cultivatrice	Congolaise	Shi	catholique	Non	na	Non	Null	Non	Null	Non	Null	Non	na	2	Oui	2	Oui	Normal	jamais	Non	Null	Oui	/02/2017	2	2	2 à 5	Dans la forêt	mon mari	Non
711	NYMT010178	1978-01-01	42	34-49	26 - 45	Negatif	Negatif	Negatif	Negatif	Negatif	Negatif	Negatif	Non	Non		Rural	Mulamba	veuve	Aucun	cultivatrice	Congolaise	Shi	protestante	Non	na	Non	Null	Non	Null	Non	Null	Non	na	2	Oui	1	Non	Normal	jamais	Non	Null	Oui	//2012	1	3	2 à 5	au champs	Ma famille	Non
712	VUMU010173	1973-01-01	47	34-49	46 - 65	Negatif	Negatif	Negatif	Negatif	Negatif	Negatif	Negatif	Non	Non		Rural	Mulamba	marié/au foyer	Aucun	cultivatrice	Congolaise	Shi	catholique	Non	na	Non	Null	Non	Null	Non	Null	Non	na	1	Non	2	Oui	Normal	jamais	Non	Null	Oui	//2017	1	2	2 à 5	vers le marché	Mon mari	Non
713	TUZI220866	1966-08-22	54	50-65	46 - 65	Negatif	Negatif	Negatif	Negatif	Negatif	Negatif	Negatif	Non	Non		Rural	Walungu	veuve	secondaire	cultivatrice	Congolaise	Shi	catholique	Non	na	Non	Null	Non	Null	Non	Null	Non	na	3	Oui	1	Non	Normal	jamais	Non	Null	Oui	2016-08-05	3	3	2 à 5	vers le marché	Aucun	Non
714	NTMU010180	1980-01-01	40	34-49	26 - 45	Negatif	Negatif	Negatif	Negatif	Negatif	Negatif	Negatif	Non	Non		Rural	Walungu	separé/divorcé	Aucun	cultivatrice	Congolaise	Shi	catholique	Non	na	Non	Null	Non	Null	Non	Null	Non	na	3	Oui	1	Non	Normal	jamais	Non	Null	Oui	/12/2017	3	3	2 à 5	Dans la forêt	Ma famille	Non
715	BALU010180	1980-01-01	40	34-49	26 - 45	Negatif	Negatif	Negatif	Negatif	Negatif	Negatif	Negatif	Non	Non		Rural	Mulamba	marié/au foyer	Aucun	cultivatrice	Congolaise	Shi	protestante	Non	na	Non	Null	Non	Null	Non	Null	Non	na	1	Non	2	Oui	Normal	jamais	Non	Null	Oui	/09/2017	1	5	2 à 5	au champs	Ma famille	Non
716	MEKI191202	2002-12-19	18	18-33	≤ 25	Negatif	Negatif	Negatif	Negatif	Negatif	Negatif	Negatif	Non	Oui	3	Rural	Mulamba	celibataire	primaire	cultivatrice	Congolaise	Lega	protestante	Non	na	Non	Null	Non	Null	Non	Null	Non	na	0	Non	0	Non	na	jamais	Non	Null	Oui	//2017	1	1	1	Par force	Ma mère	Non
717	MEMG030462	1962-04-03	58	50-65	46 - 65	Negatif	Negatif	Negatif	Negatif	Negatif	Negatif	Negatif	Non	Non		Rural	Walungu	veuve	Aucun	cultivatrice	Congolaise	Shi	catholique	Non	na	Non	Null	Non	Null	Non	Null	Non	na	3	Oui	1	Non	Normal	jamais	Non	Null	Oui	/07/2016	3	3	2 à 5	Chez moi	Ma famille	Oui
718	BAJE020464	1964-04-02	56	50-65	46 - 65	Negatif	Negatif	Negatif	Negatif	Negatif	Negatif	Negatif	Non	Non		Rural	Walungu	marié/au foyer	Aucun	cultivatrice	Congolaise	Shi	catholique	Non	na	Non	Null	Non	Null	Non	Null	Non	na	2	Oui	2	Oui	Normal	jamais	Non	Null	Oui	/10/2016	4	4	2 à 5	Chez moi	Aucun	Oui
719	NTML010142	1942-01-01	78	>=66	˃ 65	Negatif	Positif	Positif	Negatif	Negatif	Negatif	Negatif	Non	Non		Rural	Mulamba	veuve	Aucun	cultivatrice	Congolaise	Shi	catholique	Non	na	Non	Null	Non	Null	Non	Null	Non	na	2	Oui	1	Non	Normal	jamais	Non	Null	Oui	2005	1	2	2 à 5	au champs	Ma famille	Non
720	MSBA010183	1983-01-01	37	34-49	26 - 45	Negatif	Negatif	Negatif	Negatif	Negatif	Negatif	Negatif	Non	Oui	1	Rural	Mulamba	marié/au foyer	Aucun	cultivatrice	Congolaise	Shi	protestante	Non	na	Oui	2017	Non	Null	Non	Null	Non	na	1	Non	2	Oui	Normal	jamais	Non	Null	Oui	2016	1	2	2 à 5	A la rivière	Ma mère	Non
721	DEMC010154	1954-01-01	66	>=66	˃ 65	Negatif	Negatif	Negatif	Positif	Negatif	Negatif	Negatif	Non	Non		Rural	Mulamba	veuve	primaire	cultivatrice	Congolaise	Shi	catholique	Non	na	Non	Null	Non	Null	Non	Null	Non	na	1	Non	2	Oui	Normal	jamais	Non	Null	Oui	//2015	1	2	2 à 5	au champs	Aucun	Non
722	MAMA010198	1998-01-01	22	18-33	≤ 25	Negatif	Negatif	Positif	Negatif	Negatif	Negatif	Negatif	Non	Non		Rural	Mulamba	marié/au foyer	Aucun	aucune	Congolaise	Shi	protestante	Non	na	Oui	2017	Non	Null	Non	Null	Non	na	1	Non	2	Oui	Normal	jamais	Non	Null	Oui	//2013	1	1	1	Au champs	Mon mari	Non
723	NAMC010160	1960-01-01	60	50-65	46 - 65	Negatif	Positif	Positif	Negatif	Negatif	Negatif	Negatif	Non	Non		Rural	Mulamba	veuve	Aucun	cultivatrice	Congolaise	Shi	catholique	Non	na	Oui	2013	Non	Null	Non	Null	Non	na	2	Oui	1	Non	Normal	jamais	Non	Null	Oui	//2010	1	2	2 à 5	Chez moi	Ma famille	Non
724	PABA010196	1996-01-01	24	18-33	≤ 25	Negatif	Negatif	Negatif	Negatif	Negatif	Negatif	Negatif	Non	Non		Rural	Mulamba	marié/au foyer	Aucun	aucune	Congolaise	Shi	catholique	Non	na	Non	Null	Non	Null	Non	Null	Non	na	1	Non	2	Oui	Normal	jamais	Non	Null	Oui	//2013	1	2	2 à 5	A la rivière	Aucun	Non
725	NZMB010189	1989-01-01	31	18-33	26 - 45	Negatif	Negatif	Negatif	Negatif	Negatif	Negatif	Negatif	Non	Non		Rural	Mulamba	marié/au foyer	primaire	aucune	Congolaise	Shi	catholique	Non	na	Non	Null	Non	Null	Non	Null	Non	na	1	Non	2	Oui	Normal	jamais	Non	Null	Oui	//2014	1	3	2 à 5	au champs	Mon mari	Non
726	CLBA010199	1988-01-01	32	18-33	26 - 45	Negatif	Negatif	Negatif	Negatif	Negatif	Negatif	Negatif	Non	Non		Rural	Walungu	veuve	primaire	cultivatrice	Congolaise	Shi	catholique	Non	na	Non	Null	Non	Null	Non	Null	Oui	2018-03-27	3	Oui	1	Non	Normal	jamais	Non	Null	Oui	/10/2017	2	2	2 à 5	Par force	Personnel soignant	Non
727	BANY010197	1997-01-01	23	18-33	≤ 25	Negatif	Negatif	Negatif	Negatif	Negatif	Negatif	Negatif	Non	Non		Rural	Mulamba	veuve	Aucun	cultivatrice	Congolaise	Shi	protestante	Non	na	Non	Null	Non	Null	Oui	2015	Non	na	2	Oui	1	Non	Normal	jamais	Non	Null	Oui	//2010	1	1	1	vers la riviere	Ma mère	Non
728	WACH150739	1939-07-15	81	>=66	˃ 65	Positif	Positif	Positif	Negatif	Negatif	Negatif	Negatif	Non	Non		Rural	Mulamba	veuve	Aucun	cultivatrice	Congolaise	Lega	protestante	Non	na	Non	Null	Non	Null	Non	Null	Non	na	2	Oui	1	Non	Normal	jamais	Non	Null	Oui	//2010	1	2	2 à 5	au champs	Aucun	Non
729	ZIMU040884	1984-08-04	36	34-49	26 - 45	Negatif	Positif	Positif	Negatif	Negatif	Negatif	Negatif	Non	Non		Rural	Walungu	separé/divorcé	primaire	cultivatrice	Congolaise	Shi	catholique	Non	na	Non	Null	Non	Null	Non	Null	Oui	2018-03-28	4	Oui	2	Oui	Normal	jamais	Non	Null	Oui	/10/2017	2	1	1	Par force	Aucun	Non
730	FUIS011293	1993-01-01	27	18-33	26 - 45	Negatif	Negatif	Negatif	Negatif	Negatif	Negatif	Negatif	Non	Oui	3	Rural	Mulamba	marié/au foyer	Aucun	cultivatrice	Congolaise	Shi	catholique	Non	na	Oui	2018	Non	Null	Non	Null	Non	na	1	Non	2	Oui	Normal	jamais	Non	Null	Oui	//2015	1	2	2 à 5	Au champs	Ma mère	Non
731	NSMU030888	1988-08-03	32	18-33	26 - 45	Negatif	Negatif	Positif	Positif	Negatif	Negatif	Negatif	Non	Non		Rural	Walungu	marié/au foyer	Aucun	cultivatrice	Congolaise	Shi	catholique	Non	na	Non	Null	Non	Null	Non	Null	Oui	2018-03-28	4	Oui	2	Oui	Normal	jamais	Non	Null	Oui	2017-10-10	1	1	1	Par force	Aucun	Non
732	NTNL010163	1963-01-01	57	50-65	46 - 65	Negatif	Negatif	Negatif	Negatif	Negatif	Negatif	Negatif	Non	Non		Rural	Walungu	marié/au foyer	Aucun	cultivatrice	Congolaise	Shi	catholique	Non	na	Non	Null	Non	Null	Oui	2016-04-03	Oui	2018-03-28	2	Oui	2	Oui	Normal	jamais	Non	Null	Oui	2016-10-10	1	1	1	au champs	Aucun	Oui
733	NTMA010162	1962-01-01	58	50-65	46 - 65	Negatif	Negatif	Negatif	Negatif	Negatif	Negatif	Negatif	Non	Non		Rural	Walungu	veuve	Aucun	cultivatrice	Congolaise	Shi	catholique	Non	na	Non	Null	Non	Null	Non	Null	Oui	2018-03-28	3	Oui	1	Non	Normal	jamais	Non	Null	Oui	2015-06-05	1	1	1	au champs	Aucun	Oui
734	MEMC010196	1996-01-01	24	18-33	≤ 25	Negatif	Negatif	Negatif	Negatif	Negatif	Negatif	Negatif	Non	Non		Rural	Mulamba	marié/au foyer	Aucun	cultivatrice	Congolaise	Shi	protestante	Non	na	Oui	2016	Non	Null	Non	Null	Non	na	2	Oui	2	Oui	Normal	jamais	Non	Null	Oui	//2013	1	1	1	Par force	Aucun	Non
735	CHMS010158	1958-01-01	62	50-65	46 - 65	Negatif	Negatif	Negatif	Negatif	Negatif	Negatif	Negatif	Non	Non		Rural	Mulamba	veuve	Aucun	cultivatrice	Congolaise	Shi	catholique	Non	na	Non	Null	Non	Null	Non	Null	Non	na	2	Oui	1	Non	Normal	jamais	Non	Null	Oui	//2010	1	2	2 à 5	Chez moi	Ma famille	Non
736	CHGU010191	1991-01-01	29	18-33	26 - 45	Negatif	Negatif	Negatif	Negatif	Negatif	Negatif	Negatif	Non	Oui	3	Rural	Walungu	marié/au foyer	primaire	cultivatrice	Congolaise	Shi	protestante	Non	na	Non	Null	Non	Null	Non	Null	Oui	2016	2	Oui	2	Oui	Normal	jamais	Non	Null	Oui	null	1	1	1	Null	Aucun	Oui
737	NZIZI010178	1978-01-01	42	34-49	26 - 45	Negatif	Positif	Positif	Negatif	Negatif	Negatif	Negatif	Non	Non		Rural	Mulamba	veuve	Aucun	cultivatrice	Congolaise	Shi	protestante	Non	na	Non	Null	Non	Null	Non	Null	Non	na	2	Oui	1	Non	Normal	jamais	Non	Null	Oui	/04/2017	1	1	1	Dans la forêt	Ma famille	Non
738	NZKA010170	1970-01-01	50	50-65	46 - 65	Negatif	Negatif	Negatif	Negatif	Negatif	Negatif	Negatif	Non	Non		Rural	Walungu	veuve	primaire	aucune	Congolaise	Shi	protestante	Non	na	Non	Null	Non	Null	Non	Null	Non	na	3	Oui	1	Non	Normal	jamais	Non	Null	Oui	/04/2017	3	3	2 à 5	Dans la forêt	Ma voisine	Non
739	NAMB010178	1978-01-01	42	34-49	26 - 45	Negatif	Negatif	Negatif	Negatif	Negatif	Negatif	Negatif	Non	Non		Rural	Walungu	marié/au foyer	Aucun	cultivatrice	Congolaise	Shi	protestante	Non	na	Non	Null	Non	Null	Non	Null	Non	na	2	Oui	2	Oui	Normal	jamais	Non	Null	Oui	/04/2014	2	2	2 à 5	Dans la forêt	Personnel soignant	Non
740	BYMU010773	1973-07-01	47	34-49	46 - 65	Negatif	Negatif	Negatif	Negatif	Negatif	Negatif	Negatif	Non	Non		Rural	Walungu	veuve	primaire	cultivatrice	Congolaise	Shi	protestante	Non	na	Non	Null	Non	Null	Non	Null	Non	na	2	Oui	1	Non	Normal	jamais	Non	Null	Oui	/01/2015	4	4	2 à 5	violé après le décès de son mari	Null	Non
741	MABU010173	1973-01-01	47	34-49	46 - 65	Negatif	Negatif	Positif	Positif	Negatif	Negatif	Positif	Non	Non		Rural	Uvira	veuve	Aucun	cultivatrice	Congolaise	Fulero	protestante	Non	na	Non	Null	Non	Null	Non	Null	Non	na	2	Oui	1	Non	Normal	jamais	Non	Null	Oui	1905-07-02	1	2	2 à 5	au champs	Aucun	Non
742	MABA200479	1979-04-20	41	34-49	26 - 45	Negatif	Negatif	Negatif	Negatif	Negatif	Negatif	Negatif	Non	Non		Rural	Mulamba	marié/au foyer	secondaire	Commerce	Congolaise	Shi	catholique	Non	na	Non	Null	Non	Null	Non	Null	Non	na	2	Oui	2	Oui	Normal	jamais	Non	Null	Oui	/08/2017	1	3	2 à 5	vers le marché	Ma famille	Non
743	FUSH121081	1981-10-12	39	34-49	26 - 45	Negatif	Negatif	Negatif	Negatif	Negatif	Negatif	Negatif	Non	Non		Rural	Walungu	marié/au foyer	Aucun	cultivatrice	Congolaise	Shi	protestante	Non	na	Non	Null	Non	Null	Non	Null	Non	na	2	Oui	2	Oui	Normal	jamais	Non	Null	Oui	2016-02-15	2	2	2 à 5	Dans la forêt	Aucun	Non
744	MUNT200684	1984-06-20	36	34-49	26 - 45	Negatif	Negatif	Negatif	Negatif	Negatif	Negatif	Negatif	Non	Non		Rural	Walungu	marié/au foyer	primaire	cultivatrice	Congolaise	Shi	protestante	Non	na	Non	Null	Non	Null	Non	Null	Non	na	2	Oui	2	Oui	Normal	jamais	Non	Null	Oui	2016	1	1	1	Null	Aucun	Non
745	NACH010179	1979-01-01	41	34-49	26 - 45	Negatif	Negatif	Negatif	Negatif	Negatif	Negatif	Negatif	Non	Non		Rural	Walungu	marié/au foyer	Aucun	cultivatrice	Congolaise	Shi	protestante	Non	na	Non	Null	Non	Null	Non	Null	Non	na	4	Oui	2	Oui	Normal	jamais	Non	Null	Oui	2018-03-01	2	2	2 à 5	Par force	Aucun	Non
746	NAMW010176	1976-01-01	44	34-49	26 - 45	Negatif	Negatif	Negatif	Negatif	Negatif	Negatif	Negatif	Non	Non		Rural	Mulamba	marié/au foyer	Aucun	cultivatrice	Congolaise	Shi	catholique	Non	na	Non	Null	Non	Null	Non	Null	Non	na	2	Oui	2	Oui	Normal	jamais	Non	Null	Oui	/11/2009	2	2	2 à 5	Chez moi	Ma famille	Non
747	FUBA010194	1994-01-01	26	18-33	26 - 45	Negatif	Negatif	Negatif	Negatif	Negatif	Negatif	Negatif	Non	Oui	2	Rural	Mulamba	marié/au foyer	secondaire	aucune	Congolaise	Shi	protestante	Non	na	Non	Null	Non	Null	Non	Null	Non	na	1	Non	2	Oui	Normal	jamais	Non	Null	Oui	null	1	1	1	Null	Null	Non
748	JEMA010160	1960-01-01	60	50-65	46 - 65	Negatif	Negatif	Negatif	Negatif	Negatif	Negatif	Negatif	Non	Non		Rural	Mulamba	marié/au foyer	primaire	cultivatrice	Congolaise	Shi	catholique	Non	na	Non	Null	Non	Null	Non	Null	Non	na	1	Non	2	Oui	Normal	jamais	Non	Null	Oui	2012	1	2	2 à 5	Au champs	Ma famille	Non
749	NECI200685	1985-06-20	35	34-49	26 - 45	Negatif	Negatif	Negatif	Negatif	Negatif	Negatif	Negatif	Non	Non		Rural	Walungu	marié/au foyer	Aucun	cultivatrice	Congolaise	Shi	catholique	Non	na	Non	Null	Non	Null	Non	Null	Non	na	2	Oui	2	Oui	Normal	jamais	Non	Null	Oui	2018-03-01	4	2	2 à 5	Dans la forêt	Mon mari	Non
750	BIKA200675	1975-06-20	45	34-49	26 - 45	Negatif	Negatif	Negatif	Negatif	Negatif	Negatif	Negatif	Non	Non		Rural	Walungu	marié/au foyer	Aucun	cultivatrice	Congolaise	Shi	protestante	Non	na	Non	Null	Non	Null	Non	Null	Non	na	2	Oui	2	Oui	Normal	jamais	Non	Null	Oui	/10/2017	1	1	1	Par force	Aucun	Non
751	MAMA010158	1958-01-01	62	50-65	46 - 65	Negatif	Negatif	Negatif	Negatif	Negatif	Negatif	Negatif	Non	Non		Rural	Mulamba	veuve	Aucun	cultivatrice	Congolaise	Shi	catholique	Non	na	Non	Null	Non	Null	Non	Null	Non	na	2	Oui	1	Non	Normal	jamais	Non	Null	Oui	2010	1	2	2 à 5	Chez moi	Ma famille	Non
752	NYCH280573	1973-05-28	47	34-49	46 - 65	Negatif	Negatif	Negatif	Negatif	Negatif	Negatif	Negatif	Non	Non		Rural	Mulamba	veuve	secondaire	aucune	Congolaise	Shi	protestante	Non	na	Non	Null	Non	Null	Non	Null	Non	na	2	Oui	1	Non	Normal	jamais	Non	Null	Oui	null	1	1	1	Null	Null	Non
753	MABA010185	1986-01-01	34	34-49	26 - 45	Negatif	Negatif	Negatif	Negatif	Negatif	Negatif	Negatif	Non	Non		Rural	Mulamba	veuve	Aucun	cultivatrice	Congolaise	Shi	catholique	Non	na	Non	Null	Non	Null	Non	Null	Non	na	2	Oui	1	Non	Normal	jamais	Non	Null	Oui	2013	1	2	2 à 5	Au champs	Aucun	Non
754	NSGA010183	1983-01-01	37	34-49	26 - 45	Negatif	Negatif	Negatif	Negatif	Negatif	Negatif	Negatif	Non	Oui	3	Rural	Mulamba	marié/au foyer	Aucun	cultivatrice	Congolaise	Shi	protestante	Non	na	Non	Null	Non	Null	Non	Null	Non	na	1	Non	2	Oui	Normal	jamais	Non	Null	Oui	2017	1	2	2 à 5	Sur la route vers le marché	Ma famille	Non
755	MUCH010188	1988-01-01	32	18-33	26 - 45	Negatif	Negatif	Negatif	Negatif	Negatif	Negatif	Negatif	Non	Non		Rural	Mulamba	marié/au foyer	Aucun	cultivatrice	Congolaise	Shi	catholique	Non	na	Non	Null	Non	Null	Non	Null	Non	na	1	Non	2	Oui	Normal	jamais	Non	Null	Oui	2014	1	2	2 à 5	Au champs	Aucun	Non
756	NTMB010190	1990-01-01	30	18-33	26 - 45	Negatif	Negatif	Negatif	Negatif	Negatif	Negatif	Negatif	Non	Non		Rural	Mulamba	veuve	Aucun	cultivatrice	Congolaise	Shi	protestante	Non	na	Non	Null	Non	Null	Non	Null	Non	na	2	Oui	1	Non	Normal	jamais	Non	Null	Oui	2018	2	1	1	Au champs	Ma mère	Non
757	SIBA010180	1980-01-01	40	34-49	26 - 45	Negatif	Negatif	Negatif	Negatif	Negatif	Negatif	Negatif	Non	Non		Rural	Mulamba	veuve	Aucun	cultivatrice	Congolaise	Shi	catholique	Non	na	Non	Null	Non	Null	Non	Null	Non	na	2	Oui	1	Non	Normal	jamais	Non	Null	Oui	2015	1	4	2 à 5	Au champs	Ma famille	Non
758	NSMB010190	1990-01-01	30	18-33	26 - 45	Negatif	Negatif	Negatif	Negatif	Negatif	Negatif	Negatif	Non	Non		Rural	Mulamba	veuve	Aucun	cultivatrice	Congolaise	Shi	protestante	Non	na	Non	Null	Non	Null	Non	Null	Non	na	2	Oui	1	Non	Normal	jamais	Non	Null	Oui	2010	2	2	2 à 5	Au champs	Ma famille	Non
759	BANARU010190	1990-01-01	30	18-33	26 - 45	Positif	Negatif	Negatif	Negatif	Negatif	Negatif	Negatif	Non	Non		Rural	Mulamba	marié/au foyer	Aucun	aucune	Congolaise	Shi	catholique	Non	na	Non	Null	Non	Null	Non	Null	Non	na	1	Non	2	Oui	Normal	jamais	Non	Null	Oui	2013	1	2	2 à 5	Au champs	Ma mère	Non
760	MUMC010165	1965-01-01	55	50-65	46 - 65	Negatif	Negatif	Negatif	Negatif	Negatif	Negatif	Negatif	Non	Non		Rural	Mulamba	marié/au foyer	primaire	cultivatrice	Congolaise	Shi	catholique	Non	na	Non	Null	Non	Null	Non	Null	Non	na	2	Oui	2	Oui	Normal	jamais	Non	Null	Oui	/01/2018	1	2	2 à 5	au champs	Aucun	Non
761	NAMC010101	1990-01-01	30	18-33	26 - 45	Negatif	Negatif	Negatif	Negatif	Negatif	Negatif	Negatif	Non	Non		Rural	Mulamba	veuve	Aucun	cultivatrice	Congolaise	Shi	catholique	Non	na	Non	Null	Non	Null	Non	Null	Non	na	2	Oui	1	Non	Normal	jamais	Non	Null	Oui	2018-01-01	1	1	1	Sur la route vers le marché	Aucun	Non
762	SIMU090496	1996-04-09	24	18-33	≤ 25	Negatif	Negatif	Negatif	Negatif	Negatif	Negatif	Positif	Non	Non		Rural	Walungu	marié/au foyer	primaire	cultivatrice	Congolaise	Shi	protestante	Non	na	Non	Null	Non	Null	Non	Null	Non	na	2	Oui	2	Oui	Normal	jamais	Non	Null	Oui	2017-03-27	1	1	1	Par force	Aucun	Non
763	BAMC010163	1963-01-01	57	50-65	46 - 65	Negatif	Negatif	Negatif	Negatif	Negatif	Negatif	Negatif	Non	Non		Rural	Muzinzi	separé/divorcé	secondaire	cultivatrice	Congolaise	Shi	catholique	Non	na	Non	Null	Non	Null	Non	Null	Non	na	2	Oui	1	Non	Normal	jamais	Non	Null	Oui	2013 & 2017	2	3	2 à 5	Au champs et dans la foret	Mon mari	Non
764	MMIV010163	1963-01-01	57	50-65	46 - 65	Negatif	Negatif	Negatif	Negatif	Negatif	Negatif	Negatif	Non	Non		Rural	Walungu	veuve	primaire	cultivatrice	Congolaise	Shi	protestante	Non	na	Non	Null	Non	Null	Non	Null	Non	na	4	Oui	2	Oui	Normal	jamais	Non	Null	Oui	/04/2013	4	4	2 à 5	Dans la forêt	Personnel soignant	Non
765	MMCL120373	1973-03-12	47	34-49	46 - 65	Negatif	Negatif	Negatif	Negatif	Negatif	Negatif	Negatif	Non	Non		Rural	Walungu	veuve	primaire	cultivatrice	Congolaise	Shi	catholique	Non	na	Non	Null	Non	Null	Non	Null	Non	na	4	Oui	2	Oui	Normal	jamais	Non	Null	Oui	2017-10-02	7	4	2 à 5	Au champs	Ma famille	Non
766	NZMW011282	1982-12-01	38	34-49	26 - 45	Negatif	Negatif	Negatif	Negatif	Negatif	Negatif	Negatif	Non	Non		Rural	Walungu	marié/au foyer	primaire	cultivatrice	Congolaise	Shi	protestante	Non	na	Non	Null	Non	Null	Non	Null	Oui	2012	2	Oui	2	Oui	Normal	jamais	Non	Null	Oui	2018-04-02	1	1	1	Par force	Aucun	Non
767	NTNT220792	1992-07-22	28	18-33	26 - 45	Negatif	Negatif	Negatif	Negatif	Negatif	Negatif	Negatif	Non	Non		Rural	Walungu	marié/au foyer	Aucun	cultivatrice	Congolaise	Shi	catholique	Non	na	Non	Null	Non	Null	Non	Null	Non	na	3	Oui	2	Oui	Normal	jamais	Non	Null	Oui	2017-07-27	1	1	1	Chez moi	Aucun	Non
768	NSNT010177	1977-01-01	43	34-49	26 - 45	Negatif	Negatif	Negatif	Negatif	Negatif	Negatif	Negatif	Non	Non		Rural	Mulamba	marié/au foyer	secondaire	aucune	Congolaise	Shi	catholique	Non	na	Non	Null	Non	Null	Non	Null	Non	na	1	Non	2	Oui	Normal	jamais	Non	Null	Oui	//2014	1	2	2 à 5	Au champs	Aucun	Non
769	MSBA030300	2000-03-03	20	18-33	≤ 25	Negatif	Negatif	Negatif	Negatif	Negatif	Negatif	Negatif	Non	Non		Rural	Mulamba	marié/au foyer	Aucun	Commerce	Congolaise	Shi	catholique	Non	na	Non	Null	Non	Null	Non	Null	Non	na	1	Non	2	Oui	Normal	jamais	Non	Null	Oui	2016-12-09	1	3	2 à 5	Au champs	Ma mère	Non
770	NZAN010153	1953-01-01	67	>=66	˃ 65	Negatif	Negatif	Negatif	Negatif	Negatif	Negatif	Negatif	Non	Non		Rural	Mulamba	veuve	Aucun	aucune	Congolaise	Shi	protestante	Non	na	Non	Null	Non	Null	Non	Null	Non	na	2	Oui	1	Non	Normal	jamais	Non	Null	Oui	//2010	1	1	1	Au champs	Aucun	Non
771	BAMB010178	1978-01-01	42	34-49	26 - 45	Negatif	Negatif	Negatif	Negatif	Negatif	Negatif	Negatif	Non	Non		Rural	Mulamba	marié/au foyer	Aucun	aucune	Congolaise	Shi	catholique	Non	na	Non	Null	Non	Null	Non	Null	Non	na	2	Oui	1	Non	Normal	jamais	Non	Null	Oui	//2013	1	1	1	Chez moi	Ma famille	Non
772	NSMM010188	1988-01-01	32	18-33	26 - 45	Negatif	Negatif	Negatif	Negatif	Negatif	Negatif	Negatif	Non	Non		Rural	Mulamba	marié/au foyer	Aucun	cultivatrice	Congolaise	Shi	catholique	Non	na	Non	Null	Non	Null	Non	Null	Oui	na	2	Oui	2	Oui	Normal	jamais	Non	Null	Oui	//2015	1	1	1	Au champs	Aucun	Non
773	FABU040378	1978-03-04	42	34-49	26 - 45	Negatif	Negatif	Negatif	Negatif	Negatif	Negatif	Negatif	Non	Non		Rural	Walungu	marié/au foyer	primaire	cultivatrice	Congolaise	Shi	protestante	Non	na	Non	Null	Non	Null	Non	Null	Non	na	2	Oui	2	Oui	Normal	jamais	Non	Null	Oui	/12/2016	1	1	1	Par force	Aucun	Non
774	BUNA060286	1986-02-06	34	34-49	26 - 45	Negatif	Negatif	Negatif	Negatif	Negatif	Negatif	Negatif	Non	Non		Rural	Walungu	separé/divorcé	primaire	cultivatrice	Congolaise	Shi	protestante	Non	na	Non	Null	Non	Null	Non	Null	Non	na	4	Oui	1	Non	Normal	jamais	Non	Null	Oui	/12/2015	1	1	1	Dans la forêt	Personnel soignant	Non
775	MWZA250695	1995-06-25	25	18-33	≤ 25	Negatif	Negatif	Negatif	Negatif	Negatif	Negatif	Negatif	Non	Non		Rural	Walungu	marié/au foyer	secondaire	cultivatrice	Congolaise	Shi	catholique	Non	na	Non	Null	Non	Null	Non	Null	Non	na	2	Oui	2	Oui	Normal	jamais	Non	Null	Oui	2018-04-03	2	1	1	Null	Aucun	Non
776	OMMU030498	1998-04-03	22	18-33	≤ 25	Negatif	Negatif	Negatif	Negatif	Negatif	Negatif	Negatif	Non	Non		Rural	Walungu	marié/au foyer	secondaire	cultivatrice	Congolaise	Shi	catholique	Non	na	Non	Null	Non	Null	Non	Null	Non	na	3	Oui	2	Oui	Normal	jamais	Non	Null	Oui	2018-04-06	1	1	1	Par force	Aucun	Non
777	BAMB150278	1978-02-15	42	34-49	26 - 45	Negatif	Negatif	Negatif	Negatif	Negatif	Negatif	Negatif	Non	Non		Rural	Walungu	marié/au foyer	Aucun	cultivatrice	Congolaise	Shi	catholique	Non	na	Non	Null	Non	Null	Non	Null	Non	na	2	Oui	2	Oui	Normal	jamais	Non	Null	Oui	2018-04-06	1	1	1	Par force	Aucun	Non
778	CIMN080783	1983-07-08	37	34-49	26 - 45	Negatif	Negatif	Negatif	Negatif	Negatif	Negatif	Negatif	Non	Non		Rural	Walungu	marié/au foyer	Aucun	cultivatrice	Congolaise	Shi	protestante	Non	na	Non	Null	Non	Null	Non	Null	Non	na	2	Oui	2	Oui	Normal	jamais	Non	Null	Oui	/10/2012	1	4	2 à 5	Au champs	Personnel soignant	Non
779	NTNG060480	1980-04-06	40	34-49	26 - 45	Negatif	Negatif	Negatif	Negatif	Negatif	Negatif	Negatif	Non	Non		Rural	Walungu	marié/au foyer	Aucun	cultivatrice	Congolaise	Shi	protestante	Non	na	Non	Null	Non	Null	Non	Null	Non	na	2	Oui	2	Oui	Normal	jamais	Non	Null	Oui	2017-06-10	1	1	1	Par force	Aucun	Non
780	CHBA060371	1971-03-06	49	34-49	46 - 65	Negatif	Negatif	Negatif	Negatif	Negatif	Negatif	Negatif	Non	Non		Rural	Walungu	separé/divorcé	Aucun	cultivatrice	Congolaise	Shi	catholique	Non	na	Non	Null	Non	Null	Non	Null	Oui	2016-05-05	3	Oui	2	Oui	Normal	jamais	Non	Null	Oui	2016-08-05	1	1	1	Par force	Aucun	Non
781	MUZI010193	1993-01-01	27	18-33	26 - 45	Negatif	Negatif	Negatif	Negatif	Negatif	Negatif	Negatif	Non	Non		Rural	Mulamba	celibataire	Aucun	cultivatrice	Congolaise	Shi	protestante	Non	na	Non	Null	Non	Null	Non	Null	Non	na	0	Non	0	Non	na	jamais	Non	Null	Oui	//2017	1	1	1	Par force	Ma mère	Non
782	NAMN010179	1979-01-01	41	34-49	26 - 45	Negatif	Negatif	Positif	Positif	Negatif	Negatif	Negatif	Non	Non		Rural	Mulamba	marié/au foyer	primaire	aucune	Congolaise	Shi	protestante	Non	na	Non	Null	Non	Null	Non	Null	Non	na	1	Non	2	Oui	Normal	jamais	Non	Null	Oui	//2016	1	1	1	Chez moi	Aucun	Non
783	BANY010183	1983-01-01	37	34-49	26 - 45	Negatif	Negatif	Negatif	Negatif	Negatif	Negatif	Negatif	Non	Non		Rural	Mulamba	marié/au foyer	Aucun	cultivatrice	Congolaise	Shi	protestante	Non	na	Non	Null	Non	Null	Non	Null	Non	na	2	Oui	1	Non	Normal	jamais	Non	Null	Oui	//2013	1	2	2 à 5	Au champs	Aucun	Non
784	NSMN010168	1968-01-01	52	50-65	46 - 65	Positif	Positif	Positif	Negatif	Negatif	Negatif	Negatif	Non	Non		Rural	Mulamba	veuve	Aucun	cultivatrice	Congolaise	Shi	catholique	Non	na	Non	Null	Non	Null	Non	Null	Non	na	2	Oui	1	Non	Normal	jamais	Non	Null	Oui	//2009	1	2	2 à 5	Au champs	Mon mari	Non
785	FLMC010159	1959-01-01	61	50-65	46 - 65	Negatif	Negatif	Negatif	Negatif	Negatif	Negatif	Negatif	Non	Non		Rural	Mulamba	marié/au foyer	Aucun	aucune	Congolaise	Shi	catholique	Non	na	Non	Null	Non	Null	Non	Null	Non	na	0	Non	2	Oui	Normal	jamais	Oui	Null	Oui	//2010	1	2	2 à 5	Dans notre chambre	Mon mari	Non
786	JUMB010165	1965-01-01	55	50-65	46 - 65	Negatif	Positif	Positif	Negatif	Negatif	Negatif	Negatif	Non	Non		Rural	Mulamba	marié/au foyer	primaire	cultivatrice	Congolaise	Shi	protestante	Non	na	Non	Null	Non	Null	Non	Null	Non	na	1	Non	2	Oui	Normal	jamais	Non	Null	Oui	//2013	1	1	1	Chez moi	Aucun	Non
787	BAPI010168	1968-01-01	52	50-65	46 - 65	Negatif	Negatif	Negatif	Negatif	Negatif	Negatif	Negatif	Non	Non		Rural	Mulamba	veuve	Aucun	cultivatrice	Congolaise	Shi	catholique	Non	na	Non	Null	Non	Null	Non	Null	Non	na	2	Oui	1	Non	Normal	jamais	Non	Null	Oui	//2019	1	1	1	A la rivière	Aucun	Non
788	BANA160288	1988-02-16	32	18-33	26 - 45	Negatif	Negatif	Negatif	Negatif	Negatif	Negatif	Negatif	Non	Non		Rural	Walungu	separé/divorcé	Aucun	cultivatrice	Congolaise	Shi	catholique	Non	na	Non	Null	Non	Null	Non	Null	Non	na	3	Oui	2	Oui	Normal	jamais	Non	Null	Oui	2017-10-22	2	2	2 à 5	Au champs	Personnel soignant	Non
789	BAMC170289	1989-03-17	31	18-33	26 - 45	Negatif	Negatif	Negatif	Negatif	Negatif	Negatif	Negatif	Non	Non		Rural	Walungu	marié/au foyer	primaire	cultivatrice	Congolaise	Shi	catholique	Non	na	Non	Null	Non	Null	Non	Null	Non	na	3	Oui	2	Oui	Normal	jamais	Non	Null	Oui	/10/2014	3	3	2 à 5	Chez moi	Personnel soignant	Non
790	NZMN150777	1977-07-15	43	34-49	26 - 45	Negatif	Negatif	Negatif	Negatif	Negatif	Negatif	Negatif	Non	Non		Rural	Walungu	marié/au foyer	Aucun	cultivatrice	Congolaise	Shi	catholique	Non	na	Non	Null	Non	Null	Non	Null	Oui	2013	2	Oui	2	Oui	Normal	jamais	Non	Null	Oui	2018-04-06	1	1	1	Par force	Aucun	Non
791	BUNA010168	1968-01-01	52	50-65	46 - 65	Negatif	Negatif	Negatif	Negatif	Negatif	Negatif	Negatif	Non	Non		Rural	Mulamba	marié/au foyer	primaire	Commerce	Congolaise	Shi	catholique	Non	na	Non	Null	Non	Null	Non	Null	Non	na	2	Oui	2	Oui	Normal	jamais	Non	Null	Oui	//2013	1	1	1	A la rivière	Aucun	Non
792	SIBI200282	1982-02-20	38	34-49	26 - 45	Negatif	Negatif	Negatif	Negatif	Negatif	Negatif	Negatif	Non	Non		Rural	Walungu	marié/au foyer	primaire	cultivatrice	Congolaise	Shi	catholique	Non	na	Non	Null	Non	Null	Non	Null	Oui	2015	2	Oui	2	Oui	Normal	jamais	Non	Null	Oui	2018-04-05	1	1	1	Par force	Aucun	Non
793	NTMU260355	1955-03-26	65	50-65	46 - 65	Negatif	Negatif	Negatif	Negatif	Negatif	Negatif	Positif	Non	Non		Rural	Walungu	marié/au foyer	Aucun	cultivatrice	Congolaise	Shi	catholique	Non	na	Non	Null	Non	Null	Non	Null	Non	na	2	Oui	2	Oui	Normal	jamais	Non	Null	Oui	2018-04-02	1	1	1	Par force	Aucun	Non
794	ZADA010401	2001-04-01	19	18-33	≤ 25	Negatif	Positif	Positif	Negatif	Positif	Negatif	Negatif	Non	Non		Rural	Walungu	celibataire	secondaire	Ecolière/Eleve/Etudiante	Congolaise	Shi	catholique	Non	na	Non	Null	Non	Null	Non	Null	Non	na	1	Non	1	Non	Normal	jamais	Non	Null	Oui	2017-10-10	1	1	1	Par force	Aucun	Non
795	NKKA200660	1960-06-20	60	50-65	46 - 65	Negatif	Negatif	Negatif	Negatif	Negatif	Negatif	Negatif	Non	Non		Rural	Walungu	separé/divorcé	Aucun	cultivatrice	Congolaise	Shi	protestante	Non	na	Non	Null	Non	Null	Non	Null	Non	na	2	Oui	2	Oui	Normal	jamais	Non	Null	Oui	/10/2015	1	1	1	Au champs	Aucun	Non
796	MAMA010187	1987-01-01	33	18-33	26 - 45	Negatif	Negatif	Negatif	Negatif	Negatif	Negatif	Negatif	Non	Non		Rural	Mulamba	marié/au foyer	Aucun	cultivatrice	Congolaise	Shi	catholique	Non	na	Non	Null	Non	Null	Non	Null	Non	na	1	Non	2	Oui	Normal	jamais	Non	Null	Oui	//2016	1	1	1	Chez moi	Aucun	Non
797	NOBU251285	1985-12-25	35	34-49	26 - 45	Negatif	Negatif	Negatif	Negatif	Negatif	Negatif	Negatif	Non	Non		Rural	Walungu	marié/au foyer	Aucun	cultivatrice	Congolaise	Shi	protestante	Non	na	Non	Null	Non	Null	Non	Null	Non	na	2	Oui	2	Oui	Normal	jamais	Non	Null	Oui	2018-04-05	1	1	1	Par force	Aucun	Non
798	NACH101292	1992-12-10	28	18-33	26 - 45	Negatif	Negatif	Negatif	Negatif	Negatif	Negatif	Negatif	Non	Non		Rural	Walungu	celibataire	primaire	aucune	Congolaise	Shi	catholique	Non	na	Non	Null	Non	Null	Non	Null	Non	na	1	Non	1	Non	Normal	jamais	Non	Null	Oui	2017-10-10	1	1	1	Par force	Aucun	Non
799	CIMU050185	1985-01-05	35	34-49	26 - 45	Negatif	Negatif	Negatif	Negatif	Negatif	Negatif	Negatif	Non	Non		Rural	Mulamba	separé/divorcé	Aucun	cultivatrice	Congolaise	Shi	catholique	Non	na	Non	Null	Non	Null	Non	Null	Non	na	2	Oui	1	Non	Normal	jamais	Non	Null	Oui	//2014	1	1	1	Par force	Aucun	Non
800	JUMO020496	1996-04-02	24	18-33	≤ 25	Negatif	Negatif	Positif	Negatif	Negatif	Negatif	Negatif	Non	Non		Rural	Walungu	marié/au foyer	Aucun	aucune	Congolaise	Shi	catholique	Non	na	Non	Null	Non	Null	Non	Null	Non	na	2	Oui	2	Oui	Normal	jamais	Non	Null	Oui	2017-12-22	1	1	1	Par force	Aucun	Non
801	NSSH180380	1980-03-18	40	34-49	26 - 45	Negatif	Negatif	Negatif	Negatif	Negatif	Negatif	Negatif	Non	Non		Rural	Mulamba	marié/au foyer	Aucun	cultivatrice	Congolaise	Shi	catholique	Non	na	Non	Null	Non	Null	Non	Null	Oui	2016	3	Oui	2	Oui	Normal	jamais	Non	Null	Oui	2018-03-24	2	1	1	Chez moi	Aucun	Non
802	BAMM010488	1988-04-01	32	18-33	26 - 45	Negatif	Positif	Positif	Negatif	Negatif	Negatif	Negatif	Non	Non		Rural	Walungu	veuve	Aucun	cultivatrice	Congolaise	Shi	catholique	Non	na	Non	Null	Non	Null	Non	Null	Oui	2009	3	Oui	1	Non	Normal	jamais	Non	Null	Oui	2018-03-25	1	1	1	Par force	Aucun	Non
803	AKRW250298	1998-02-25	22	18-33	≤ 25	Negatif	Negatif	Negatif	Negatif	Negatif	Negatif	Negatif	Non	Non		Rural	Walungu	marié/au foyer	secondaire	cultivatrice	Congolaise	Shi	protestante	Non	na	Non	Null	Non	Null	Non	Null	Non	na	2	Oui	2	Oui	Normal	jamais	Non	Null	Oui	2018-02-02	1	1	1	Par force	Aucun	Non
804	MUMI020897	1997-08-02	23	18-33	≤ 25	Negatif	Negatif	Negatif	Negatif	Negatif	Negatif	Negatif	Non	Non		Rural	Walungu	marié/au foyer	secondaire	cultivatrice	Congolaise	Shi	protestante	Non	na	Non	Null	Non	Null	Non	Null	Non	na	2	Oui	2	Oui	Normal	jamais	Non	Null	Oui	2018-04-07	1	1	1	Par force	Aucun	Non
805	FACH060487	1987-04-06	33	18-33	26 - 45	Negatif	Negatif	Negatif	Negatif	Negatif	Negatif	Negatif	Non	Non		Rural	Walungu	marié/au foyer	secondaire	cultivatrice	Congolaise	Shi	protestante	Non	na	Non	Null	Non	Null	Non	Null	Non	na	2	Oui	2	Oui	Normal	jamais	Non	Null	Oui	2018-04-07	1	1	1	Par force	Aucun	Non
806	NSFR010184	1984-01-01	36	34-49	26 - 45	Negatif	Negatif	Negatif	Negatif	Negatif	Negatif	Negatif	Non	Non		Rural	Walungu	marié/au foyer	primaire	cultivatrice	Congolaise	Shi	catholique	Non	na	Non	Null	Non	Null	Non	Null	Non	na	2	Oui	2	Oui	Normal	jamais	Non	Null	Oui	/11/2017	1	1	1	Par force	Aucun	Non
807	FABY180499	1999-04-18	21	18-33	≤ 25	Negatif	Negatif	Positif	Negatif	Negatif	Negatif	Negatif	Non	Non		Rural	Walungu	celibataire	secondaire	aucune	Congolaise	Shi	protestante	Non	na	Non	Null	Non	Null	Non	Null	Non	na	1	Non	1	Non	Normal	jamais	Non	Null	Oui	2017-06-10	1	1	1	Par force	Aucun	Non
808	FUBA030384	1984-03-03	36	34-49	26 - 45	Negatif	Negatif	Negatif	Negatif	Negatif	Negatif	Negatif	Non	Non		Rural	Walungu	marié/au foyer	Aucun	cultivatrice	Congolaise	Shi	catholique	Non	na	Non	Null	Non	Null	Non	Null	Non	na	2	Oui	2	Oui	Normal	jamais	Non	Null	Oui	2018-03-28	1	1	1	Par force	Aucun	Non
809	VUMB030458	1958-04-03	62	50-65	46 - 65	Negatif	Negatif	Negatif	Negatif	Negatif	Negatif	Negatif	Non	Non		Rural	Walungu	veuve	Aucun	cultivatrice	Congolaise	Shi	catholique	Non	na	Non	Null	Non	Null	Non	Null	Non	na	2	Oui	2	Oui	Normal	jamais	Non	Null	Oui	/06/2017	1	2	2 à 5	Au champs	Aucun	Non
810	ROBA040491	1991-04-04	29	18-33	26 - 45	Negatif	Negatif	Negatif	Negatif	Negatif	Negatif	Negatif	Non	Non		Rural	Walungu	marié/au foyer	Aucun	cultivatrice	Congolaise	Shi	catholique	Non	na	Non	Null	Non	Null	Non	Null	Non	na	4	Oui	2	Oui	Normal	jamais	Non	Null	Oui	2018-04-02	1	2	2 à 5	Par force	Aucun	Non
811	BABA090371	1971-03-09	49	34-49	46 - 65	Negatif	Negatif	Negatif	Negatif	Negatif	Negatif	Negatif	Non	Non		Rural	Walungu	marié/au foyer	Aucun	cultivatrice	Congolaise	Shi	catholique	Non	na	Non	Null	Non	Null	Non	Null	Non	na	2	Oui	2	Oui	Normal	jamais	Non	Null	Oui	/04/2012	1	1	1	Au champs	Personnel soignant	Non
812	ALBA241193	1993-11-24	27	18-33	26 - 45	Negatif	Negatif	Negatif	Negatif	Negatif	Positif	Positif	Non	Non		Rural	Birere	marié/au foyer	secondaire	Ecolière/Eleve/Etudiante	Congolaise	Shi	protestante	Non	na	Non	Null	Non	Null	Non	Null	Oui	2009	5	Oui	1	Non	Normal	parfois	Non	Null	Oui	/05/2009	1	1	1	Par force	Ma mère	Non
813	FUMA090390	1990-03-09	30	18-33	26 - 45	Negatif	Negatif	Negatif	Negatif	Negatif	Negatif	Negatif	Non	Non		Rural	Bulengana	marié/au foyer	Aucun	cultivatrice	Congolaise	Havu	protestante	Non	na	Non	Null	Non	Null	Non	Null	Non	na	2	Oui	2	Oui	Normal	jamais	Non	Null	Oui	2018-04-01	1	1	1	Par force	Aucun	Oui
814	NABU120388	1988-03-12	32	18-33	26 - 45	Negatif	Negatif	Negatif	Negatif	Negatif	Negatif	Negatif	Non	Non		Rural	Nobu	marié/au foyer	Aucun	cultivatrice	Congolaise	Havu	protestante	Non	na	Non	Null	Non	Null	Non	Null	Non	na	2	Oui	2	Oui	Normal	jamais	Non	Null	Oui	2018-03-19	1	1	1	Au champs	Aucun	Non
815	KASE240278	1978-02-24	42	34-49	26 - 45	Negatif	Negatif	Negatif	Negatif	Negatif	Negatif	Negatif	Non	Non		Rural	Bulengana	marié/au foyer	Aucun	cultivatrice	Congolaise	Hunde	protestante	Non	na	Non	Null	Non	Null	Non	Null	Oui	2010	1	Non	1	Non	Normal	jamais	Non	Null	Oui	/09/2017	1	1	1	Par force	Aucun	Non
816	FUBA270286	1986-02-27	34	34-49	26 - 45	Negatif	Negatif	Negatif	Negatif	Negatif	Negatif	Negatif	Non	Non		Rural	Bulengana	marié/au foyer	Aucun	cultivatrice	Congolaise	Lega	catholique	Non	na	Non	Null	Non	Null	Non	Null	Non	na	2	Oui	2	Oui	Normal	jamais	Non	Null	Oui	/10/2017	1	1	1	Null	Aucun	Non
817	SIIS090488	1988-04-09	32	18-33	26 - 45	Negatif	Negatif	Negatif	Negatif	Negatif	Negatif	Negatif	Non	Non		Rural	Bulengana	marié/au foyer	primaire	cultivatrice	Congolaise	Havu	protestante	Non	na	Non	Null	Non	Null	Non	Null	Oui	2010	3	Oui	2	Oui	Normal	jamais	Non	Null	Oui	/12/2017	1	1	1	Par force	Aucun	Non
818	VUKA020572	1972-05-02	48	34-49	46 - 65	Positif	Positif	Positif	Negatif	Positif	Negatif	Negatif	Non	Non		Rural	Bulengana	veuve	Aucun	cultivatrice	Congolaise	Havu	protestante	Oui	inconnu	Non	Null	Non	Null	Non	Null	Oui	2012	3	Oui	2	Oui	Normal	jamais	Non	Null	Oui	/10/2016	2	2	2 à 5	Au champs	Ma famille	Non
819	TEPA290194	1994-01-29	26	18-33	26 - 45	Negatif	Negatif	Positif	Positif	Negatif	Negatif	Negatif	Non	Non		Rural	Bulengana	marié/au foyer	Aucun	cultivatrice	Congolaise	Hunde	protestante	Non	na	Non	Null	Non	Null	Non	Null	Non	na	2	Oui	2	Oui	Normal	jamais	Non	Null	Oui	2018-03-20	1	1	1	Par force	Aucun	Non
820	SIBA140472	1972-02-14	48	34-49	46 - 65	Negatif	Negatif	Negatif	Negatif	Negatif	Negatif	Negatif	Non	Non		Rural	Bulengana	marié/au foyer	Aucun	cultivatrice	Congolaise	Havu	protestante	Non	na	Non	Null	Non	Null	Non	Null	Oui	2010	3	Oui	2	Oui	Normal	jamais	Non	Null	Oui	2018-04-03	1	1	1	Null	Aucun	Non
821	SACI010158	1950-01-01	70	>=66	˃ 65	Negatif	Negatif	Positif	Negatif	Negatif	Negatif	Negatif	Non	Non		Rural	Bulengana	veuve	Aucun	aucune	Congolaise	Autres	catholique	Non	na	Non	Null	Non	Null	Non	Null	Non	na	2	Oui	1	Non	Normal	jamais	Oui	Null	Oui	//2010	1	1	1	Dans notre chambre	Ma famille	Non
822	ANPA010173	1973-01-01	47	34-49	46 - 65	Negatif	Negatif	Negatif	Negatif	Negatif	Negatif	Negatif	Non	Non		Rural	Bulengana	marié/au foyer	Aucun	aucune	Congolaise	Havu	Autres	Non	na	Non	Null	Non	Null	Non	Null	Non	na	2	Oui	2	Oui	Normal	jamais	Non	Null	Oui	/03/2018	3	1	1	Mon mari en chambre	Aucun	Non
823	VUMU010158	1958-01-01	62	50-65	46 - 65	Negatif	Negatif	Negatif	Negatif	Negatif	Negatif	Negatif	Non	Non		Rural	Bulengana	veuve	Aucun	cultivatrice	Congolaise	Havu	catholique	Non	na	Non	Null	Non	Null	Non	Null	Non	na	2	Oui	1	Non	Normal	jamais	Non	Null	Oui	//2009	1	1	1	Dans notre chambre	Aucun	Non
824	FUSI270785	1985-07-27	35	34-49	26 - 45	Positif	Positif	Positif	Negatif	Negatif	Negatif	Negatif	Non	Non		Rural	Bumuza	marié/au foyer	Aucun	fonctionnaire	Congolaise	Havu	catholique	Oui	inconnu	Oui	Null	Non	Null	Non	Null	Non	na	1	Non	2	Oui	Normal	jamais	Non	Null	Oui	//2018	1	1	1	Dans notre chambre	Aucun	Non
825	KAMA010165	1965-01-01	55	50-65	46 - 65	Positif	Positif	Positif	Negatif	Negatif	Negatif	Negatif	Non	Non		Rural	Bulengana	veuve	Aucun	cultivatrice	Congolaise	Havu	protestante	Non	na	Non	Null	Non	Null	Non	Null	Non	na	2	Oui	2	Oui	Normal	jamais	Non	Null	Oui	//2015	2	1	1	Dans notre chambre	Aucun	Non
826	KAMA010179	1979-01-01	41	34-49	26 - 45	Negatif	Positif	Positif	Negatif	Negatif	Negatif	Negatif	Non	Non		Rural	Kitembo	marié/au foyer	primaire	cultivatrice	Congolaise	Havu	catholique	Non	na	Non	Null	Non	Null	Non	Null	Non	na	2	Oui	2	Oui	Normal	jamais	Non	Null	Oui	/04/2018	1	1	1	Dans notre chambre	Aucun	Non
827	KAMVV010188	1988-01-01	32	18-33	26 - 45	Negatif	Negatif	Negatif	Negatif	Negatif	Negatif	Negatif	Non	Non		Rural	Kitembo	marié/au foyer	Aucun	aucune	Congolaise	Autres	protestante	Non	na	Oui	Null	Non	Null	Non	Null	Non	na	1	Non	2	Oui	Normal	jamais	Non	Null	Oui	//2016	1	2	2 à 5	Au champs	Ma famille	Non
828	BEME010188	1988-01-01	32	18-33	26 - 45	Negatif	Negatif	Positif	Negatif	Negatif	Negatif	Negatif	Non	Non		Rural	Kitembo	marié/au foyer	Aucun	cultivatrice	Congolaise	Hunde	protestante	Non	na	Non	Null	Non	Null	Non	Null	Non	na	2	Oui	2	Oui	Normal	jamais	Non	Null	Oui	2018	1	1	1	Par force	Aucun	Non
829	ALMU010180	1980-01-01	40	34-49	26 - 45	Positif	Positif	Positif	Negatif	Negatif	Negatif	Negatif	Non	Non		Rural	Bulengana	marié/au foyer	Aucun	cultivatrice	Congolaise	Havu	Autres	Non	na	Non	Null	Non	Null	Non	Null	Non	na	1	Non	2	Oui	Normal	jamais	Oui	Null	Oui	//2017	1	1	1	Dans notre chambre	Aucun	Non
830	NARI010180	1980-01-01	40	34-49	26 - 45	Negatif	Positif	Positif	Negatif	Positif	Negatif	Negatif	Non	Non		Rural	Bulengana	marié/au foyer	Aucun	cultivatrice	Etrangère	Etrangère	protestante	Non	na	Non	Null	Non	Null	Non	Null	Non	na	2	Oui	2	Oui	Normal	jamais	Non	Null	Oui	/04/2018	1	1	1	Dans notre chambre	Aucun	Non
831	SHRI190468	1968-04-19	52	50-65	46 - 65	Negatif	Negatif	Negatif	Negatif	Negatif	Negatif	Negatif	Non	Non		Rural	Bulengana	marié/au foyer	Aucun	cultivatrice	Congolaise	Havu	protestante	Non	na	Non	Null	Non	Null	Non	Null	Non	na	2	Oui	2	Oui	Normal	jamais	Non	Null	Oui	2018-04-08	1	1	1	Au champs	Aucun	Non
832	FAAN010153	1953-01-01	67	>=66	˃ 65	Negatif	Negatif	Positif	Negatif	Negatif	Negatif	Negatif	Non	Non		Rural	Bulengana	marié/au foyer	Aucun	cultivatrice	Congolaise	Havu	catholique	Non	na	Non	Null	Non	Null	Non	Null	Non	na	2	Oui	2	Oui	Normal	jamais	Non	Null	Oui	2009-10-10	1	1	1	Au champs	Aucun	Non
833	CLKA270300	2000-03-27	20	18-33	≤ 25	Negatif	Negatif	Positif	Negatif	Negatif	Negatif	Negatif	Non	Non		Rural	Bulengana	celibataire	Aucun	cultivatrice	Congolaise	Havu	protestante	Non	na	Non	Null	Non	Null	Non	Null	Non	na	2	Oui	1	Non	Normal	jamais	Non	Null	Oui	/07/2018	1	1	1	Au champs	Aucun	Non
834	ONSI170268	1968-02-17	52	50-65	46 - 65	Negatif	Positif	Positif	Negatif	Negatif	Negatif	Negatif	Non	Non		Rural	Bulengana	marié/au foyer	Aucun	cultivatrice	Congolaise	Havu	catholique	Non	na	Non	Null	Non	Null	Non	Null	Non	na	2	Oui	2	Oui	Normal	jamais	Non	Null	Oui	2016-12-11	1	1	1	Au champs	Aucun	Non
835	FUBE010358	1958-03-01	62	50-65	46 - 65	Negatif	Negatif	Positif	Positif	Negatif	Negatif	Negatif	Non	Non		Rural	Bulengana	marié/au foyer	Aucun	cultivatrice	Congolaise	Havu	catholique	Non	na	Non	Null	Non	Null	Non	Null	Non	na	2	Oui	2	Oui	Normal	jamais	Non	Null	Oui	2018-04-03	1	1	1	Par force	Aucun	Non
836	KINY010162	1962-01-01	58	50-65	46 - 65	Negatif	Negatif	Negatif	Negatif	Negatif	Negatif	Negatif	Non	Non		Rural	Bulengana	veuve	Aucun	cultivatrice	Congolaise	Havu	protestante	Non	na	Non	Null	Non	Null	Non	Null	Non	na	3	Oui	1	Non	Normal	jamais	Non	Null	Oui	2013-06-06	1	1	1	Au champs	Aucun	Oui
837	SIBU010191	1991-01-01	29	18-33	26 - 45	Positif	Positif	Positif	Negatif	Negatif	Negatif	Negatif	Non	Non		Rural	Kigoma	marié/au foyer	primaire	cultivatrice	Congolaise	Havu	protestante	Non	na	Non	Null	Non	Null	Oui	2012	Non	na	1	Non	2	Oui	Normal	jamais	Non	Null	Oui	/04/2018	1	1	1	Dans notre chambre	Aucun	Non
838	SHBA010190	1990-01-01	30	18-33	26 - 45	Negatif	Negatif	Negatif	Negatif	Negatif	Negatif	Negatif	Non	Non		Rural	Kigoma	separé/divorcé	Aucun	cultivatrice	Congolaise	Havu	protestante	Non	na	Non	Null	Non	Null	Non	Null	Non	na	2	Oui	1	Non	Normal	jamais	Oui	Null	Oui	2016	1	1	1	Dans notre chambre	Aucun	Non
839	FUJU010173	1973-01-01	47	34-49	46 - 65	Negatif	Negatif	Positif	Negatif	Negatif	Negatif	Negatif	Non	Non		Rural	Kitembo	marié/au foyer	Aucun	cultivatrice	Congolaise	Havu	catholique	Non	na	Non	Null	Non	Null	Non	Null	Non	na	2	Oui	2	Oui	Normal	jamais	Non	Null	Oui	/04/2018	1	1	1	Dans notre chambre	Aucun	Non
840	FUMI010172	1972-01-01	48	34-49	46 - 65	Negatif	Negatif	Negatif	Negatif	Negatif	Negatif	Negatif	Non	Non		Rural	Buhati	veuve	Aucun	cultivatrice	Congolaise	Havu	protestante	Non	na	Non	Null	Non	Null	Non	Null	Non	na	2	Oui	1	Non	Normal	jamais	Oui	Null	Oui	2014	1	2	2 à 5	Au champs	Aucun	Non
841	WIKA220380	1980-03-22	40	34-49	26 - 45	Negatif	Negatif	Positif	Negatif	Negatif	Negatif	Negatif	Non	Non		Rural	Bulengana	marié/au foyer	primaire	Commerce	Congolaise	Havu	Autres	Non	na	Non	Null	Non	Null	Non	Null	Non	na	1	Non	2	Oui	Normal	jamais	Non	Null	Oui	2018-04-01	1	1	1	Dans notre chambre	Aucun	Non
842	JOAN010180	1980-01-01	40	34-49	26 - 45	Negatif	Negatif	Negatif	Negatif	Negatif	Negatif	Negatif	Non	Non		Rural	Bulengana	marié/au foyer	Aucun	cultivatrice	Congolaise	Havu	protestante	Non	na	Non	Null	Non	Null	Non	Null	Non	na	1	Non	2	Oui	Normal	jamais	Non	Null	Oui	2018	1	1	1	Dans notre chambre	Aucun	Non
843	RENA010154	1954-01-01	66	>=66	˃ 65	Negatif	Negatif	Negatif	Negatif	Negatif	Negatif	Negatif	Non	Non		Rural	Muchibwe	veuve	Aucun	cultivatrice	Congolaise	Lega	catholique	Non	na	Non	Null	Non	Null	Non	Null	Non	na	2	Oui	1	Non	Normal	jamais	Non	Null	Oui	2005	1	1	1	Dans notre chambre	Aucun	Non
844	VERU010173	1973-01-01	47	34-49	46 - 65	Negatif	Negatif	Negatif	Negatif	Negatif	Negatif	Negatif	Non	Non		Rural	Majengo	marié/au foyer	primaire	cultivatrice	Congolaise	Lega	protestante	Non	na	Non	Null	Non	Null	Non	Null	Non	na	1	Non	2	Oui	Normal	jamais	Non	Null	Oui	2018	1	1	1	Dans notre chambre	Aucun	Non
845	DODA010168	1968-01-01	52	50-65	46 - 65	Negatif	Negatif	Positif	Positif	Negatif	Negatif	Negatif	Non	Non		Rural	Nyamitigo	marié/au foyer	Aucun	cultivatrice	Congolaise	Havu	protestante	Non	na	Non	Null	Non	Null	Non	Null	Non	na	2	Oui	2	Oui	Normal	jamais	Non	Null	Oui	2018	1	1	1	Dans notre chambre	Aucun	Non
846	FUVI010188	1988-01-01	32	18-33	26 - 45	Positif	Positif	Positif	Negatif	Negatif	Negatif	Negatif	Non	Non		Rural	Kigoma	separé/divorcé	Aucun	Commerce	Congolaise	Havu	protestante	Non	na	Non	Null	Non	Null	Non	Null	Non	na	3	Oui	2	Oui	Normal	jamais	Non	Null	Oui	2018	3	1	1	Par force	Aucun	Non
847	JOJE010178	1978-01-01	42	34-49	26 - 45	Negatif	Negatif	Positif	Negatif	Negatif	Negatif	Negatif	Non	Non		Rural	Nyangama	marié/au foyer	Aucun	cultivatrice	Congolaise	Havu	protestante	Non	na	Non	Null	Non	Null	Non	Null	Non	na	1	Non	2	Oui	Normal	jamais	Non	Null	Oui	2018	1	1	1	Dans notre chambre	Aucun	Non
848	MAKA010193	1993-01-01	27	18-33	26 - 45	Negatif	Negatif	Negatif	Negatif	Negatif	Negatif	Negatif	Non	Non		Rural	Miramba	marié/au foyer	Aucun	cultivatrice	Congolaise	Havu	protestante	Non	na	Non	Null	Non	Null	Non	Null	Non	na	1	Non	2	Oui	Normal	jamais	Non	Null	Oui	/04/2018	1	1	1	Dans notre chambre	Aucun	Non
849	ANKA010155	1955-01-01	65	50-65	46 - 65	Negatif	Negatif	Positif	Positif	Negatif	Negatif	Negatif	Non	Non		Rural	Kitembo	marié/au foyer	Aucun	cultivatrice	Congolaise	Havu	catholique	Non	na	Non	Null	Non	Null	Non	Null	Non	na	1	Non	2	Oui	Normal	jamais	Non	Null	Oui	2017	1	1	1	Dans notre chambre	Aucun	Non
850	RIKA010188	1988-01-01	32	18-33	26 - 45	Negatif	Negatif	Negatif	Negatif	Negatif	Negatif	Negatif	Non	Non		Rural	Kagarama	marié/au foyer	Aucun	cultivatrice	Congolaise	Lega	protestante	Non	na	Non	Null	Non	Null	Non	Null	Non	na	2	Oui	2	Oui	Normal	jamais	Non	Null	Oui	2010	1	2	2 à 5	Au champs	Aucun	Non
851	FRKA010168	1968-01-01	52	50-65	46 - 65	Negatif	Negatif	Negatif	Negatif	Negatif	Negatif	Negatif	Non	Non		Rural	Kagarama	marié/au foyer	Aucun	cultivatrice	Etrangère	Etrangère	catholique	Non	na	Non	Null	Non	Null	Non	Null	Non	na	2	Oui	2	Oui	Normal	jamais	Non	Null	Oui	/03/2018	1	2	2 à 5	Au champs	Mon ami	Non
852	NASA010163	1963-01-01	57	50-65	46 - 65	Negatif	Negatif	Negatif	Negatif	Negatif	Negatif	Negatif	Non	Non		Rural	Kagarama	veuve	Aucun	cultivatrice	Congolaise	Havu	protestante	Non	na	Non	Null	Non	Null	Non	Null	Non	na	2	Oui	1	Non	Normal	jamais	Non	Null	Oui	/03/2018	1	2	2 à 5	Au champs	Ma famille	Non
853	COMM010153	1953-01-01	67	>=66	˃ 65	Negatif	Negatif	Negatif	Negatif	Negatif	Negatif	Negatif	Non	Non		Rural	Kalehe	veuve	Aucun	cultivatrice	Congolaise	Havu	catholique	Non	na	Non	Null	Non	Null	Non	Null	Non	na	2	Oui	1	Non	Normal	jamais	Oui	Null	Oui	2016	1	2	2 à 5	Au champs	Ma famille	Non
854	CHCH190199	1999-01-19	21	18-33	≤ 25	Negatif	Negatif	Positif	Positif	Negatif	Negatif	Negatif	Non	Non		Rural	Kigoma	marié/au foyer	primaire	cultivatrice	Etrangère	Etrangère	protestante	Non	na	Non	Null	Non	Null	Non	Null	Non	na	1	Non	2	Oui	Normal	jamais	Oui	Null	Oui	/04/2018	1	1	1	Dans notre chambre	Aucun	Non
855	NAAD010161	1961-01-01	59	50-65	46 - 65	Negatif	Negatif	Negatif	Negatif	Negatif	Negatif	Negatif	Non	Non		Rural	Muchibwe	marié/au foyer	Aucun	cultivatrice	Congolaise	Shi	catholique	Non	na	Non	Null	Non	Null	Non	Null	Non	na	2	Oui	2	Oui	Normal	jamais	Non	Null	Oui	/11/2017	1	1	1	Dans notre chambre	Aucun	Non
856	MYLI010158	1958-01-01	62	50-65	46 - 65	Negatif	Negatif	Negatif	Negatif	Negatif	Negatif	Negatif	Non	Non		Rural	Muchibo	veuve	Aucun	cultivatrice	Congolaise	Havu	catholique	Non	na	Non	Null	Non	Null	Oui	2015	Non	na	2	Oui	1	Non	Normal	jamais	Non	Null	Oui	//1905	1	1	1	Dans notre chambre	Aucun	Non
857	RICH010281	1981-02-01	39	34-49	26 - 45	Negatif	Negatif	Positif	Positif	Negatif	Negatif	Negatif	Non	Non		Rural	Kigoma	marié/au foyer	primaire	cultivatrice	Congolaise	Havu	catholique	Non	na	Non	Null	Non	Null	Non	Null	Non	na	2	Oui	2	Oui	Normal	jamais	Oui	Null	Oui	//2009	1	1	1	Par force	Aucun	Non
858	IVKI010162	1962-01-01	58	50-65	46 - 65	Positif	Positif	Positif	Negatif	Negatif	Negatif	Negatif	Non	Non		Rural	Butumba	marié/au foyer	Aucun	cultivatrice	Congolaise	Havu	protestante	Non	na	Non	Null	Non	Null	Non	Null	Non	na	1	Non	2	Oui	Normal	jamais	Non	Null	Oui	1905-07-02	1	2	2 à 5	Sur la route vers le marché	Ma famille	Non
859	ESBA010173	1973-01-01	47	34-49	46 - 65	Negatif	Negatif	Positif	Positif	Negatif	Negatif	Negatif	Non	Non		Rural	Kagarama	marié/au foyer	primaire	cultivatrice	Etrangère	Etrangère	protestante	Non	na	Non	Null	Non	Null	Non	Null	Non	na	2	Oui	2	Oui	Normal	jamais	Non	Null	Oui	/02/2018	1	1	1	Dans notre chambre	Aucun	Non
860	CHNZ010158	1958-01-01	62	50-65	46 - 65	Negatif	Negatif	Negatif	Negatif	Negatif	Negatif	Negatif	Non	Non		Rural	Nyangama	marié/au foyer	Aucun	aucune	Congolaise	Havu	Autres	Non	na	Non	Null	Non	Null	Non	Null	Non	na	2	Oui	2	Oui	Normal	jamais	Non	Null	Oui	1905-06-24	1	2	2 à 5	Au champs	Ma famille	Non
861	CHBI240164	1964-01-24	56	50-65	46 - 65	Negatif	Negatif	Positif	Positif	Negatif	Negatif	Negatif	Non	Non		Rural	Bulengana	marié/au foyer	primaire	cultivatrice	Congolaise	Havu	protestante	Non	na	Non	Null	Non	Null	Non	Null	Oui	2010	3	Oui	2	Oui	Normal	jamais	Non	Null	Oui	2014-10-10	1	1	1	Au champs	Aucun	Non
862	BOAS080478	1978-04-08	42	34-49	26 - 45	Negatif	Negatif	Negatif	Negatif	Negatif	Negatif	Negatif	Non	Non		Rural	Muchibwe	marié/au foyer	primaire	cultivatrice	Congolaise	Hunde	catholique	Non	na	Non	Null	Non	Null	Oui	2009	Oui	2009	2	Oui	2	Oui	Normal	jamais	Non	Null	Oui	2018-04-02	1	1	1	Au champs	Aucun	Non
863	ADNA090258	1958-02-09	62	50-65	46 - 65	Negatif	Negatif	Positif	Positif	Negatif	Negatif	Negatif	Non	Non		Rural	Katambi	marié/au foyer	Aucun	cultivatrice	Congolaise	Autres	catholique	Non	na	Non	Null	Non	Null	Non	Null	Non	na	2	Oui	2	Oui	Normal	jamais	Non	Null	Oui	/08/2016	1	1	1	Au champs	Aucun	Oui
864	JURW080373	1973-03-08	47	34-49	46 - 65	Positif	Positif	Positif	Negatif	Negatif	Negatif	Negatif	Non	Non		Rural	Buchibwe	marié/au foyer	Aucun	cultivatrice	Congolaise	Shi	protestante	Non	na	Non	Null	Non	Null	Non	Null	Non	na	2	Oui	2	Oui	Normal	jamais	Non	Null	Oui	2018-04-09	1	1	1	M'a pris par derrière	Mon ami	Oui
865	FRTA040463	1963-04-04	57	50-65	46 - 65	Negatif	Negatif	Positif	Positif	Negatif	Negatif	Negatif	Non	Non		Rural	Bulengana	veuve	Aucun	cultivatrice	Congolaise	Havu	protestante	Non	na	Non	Null	Non	Null	Non	Null	Non	na	2	Oui	1	Non	Normal	jamais	Non	Null	Oui	/01/2018	1	1	1	Au champs	Aucun	Non
866	SIMU100463	1963-04-10	57	50-65	46 - 65	Negatif	Negatif	Negatif	Negatif	Negatif	Negatif	Negatif	Non	Non		Rural	Bulengana	veuve	Aucun	cultivatrice	Congolaise	Hunde	protestante	Non	na	Non	Null	Non	Null	Non	Null	Non	na	2	Oui	1	Non	Normal	jamais	Non	Null	Oui	/08/2017	1	1	1	Au champs	Ma famille	Non
867	RECH180388	1988-03-18	32	18-33	26 - 45	Negatif	Negatif	Negatif	Negatif	Negatif	Negatif	Negatif	Non	Non		Rural	Bulengana	marié/au foyer	primaire	Commerce	Congolaise	Havu	catholique	Non	na	Non	Null	Non	Null	Non	Null	Non	na	3	Oui	2	Oui	Normal	jamais	Non	Null	Oui	/10/2016	1	1	1	Au champs	Aucun	Non
868	SWMU080578	1978-05-08	42	34-49	26 - 45	Negatif	Negatif	Negatif	Negatif	Negatif	Negatif	Negatif	Non	Non		Rural	Butumba	separé/divorcé	Aucun	cultivatrice	Congolaise	Havu	protestante	Non	na	Non	Null	Non	Null	Non	Null	Non	na	2	Oui	2	Oui	Normal	jamais	Non	Null	Oui	/04/2017	1	2	2 à 5	Au champs	Ma famille	Non
869	ALKI010183	1983-01-01	37	34-49	26 - 45	Negatif	Negatif	Positif	Negatif	Negatif	Negatif	Negatif	Non	Non		Rural	Buhalira	marié/au foyer	primaire	Commerce	Congolaise	Havu	musulmane	Non	na	Non	Null	Non	Null	Non	Null	Non	na	1	Non	2	Oui	Normal	jamais	Non	Null	Oui		1	1	1	Dans notre chambre	Aucun	Non
870	GIMU010100	2000-01-01	20	18-33	≤ 25	Negatif	Negatif	Positif	Positif	Negatif	Negatif	Negatif	Non	Non		Rural	Buhalira	marié/au foyer	secondaire	aucune	Congolaise	Autres	protestante	Non	na	Non	Null	Non	Null	Non	Null	Non	na	1	Non	2	Oui	Normal	jamais	Oui	2016	Oui	2016	1	1	1	Par force	Ma mère	Non
871	NAEU010153	1953-01-01	67	>=66	˃ 65	Negatif	Negatif	Negatif	Negatif	Negatif	Negatif	Negatif	Non	Non		Rural	Kigoma	separé/divorcé	Aucun	cultivatrice	Congolaise	Havu	catholique	Non	na	Non	Null	Non	Null	Non	Null	Non	na	3	Oui	2	Oui	Normal	jamais	Non	Null	Oui	2010	1	2	2 à 5	Au champs	Ma famille	Non
872	SAKA010158	1958-01-01	62	50-65	46 - 65	Negatif	Negatif	Negatif	Negatif	Negatif	Negatif	Negatif	Non	Non		Rural	Katambi	marié/au foyer	Aucun	cultivatrice	Congolaise	Hunde	Autres	Non	na	Non	Null	Non	Null	Non	Null	Non	na	1	Non	2	Oui	Normal	jamais	Non	Null	Oui	2000	1	2	2 à 5	Dans notre chambre	Ma famille	Non
873	BEMU010168	1968-01-01	52	50-65	46 - 65	Negatif	Negatif	Negatif	Negatif	Negatif	Negatif	Negatif	Non	Non		Rural	Kigoma	marié/au foyer	primaire	cultivatrice	Etrangère	Etrangère	protestante	Non	na	Non	Null	Non	Null	Non	Null	Non	na	2	Oui	2	Oui	Normal	jamais	Non	Null	Oui	/02/2018	1	1	1	Dans notre chambre	Aucun	Non
874	NANY010189	1989-01-01	31	18-33	26 - 45	Negatif	Negatif	Negatif	Negatif	Negatif	Negatif	Negatif	Non	Oui	2	Rural	Chondo	marié/au foyer	Aucun	cultivatrice	Congolaise	Tembo	Autres	Non	na	Non	Null	Non	Null	Non	Null	Non	na	1	Non	2	Oui	Normal	jamais	Non	Null	Oui	2018-04-07	1	1	1	Dans notre chambre	Aucun	Non
875	TAAL010168	1968-01-01	52	50-65	46 - 65	Negatif	Negatif	Negatif	Negatif	Negatif	Negatif	Negatif	Non	Non		Rural	Chondo	marié/au foyer	Aucun	cultivatrice	Etrangère	Etrangère	protestante	Non	na	Non	Null	Non	Null	Non	Null	Non	na	2	Oui	2	Oui	Normal	jamais	Non	Null	Oui	2000	1	2	2 à 5	Dans notre chambre	Ma famille	Non
876	ELKA010188	1988-01-01	32	18-33	26 - 45	Negatif	Negatif	Negatif	Negatif	Negatif	Negatif	Negatif	Non	Oui	2	Rural	Kigoma	marié/au foyer	Aucun	cultivatrice	Congolaise	Autres	catholique	Non	na	Non	Null	Non	Null	Non	Null	Non	na	1	Non	2	Oui	Normal	jamais	Non	Null	Oui	2018-04-02	1	1	1	Dans notre chambre	Aucun	Non
877	APMA010164	1964-01-01	56	50-65	46 - 65	Negatif	Negatif	Negatif	Negatif	Negatif	Negatif	Negatif	Non	Non		Rural	Butumba	marié/au foyer	Aucun	cultivatrice	Congolaise	Havu	catholique	Non	na	Non	Null	Non	Null	Non	Null	Non	na	1	Non	2	Oui	Normal	jamais	Non	Null	Oui	2008	1	2	2 à 5	Au champs	Ma famille	Non
878	BUKA240285	1985-02-24	35	34-49	26 - 45	Negatif	Negatif	Negatif	Negatif	Negatif	Negatif	Negatif	Non	Non		Rural	Muchibwe	separé/divorcé	secondaire	aucune	Congolaise	Havu	catholique	Non	na	Non	Null	Non	Null	Non	Null	Non	na	2	Oui	1	Non	Normal	parfois	Non	Null	Oui	/12/2017	1	1	1	Par force	Aucun	Non
879	FRMU010192	1992-01-01	28	18-33	26 - 45	Negatif	Negatif	Negatif	Negatif	Negatif	Negatif	Negatif	Non	Non		Rural	Minova	marié/au foyer	primaire	Commerce	Congolaise	Havu	protestante	Non	na	Non	Null	Non	Null	Non	Null	Non	na	1	Non	2	Oui	Normal	jamais	Non	Null	Oui	2018-04-06	1	1	1	Dans notre chambre	Aucun	Non
880	CHBA010179	1979-01-01	41	34-49	26 - 45	Positif	Positif	Positif	Negatif	Negatif	Negatif	Negatif	Non	Non		Rural	Bulengana	marié/au foyer	Aucun	cultivatrice	Congolaise	Havu	catholique	Non	na	Non	Null	Non	Null	Non	Null	Non	na	2	Oui	2	Oui	Normal	jamais	Non	Null	Oui	2017	1	1	1	Dans notre chambre	Aucun	Non
881	NYMA010188	1988-01-01	32	18-33	26 - 45	Negatif	Negatif	Positif	Positif	Negatif	Negatif	Negatif	Non	Non		Rural	Buhali	marié/au foyer	Aucun	cultivatrice	Congolaise	Havu	protestante	Non	na	Non	Null	Non	Null	Non	Null	Non	na	1	Non	2	Oui	Normal	jamais	Oui	Null	Oui	2018	1	1	1	Dans notre chambre	Aucun	Non
882	DOAL010184	1984-01-01	36	34-49	26 - 45	Negatif	Negatif	Negatif	Negatif	Negatif	Negatif	Negatif	Non	Non		Rural	Kagarama	marié/au foyer	Aucun	cultivatrice	Congolaise	Hunde	Autres	Non	na	Non	Null	Non	Null	Non	Null	Non	na	1	Non	2	Oui	Normal	jamais	Oui	Null	Oui	2016	1	1	1	Dans notre chambre	Aucun	Non
883	BIFU010188	1988-01-01	32	18-33	26 - 45	Negatif	Negatif	Negatif	Negatif	Negatif	Negatif	Negatif	Non	Non		Rural	Kigoma	marié/au foyer	primaire	aucune	Congolaise	Lega	catholique	Non	na	Non	Null	Non	Null	Non	Null	Non	na	1	Non	2	Oui	Normal	jamais	Non	Null	Oui	/02/2018	1	1	1	Dans notre chambre	Aucun	Non
884	CLCH010173	1973-01-01	47	34-49	46 - 65	Negatif	Negatif	Negatif	Negatif	Negatif	Negatif	Negatif	Non	Non		Rural	Muchibwe	marié/au foyer	Aucun	cultivatrice	Congolaise	Lega	Autres	Non	na	Non	Null	Non	Null	Oui	Null	Non	na	2	Oui	2	Oui	Normal	jamais	Non	Null	Oui	2016	1	1	1	Au champs	Aucun	Non
885	ESCH010188	1988-01-01	32	18-33	26 - 45	Positif	Positif	Positif	Negatif	Positif	Negatif	Negatif	Non	Non		Rural	Katambi	marié/au foyer	primaire	aucune	Congolaise	Havu	catholique	Non	na	Non	Null	Non	Null	Non	Null	Non	na	1	Non	2	Oui	Normal	jamais	Non	Null	Oui	2016	1	1	1	Dans notre chambre	Aucun	Non
886	TEAJ010183	1983-01-01	37	34-49	26 - 45	Negatif	Negatif	Positif	Positif	Negatif	Negatif	Negatif	Non	Non		Rural	Bishubwe	marié/au foyer	Aucun	cultivatrice	Congolaise	Lega	catholique	Non	na	Non	Null	Non	Null	Non	Null	Non	na	1	Non	2	Oui	Normal	jamais	Non	Null	Oui	2015	1	2	2 à 5	Au champs	A mon mari	Non
887	GUOM010182	1982-01-01	38	34-49	26 - 45	Negatif	Negatif	Positif	Positif	Negatif	Negatif	Negatif	Non	Non		Rural	Nyangama	marié/au foyer	primaire	aucune	Congolaise	Lega	catholique	Non	na	Non	Null	Non	Null	Oui	Null	Non	na	1	Non	2	Oui	Normal	jamais	Non	Null	Oui	/04/2018	1	1	1	Dans notre chambre	Aucun	Non
888	TAFR010180	1980-01-01	40	34-49	26 - 45	Negatif	Positif	Positif	Negatif	Negatif	Negatif	Negatif	Non	Non		Rural	Majengo	marié/au foyer	primaire	cultivatrice	Congolaise	Hunde	catholique	Non	na	Non	Null	Non	Null	Non	Null	Non	na	1	Non	2	Oui	Normal	jamais	Non	Null	Oui	2017	1	1	1	Dans notre chambre	Aucun	Non
889	KASI010181	1981-01-01	39	34-49	26 - 45	Negatif	Negatif	Negatif	Negatif	Negatif	Negatif	Negatif	Non	Non		Rural	Kitembo	marié/au foyer	Aucun	Commerce	Congolaise	Havu	catholique	Non	na	Non	Null	Non	Null	Non	Null	Non	na	1	Non	2	Oui	Normal	toujours	Non	Null	Oui	2015	1	2	2 à 5	Au champs	Aucun	Non
890	SIKA010182	1982-01-01	38	34-49	26 - 45	Negatif	Positif	Positif	Negatif	Negatif	Negatif	Negatif	Non	Oui	1	Rural	Kagarama	marié/au foyer	Aucun	cultivatrice	Congolaise	Havu	catholique	Non	na	Non	Null	Non	Null	Non	Null	Non	na	1	Non	2	Oui	Normal	jamais	Non	Null	Oui	2018	1	1	1	Dans notre chambre	Aucun	Non
891	KIMU010180	1980-01-01	40	34-49	26 - 45	Negatif	Negatif	Negatif	Negatif	Negatif	Negatif	Negatif	Non	Non		Rural	Buhumba	marié/au foyer	Aucun	cultivatrice	Congolaise	Havu	catholique	Non	na	Non	Null	Non	Null	Non	Null	Non	na	2	Oui	2	Oui	Normal	jamais	Non	Null	Oui	2016	1	1	1	Dans notre chambre	Aucun	Non
892	FUAK010192	1992-01-01	28	18-33	26 - 45	Positif	Positif	Positif	Negatif	Negatif	Negatif	Negatif	Non	Non		Rural	Majengo	separé/divorcé	Aucun	aucune	Congolaise	Havu	Autres	Non	na	Non	Null	Non	Null	Non	Null	Non	na	2	Oui	1	Non	Normal	jamais	Non	Null	Oui	2016	1	1	1	Par force	Aucun	Non
893	FUBU010180	1980-01-01	40	34-49	26 - 45	Negatif	Negatif	Negatif	Negatif	Negatif	Negatif	Negatif	Non	Non		Rural	Kagarama	marié/au foyer	Aucun	cultivatrice	Congolaise	Lega	catholique	Non	na	Non	Null	Non	Null	Non	Null	Non	na	2	Oui	2	Oui	Normal	jamais	Non	Null	Oui	2016	1	1	1	Dans notre chambre	Aucun	Non
894	MAAN010186	1986-01-01	34	34-49	26 - 45	Negatif	Negatif	Negatif	Negatif	Negatif	Negatif	Negatif	Non	Non		Rural	Nyangama	marié/au foyer	primaire	aucune	Congolaise	Lega	protestante	Non	na	Non	Null	Non	Null	Non	Null	Non	na	1	Non	2	Oui	Normal	toujours	Non	Null	Oui	2015	1	1	1	Par force	Aucun	Non
895	APMU010187	1987-01-01	33	18-33	26 - 45	Negatif	Negatif	Negatif	Negatif	Negatif	Negatif	Negatif	Non	Non		Rural	Nyamitigo	celibataire	primaire	aucune	Congolaise	Havu	catholique	Non	na	Non	Null	Non	Null	Non	Null	Non	na	1	Non	1	Non	Normal	jamais	Non	Null	Oui	2013	1	1	1	Par force	Ma mère	Non
896	GIKA010189	1989-01-01	31	18-33	26 - 45	Negatif	Positif	Positif	Negatif	Negatif	Negatif	Negatif	Non	Non		Rural	Zamuka	marié/au foyer	Aucun	aucune	Congolaise	Havu	Autres	Non	na	Non	Null	Non	Null	Non	Null	Non	na	1	Non	2	Oui	Normal	toujours	Non	Null	Oui	2012	1	1	1	Par force	Ma tante	Non
897	MUDO010190	1990-01-01	30	18-33	26 - 45	Negatif	Negatif	Negatif	Negatif	Negatif	Negatif	Negatif	Non	Non		Rural	Butumba	marié/au foyer	Aucun	cultivatrice	Congolaise	Shi	catholique	Non	na	Non	Null	Non	Null	Oui	2013	Non	na	2	Oui	2	Oui	Normal	toujours	Non	Null	Oui	2010	1	2	2 à 5	Au champs	Ma famille	Non
898	FUZI010180	1988-01-01	32	18-33	26 - 45	Negatif	Negatif	Positif	Positif	Negatif	Negatif	Negatif	Non	Non		Rural	Bulengana	marié/au foyer	primaire	cultivatrice	Congolaise	Shi	catholique	Non	na	Non	Null	Non	Null	Non	Null	Non	na	2	Oui	2	Oui	Normal	parfois	Oui	2012	Oui	2012	1	2	2 à 5	Au champs	A mon mari	Non
899	SIMY010188	1988-01-01	32	18-33	26 - 45	Negatif	Negatif	Negatif	Negatif	Negatif	Negatif	Negatif	Non	Non		Rural	Butumba	marié/au foyer	primaire	aucune	Congolaise	Havu	catholique	Non	na	Non	Null	Non	Null	Non	Null	Non	na	1	Non	2	Oui	Normal	jamais	Non	Null	Oui	2018-01-16	1	1	1	Dans notre chambre	Aucun	Non
900	FRBO010188	1988-01-01	32	18-33	26 - 45	Negatif	Negatif	Negatif	Negatif	Negatif	Negatif	Negatif	Non	Non		Rural	Nyarubuye	celibataire	primaire	aucune	Congolaise	Lega	Autres	Non	na	Non	Null	Non	Null	Non	Null	Non	na	0	Non	0	Non	Normal	jamais	Oui	Null	Oui	2014	1	1	1	Par force	Ma mère	Non
901	PANY030600	2000-06-03	20	18-33	≤ 25	Positif	Positif	Positif	Negatif	Positif	Negatif	Negatif	Non	Oui	2	Rural	Kagarama	celibataire	primaire	aucune	Congolaise	Havu	protestante	Non	na	Non	Null	Non	Null	Non	Null	Non	na	1	Non	1	Non	Normal	jamais	Non	Null	Oui	//2017	1	1	1	Par force	Ma mère	Non
902	ALBA130782	1982-07-13	38	34-49	26 - 45	Negatif	Negatif	Positif	Positif	Negatif	Negatif	Negatif	Non	Non		Rural	Nyamitigo	marié/au foyer	Aucun	cultivatrice	Congolaise	Havu	catholique	Non	na	Non	Null	Non	Null	Oui	2009	Non	na	2	Oui	2	Oui	Normal	jamais	Non	Null	Oui	//2012	1	2	2 à 5	vers le marché	Mon mari	Non
903	MYCI220288	1988-02-22	32	18-33	26 - 45	Negatif	Negatif	Negatif	Negatif	Negatif	Negatif	Negatif	Non	Non		Rural	Null	marié/au foyer	Aucun	cultivatrice	Congolaise	Havu	protestante	Non	na	Non	Null	Non	Null	Non	Null	Non	na	1	Non	2	Oui	Normal	jamais	Non	Null	Oui	2018-02-16	1	1	1	Dans notre chambre	Aucun	Non
904	BOCH010198	1998-01-01	22	18-33	≤ 25	Negatif	Negatif	Positif	Positif	Negatif	Negatif	Negatif	Non	Non		Rural	Nyarubuye	celibataire	primaire	aucune	Congolaise	Hunde	protestante	Non	na	Non	Null	Non	Null	Non	Null	Non	na	0	Non	0	Non	na	jamais	Non	Null	Oui	//2016	1	1	1	Par force	Aucun	Non
905	COMA010178	1978-01-01	42	34-49	≤ 25	Negatif	Negatif	Positif	Negatif	Negatif	Negatif	Positif	Non	Non		Rural	Buhumba	marié/au foyer	Aucun	cultivatrice	Congolaise	Hunde	catholique	Non	na	Non	Null	Non	Null	Non	Null	Oui	na	2	Oui	2	Oui	Normal	jamais	Non	Null	Oui	//2013	1	1	1	Dans notre chambre	Aucun	Non
906	FRMA130200	2000-02-13	20	18-33	≤ 25	Negatif	Negatif	Negatif	Negatif	Negatif	Negatif	Negatif	Non	Non		Rural	Buhumba	celibataire	secondaire	Ecolière/Eleve/Etudiante	Congolaise	Hunde	Autres	Non	na	Non	Null	Non	Null	Non	Null	Non	na	1	Non	1	Non	Normal	jamais	Oui	Null	Oui	//2016	1	1	1	Par force	Ma soeur	Non
907	VUKA010489	1989-04-01	31	18-33	26 - 45	Negatif	Negatif	Negatif	Negatif	Negatif	Negatif	Negatif	Non	Non		Rural	Kigoma	marié/au foyer	Aucun	aucune	Congolaise	Havu	catholique	Non	na	Non	Null	Non	Null	Non	Null	Non	na	1	Non	2	Oui	Normal	jamais	Non	Null	Oui	//2013	1	1	1	En route vers sac	Aucun	Non
908	BAMU010181	1981-01-01	39	34-49	26 - 45	Negatif	Negatif	Positif	Positif	Negatif	Negatif	Negatif	Non	Non		Rural	Kigoma	marié/au foyer	Aucun	cultivatrice	Congolaise	Havu	catholique	Non	na	Non	Null	Non	Null	Non	Null	Non	na	2	Oui	2	Oui	Normal	jamais	Non	Null	Oui	//2012	1	2	2 à 5	vers le marché	Mon mari	Non
909	SEKA120974	1974-09-12	46	34-49	46 - 65	Negatif	Negatif	Negatif	Negatif	Negatif	Negatif	Negatif	Non	Non		Rural	Bumuza	marié/au foyer	Aucun	cultivatrice	Congolaise	Havu	catholique	Non	na	Non	Null	Non	Null	Non	Null	Non	na	2	Oui	2	Oui	Normal	jamais	Non	Null	Oui	//2017	1	1	1	Au champs	Aucun	Non
910	NAWI190676	1976-06-19	44	34-49	26 - 45	Negatif	Negatif	Negatif	Negatif	Negatif	Negatif	Negatif	Non	Non		Rural	Bumuza	marié/au foyer	primaire	cultivatrice	Congolaise	Havu	catholique	Non	na	Non	Null	Non	Null	Non	Null	Non	na	1	Non	2	Oui	Normal	jamais	Non	Null	Oui	//2017	1	1	1	Dans notre chambre	Aucun	Non
911	BASE290477	1977-04-29	43	34-49	26 - 45	Negatif	Negatif	Negatif	Negatif	Negatif	Negatif	Negatif	Non	Non		Rural	Zamuka	marié/au foyer	primaire	cultivatrice	Congolaise	Havu	catholique	Non	na	Non	Null	Non	Null	Non	Null	Non	na	1	Non	2	Oui	Normal	jamais	Non	Null	Oui	//2010	1	2	2 à 5	Au champs	Aucun	Non
912	KAMI010469	1969-04-01	51	50-65	46 - 65	Negatif	Negatif	Positif	Negatif	Negatif	Negatif	Negatif	Non	Non		Rural	Buhumba	marié/au foyer	Aucun	cultivatrice	Congolaise	Havu	protestante	Non	na	Non	Null	Non	Null	Non	Null	Non	na	1	Non	2	Oui	Normal	jamais	Non	Null	Oui	//2016	1	2	2 à 5	au champs	Mon ami	Non
913	KAAN060759	1959-07-06	61	50-65	46 - 65	Positif	Positif	Positif	Negatif	Negatif	Negatif	Negatif	Non	Non		Rural	Vahe	veuve	Aucun	cultivatrice	Congolaise	Havu	Autres	Non	na	Non	Null	Non	Null	Non	Null	Non	na	2	Oui	1	Non	Normal	jamais	Oui	Null	Oui	1905-07-02	1	2	2 à 5	Chez moi	Ma famille	Non
914	KABE170866	1966-08-17	54	50-65	46 - 65	Positif	Positif	Positif	Negatif	Negatif	Negatif	Negatif	Non	Non		Rural	Kigoma	separé/divorcé	Aucun	cultivatrice	Congolaise	Fulero	protestante	Non	na	Non	Null	Non	Null	Non	Null	Oui	na	2	Oui	1	Non	Normal	jamais	Oui	Null	Oui	//2009	1	2	2 à 5	Au champs	Mon ami	Non
915	JUBU080870	1970-08-08	50	50-65	46 - 65	Negatif	Negatif	Negatif	Negatif	Negatif	Negatif	Negatif	Non	Non		Rural	Kigoma	veuve	Aucun	cultivatrice	Congolaise	Havu	catholique	Non	na	Non	Null	Non	Null	Non	Null	Non	na	2	Oui	1	Non	Normal	jamais	Non	Null	Oui	//2012	1	1	1	Chez moi	Ma famille	Non
916	MWAN120374	1974-03-12	46	34-49	46 - 65	Negatif	Negatif	Positif	Negatif	Negatif	Negatif	Negatif	Non	Non		Rural	Kitembo	marié/au foyer	Aucun	cultivatrice	Congolaise	Havu	protestante	Non	na	Non	Null	Non	Null	Non	Null	Non	na	1	Non	2	Oui	Normal	jamais	Oui	Null	Oui	//2011	1	2	2 à 5	Au champs	Aucun	Non
917	MAMA120678	1978-06-12	42	34-49	26 - 45	Negatif	Negatif	Negatif	Negatif	Negatif	Negatif	Negatif	Non	Non		Rural	Butumba	marié/au foyer	Aucun	cultivatrice	Congolaise	Havu	Autres	Non	na	Non	Null	Non	Null	Non	Null	Non	na	1	Non	2	Oui	Normal	jamais	Non	Null	Oui	//2017	1	1	1	Dans notre chambre	Aucun	Non
918	NACH111160	1960-11-11	60	50-65	46 - 65	Negatif	Negatif	Negatif	Negatif	Negatif	Negatif	Negatif	Non	Non		Rural	Kitembo	veuve	Aucun	cultivatrice	Congolaise	Havu	catholique	Non	na	Non	Null	Non	Null	Non	Null	Non	na	2	Oui	1	Non	Normal	jamais	Non	Null	Oui	//2010	1	2	2 à 5	Chez moi	Ma famille	Non
919	BODA170579	1979-05-17	41	34-49	26 - 45	Negatif	Negatif	Negatif	Negatif	Negatif	Negatif	Negatif	Non	Non		Rural	Null	marié/au foyer	Aucun	cultivatrice	Congolaise	Havu	Autres	Non	na	Non	Null	Non	Null	Non	Null	Oui	2013	1	Non	2	Oui	Normal	jamais	Non	Null	Oui	//2011	1	1	1	Par force	Ma soeur	Non
920	ZIFR090272	1972-02-09	48	34-49	46 - 65	Negatif	Negatif	Positif	Positif	Negatif	Negatif	Negatif	Non	Non		Rural	Muchibwe	marié/au foyer	Aucun	cultivatrice	Etrangère	Etrangère	protestante	Non	na	Non	Null	Non	Null	Non	Null	Non	na	1	Non	2	Oui	Normal	jamais	Non	Null	Oui	//2012	1	2	2 à 5	Au champs	Mon mari	Non
921	PARU041091	1991-10-04	29	18-33	26 - 45	Negatif	Negatif	Positif	Positif	Negatif	Negatif	Negatif	Non	Oui	1	Rural	kasungu	marié/au foyer	secondaire	Commerce	Congolaise	Havu	protestante	Non	na	Non	Null	Non	Null	Oui	2016	Oui	2016	5	Oui	2	Oui	Normal	jamais	Non	Null	Oui	2018-04-07	2	1	1	Null	Aucun	Non
922	NDBU010192	1992-01-01	28	18-33	26 - 45	Negatif	Negatif	Positif	Negatif	Negatif	Positif	Positif	Non	Non		Rural	Kamanyola	marié/au foyer	Aucun	cultivatrice	Congolaise	Fulero	catholique	Non	na	Non	nul	Non	nul	Non	nul	Non	na	2	Oui	2	Oui	Normal	jamais	Non	nul	Oui	1905-07-07	1	1	1	il m'a trouvé au champs	aucun	Non
923	BURI010282	1982-02-01	38	34-49	26 - 45	Negatif	Negatif	Positif	Positif	Negatif	Negatif	Negatif	Non	Non		Rural	Minova	marié/au foyer	Aucun	aucune	Congolaise	Hunde	protestante	Non	na	Non	Null	Non	Null	Non	Null	Non	na	2	Oui	2	Oui	Normal	jamais	Non	Null	Oui	2009-12-10	1	1	1	Par force	Aucun	Non
924	JUBO200281	1981-02-20	39	34-49	26 - 45	Negatif	Negatif	Positif	Negatif	Negatif	Positif	Positif	Non	Non		Rural	Rukambura	marié/au foyer	Aucun	cultivatrice	Congolaise	Havu	protestante	Non	na	Non	Null	Non	Null	Non	Null	Non	na	2	Oui	2	Oui	Normal	jamais	Non	Null	Oui	2018-04-09	1	1	1	au champs	Aucun	Non
925	FAAJ080493	1983-04-08	37	34-49	26 - 45	Positif	Positif	Positif	Negatif	Negatif	Negatif	Negatif	Non	Non		Rural	Rukambura	marié/au foyer	Aucun	cultivatrice	Congolaise	Hunde	protestante	Non	na	Non	Null	Non	Null	Non	Null	Non	na	2	Oui	2	Oui	Normal	jamais	Non	Null	Oui	2018-04-10	1	1	1	au champs	Aucun	Non
926	MAMU280348	1948-03-28	72	>=66	˃ 65	Negatif	Negatif	Positif	Negatif	Negatif	Negatif	Negatif	Non	Non		Rural	Nyakagenge	marié/au foyer	Aucun	cultivatrice	Congolaise	Lega	protestante	Non	na	Non	Null	Non	Null	Non	Null	Non	na	2	Oui	2	Oui	Normal	jamais	Non	Null	Oui	/04/2016	1	1	1	Au champs	Aucun	Non
927	PAMU020384	1984-03-02	36	34-49	26 - 45	Positif	Negatif	Negatif	Negatif	Negatif	Negatif	Negatif	Non	Non		Rural	Bulengana	celibataire	primaire	cultivatrice	Congolaise	Havu	protestante	Non	na	Non	Null	Non	Null	Non	Null	Oui	2010	3	Oui	1	Non	Normal	jamais	Non	Null	Oui	/10/2015	1	1	1	Chez moi	Aucun	Non
928	IVSE190468	1968-04-19	52	50-65	46 - 65	Positif	Positif	Positif	Negatif	Negatif	Negatif	Negatif	Non	Non		Rural	Bulengana	veuve	Aucun	cultivatrice	Congolaise	Havu	catholique	Non	na	Non	Null	Non	Null	Non	Null	Non	na	4	Oui	1	Non	Normal	jamais	Non	Null	Oui	/07/2015	3	3	2 à 5	Au champs	Ma famille	Non
929	RWAL150770	1970-07-15	50	50-65	46 - 65	Negatif	Negatif	Positif	Positif	Negatif	Negatif	Negatif	Non	Non		Rural	Butumba	marié/au foyer	Aucun	cultivatrice	Congolaise	Havu	protestante	Non	na	Non	Null	Non	Null	Non	Null	Non	na	3	Oui	2	Oui	Normal	jamais	Non	Null	Oui	2018-04-10	1	1	1	Par force	Aucun	Non
930	KABW150482	1982-04-15	38	34-49	26 - 45	Negatif	Negatif	Negatif	Negatif	Negatif	Negatif	Negatif	Non	Non		Rural	Miramba	marié/au foyer	Aucun	cultivatrice	Congolaise	Lega	protestante	Non	na	Non	Null	Non	Null	Non	Null	Non	na	3	Oui	2	Oui	Normal	jamais	Non	Null	Oui	2018-04-06	1	1	1	Dans notre chambre	Aucun	Non
931	BIMK150765	1965-07-15	55	50-65	46 - 65	Negatif	Negatif	Negatif	Negatif	Negatif	Negatif	Negatif	Non	Non		Rural	Butumba	celibataire	Aucun	cultivatrice	Congolaise	Havu	catholique	Non	na	Non	Null	Non	Null	Non	Null	Non	na	5	Oui	1	Non	Normal	jamais	Non	Null	Oui	2018-03-10	1	1	1	vers le marché	Aucun	Non
932	PABE010183	1983-01-01	37	34-49	26 - 45	Negatif	Negatif	Negatif	Negatif	Negatif	Negatif	Negatif	Non	Non		Rural	Buhalire	separé/divorcé	Aucun	aucune	Congolaise	Havu	protestante	Non	na	Non	Null	Non	Null	Non	Null	Non	na	3	Oui	1	Non	Normal	jamais	Non	Null	Oui	//2016	1	1	1	Par force	Aucun	Non
933	ANBA100483	1983-04-10	37	34-49	26 - 45	Negatif	Negatif	Positif	Negatif	Negatif	Negatif	Negatif	Non	Non		Rural	Butemba	marié/au foyer	Aucun	cultivatrice	Congolaise	Havu	catholique	Non	na	Non	Null	Non	Null	Non	Null	Non	na	2	Oui	2	Oui	Normal	jamais	Non	Null	Oui	2018-12-15	1	1	1	Chez moi	Aucun	Non
934	JUBI010178	1978-01-01	42	34-49	26 - 45	Negatif	Negatif	Negatif	Negatif	Negatif	Negatif	Negatif	Non	Non		Rural	Muchibu	marié/au foyer	Aucun	cultivatrice	Congolaise	Autres	protestante	Non	na	Non	Null	Non	Null	Non	Null	Non	na	1	Non	2	Oui	Normal	jamais	Non	Null	Oui	//2018	1	1	1	Dans notre chambre	Aucun	Non
935	NSKA041295	1995-12-04	25	18-33	≤ 25	Positif	Positif	Positif	Negatif	Negatif	Positif	Negatif	Non	Non		Rural	Kigoma	separé/divorcé	primaire	cultivatrice	Congolaise	Autres	catholique	Non	na	Non	Null	Non	Null	Non	Null	Oui	2017	3	Oui	1	Non	Normal	jamais	Non	Null	Oui	2017-12-27	1	1	1	Par force	Ma famille	Non
936	BABA010182	1982-01-01	38	34-49	26 - 45	Negatif	Negatif	Positif	Positif	Negatif	Negatif	Negatif	Non	Non		Rural	Minova	marié/au foyer	Aucun	Commerce	Congolaise	Tembo	protestante	Non	na	Non	Null	Non	Null	Non	Null	Non	na	1	Non	2	Oui	Normal	jamais	Non	Null	Oui	/01/2018	1	1	1	Dans notre chambre	Aucun	Non
937	ELND220268	1968-02-22	52	50-65	46 - 65	Negatif	Negatif	Negatif	Negatif	Negatif	Negatif	Negatif	Non	Non		Rural	Bushumba	marié/au foyer	Aucun	cultivatrice	Congolaise	Shi	protestante	Non	na	Non	Null	Non	Null	Non	Null	Non	na	2	Oui	2	Oui	Normal	jamais	Non	Null	Oui	2018-04-10	1	1	1	Chez lui	Aucun	Non
938	SACH010192	1992-01-01	28	18-33	26 - 45	Negatif	Negatif	Positif	Negatif	Negatif	Negatif	Negatif	Non	Non		Rural	Kigoma	marié/au foyer	Aucun	cultivatrice	Congolaise	Havu	protestante	Non	na	Non	Null	Non	Null	Non	Null	Non	na	1	Non	2	Oui	Normal	jamais	Non	Null	Oui	//2018	1	1	1	Dans notre chambre	Aucun	Non
939	MDMA010192	1992-01-01	28	18-33	26 - 45	Negatif	Negatif	Negatif	Negatif	Negatif	Negatif	Negatif	Non	Non		Rural	Sange	marié/au foyer	primaire	cultivatrice	Congolaise	Fulero	protestante	Non	na	Non	Null	Non	Null	Non	Null	Non	na	1	Non	2	Oui	Normal	jamais	Non	Null	Oui	//2018	1	1	1	Au champs	Aucun	Non
940	JEFE010148	1948-01-01	72	>=66	˃ 65	Negatif	Negatif	Negatif	Negatif	Negatif	Negatif	Negatif	Non	Non		Rural	Buhegera	veuve	Aucun	cultivatrice	Congolaise	Shi	catholique	Non	na	Non	Null	Non	Null	Non	Null	Non	na	2	Oui	1	Non	Normal	jamais	Non	Null	Oui	2018-04-07	1	2	2 à 5	Au champs	Mon ami	Non
941	SAMW070887	1987-08-07	33	18-33	26 - 45	Positif	Positif	Positif	Negatif	Negatif	Negatif	Negatif	Non	Non		Rural	Mulenge	marié/au foyer	primaire	cultivatrice	Congolaise	Fulero	musulmane	Non	na	Non	Null	Non	Null	Non	Null	Non	na	4	Oui	2	Oui	Normal	jamais	Non	Null	Oui	2018-02-20	1	1	1	Par force	Aucun	Non
942	BUNA121286	1986-12-12	34	34-49	26 - 45	Negatif	Negatif	Positif	Positif	Negatif	Negatif	Negatif	Non	Non		Rural	Walungu	marié/au foyer	primaire	aucune	Congolaise	Shi	catholique	Non	na	Non	Null	Non	Null	Non	Null	Non	na	1	Non	2	Oui	Normal	jamais	Non	Null	Oui	//2013	1	3	2 à 5	Chez moi	Ma famille	Non
943	MAMA010180	1980-01-01	40	34-49	26 - 45	Negatif	Negatif	Negatif	Negatif	Negatif	Negatif	Negatif	Non	Non		Rural	Idjwi	marié/au foyer	Aucun	cultivatrice	Congolaise	Havu	protestante	Non	na	Oui	2016	Non	Null	Non	Null	Non	na	4	Oui	1	Non	Normal	jamais	Non	Null	Oui	//2010	1	4	2 à 5	Chez moi	Ma famille	Non
944	AIKA061045	1945-10-06	75	>=66	˃ 65	Negatif	Negatif	Negatif	Negatif	Negatif	Negatif	Negatif	Non	Non		Rural	Sange	veuve	Aucun	cultivatrice	Congolaise	Fulero	protestante	Non	na	Non	Null	Non	Null	Non	Null	Non	na	3	Oui	1	Non	Normal	jamais	Non	Null	Oui	//2009	1	3	2 à 5	Au champs	Ma famille	Non
945	BUNA010193	1993-01-01	27	18-33	26 - 45	Negatif	Negatif	Positif	Negatif	Negatif	Negatif	Negatif	Non	Non		Rural	Mulenge	marié/au foyer	Aucun	cultivatrice	Etrangère	Fulero	protestante	Non	na	Non	Null	Non	Null	Non	Null	Non	na	1	Non	2	Oui	Normal	jamais	Non	Null	Oui	2018-03-16	1	3	2 à 5	Au champs	Ma famille	Non
946	BUAM010150	1950-01-01	70	>=66	˃ 65	Negatif	Negatif	Negatif	Negatif	Negatif	Negatif	Negatif	Non	Non		Rural	Sange	marié/au foyer	Aucun	cultivatrice	Congolaise	Fulero	protestante	Non	na	Non	Null	Non	Null	Non	Null	Non	na	2	Oui	1	Non	Normal	jamais	Oui	Null	Oui	//2012	1	3	2 à 5	Au champs	Ma famille	Oui
947	ODKA010184	1984-01-01	36	34-49	26 - 45	Negatif	Negatif	Negatif	Negatif	Negatif	Negatif	Negatif	Non	Non		Rural	Kalonge	marié/au foyer	Aucun	cultivatrice	Congolaise	Tembo	protestante	Non	na	Non	Null	Oui	2017	Non	Null	Non	na	2	Oui	2	Oui	Normal	jamais	Non	Null	Oui	//2011	1	2	2 à 5	Dans la forêt	Null	Oui
948	SVMB0101058	1958-01-01	62	50-65	46 - 65	Negatif	Negatif	Negatif	Negatif	Negatif	Negatif	Negatif	Non	Non		Rural	Kalonge	veuve	Aucun	cultivatrice	Congolaise	Tembo	protestante	Non	na	Non	Null	Non	Null	Non	Null	Non	na	2	Oui	1	Non	Normal	jamais	Oui	Null	Oui	1905-07-01	1	2	2 à 5	Dans la forêt	Ma famille	Non
949	TAVE170682	1982-06-17	38	34-49	26 - 45	Negatif	Negatif	Negatif	Negatif	Negatif	Negatif	Negatif	Non	Non		Rural	nyamugo	veuve	secondaire	aucune	congolaise	Autres	protestante	Non	na	Non	nul	Non	nul	Non	nul	Non	na	2	Oui	1	Non	Normal	jamais	Non	nul	Oui	2013-05-01	1	1	1	il m'a pris par force	aucun	Non
950	FEMS010161	1961-01-01	59	50-65	46 - 65	Negatif	Negatif	Negatif	Negatif	Negatif	Negatif	Negatif	Non	Non		Rural	nzinzi	veuve	Aucun	cultivatrice	congolaise	Shi	catholique	Non	na	Non	nul	Non	nul	Non	nul	Non	na	2	Oui	1	Non	Normal	jamais	Non	nul	Oui	2012-01-01	1	2	2 à 5	au champs	aucun	Non
951	NAMN010161	1961-01-01	59	50-65	46 - 65	Negatif	Negatif	Negatif	Negatif	Negatif	Negatif	Negatif	Non	Non		Rural	kabamba	marié/au foyer	Aucun	cultivatrice	congolaise	Tembo	protestante	Non	na	Non	nul	Non	nul	Non	nul	Non	na	1	Non	2	Oui	Normal	jamais	Non	nul	Oui	2011-08-01	1	2	2 à 5	au champs	mon amri	Non
952	FAMB010166	1966-01-01	54	50-65	46 - 65	Negatif	Negatif	Negatif	Negatif	Negatif	Negatif	Negatif	Non	Non		Rural	nyantende	veuve	Aucun	cultivatrice	congolaise	Shi	catholique	Non	na	Non	nul	Non	nul	Non	nul	Non	na	1	Non	2	Oui	Normal	jamais	Oui	nul	Oui	2012-01-01	1	2	2 à 5	au champs	mon mari	Non
953	VUMM010159	1959-01-01	61	50-65	46 - 65	Positif	Negatif	Negatif	Negatif	Negatif	Negatif	Negatif	Non	Non		Rural	kalonge	veuve	Aucun	cultivatrice	congolaise	Tembo	catholique	Non	na	Non	nul	Non	nul	Non	nul	Non	na	2	Oui	1	Non	Normal	jamais	Non	nul	Oui	2017-08-01	1	2	2 à 5	dans la maison pendant la nuit avec une arme	ma famille	Non
954	KAKA020302	2002-03-02	18	18-33	≤ 25	Negatif	Negatif	Positif	Positif	Negatif	Negatif	Negatif	Non	Oui	2	Rural	mbobero	celibataire	secondaire	Ecolière/Eleve/Etudiante	congolaise	Autres	catholique	Non	na	Non	nul	Non	nul	Non	nul	Non	na	1	Non	1	Non	Normal	jamais	Oui	nul	Oui	2017-09-01	1	1	1	il m'a pris par force ala riviere	ma famille	Non
955	FUBA251202	2002-12-25	18	18-33	≤ 25	Negatif	Negatif	Negatif	Negatif	Negatif	Negatif	Negatif	Non	Oui	3	Rural	mukwiji	celibataire	secondaire	Ecolière/Eleve/Etudiante	congolaise	Havu	catholique	Non	na	Non	nul	Non	nul	Non	nul	Non	na	1	Non	1	Non	Normal	jamais	Non	nul	Oui	2017-07-01	1	1	1	il m'a pris par force	mamere	Non
956	ANMN200970	1970-09-20	50	50-65	46 - 65	Negatif	Negatif	Negatif	Negatif	Negatif	Negatif	Negatif	Non	Non		Rural	kalonge	veuve	Aucun	cultivatrice	congolaise	Tembo	protestante	Non	na	Non	nul	Non	nul	Non	nul	Non	na	2	Oui	1	Non	Normal	jamais	Non	nul	Oui	2010-01-01	1	4	2 à 5	dans la maison pendant la nuit avec une arme	ma famille	Non
957	ASMA010101	2001-01-01	19	18-33	≤ 25	Negatif	Negatif	Negatif	Negatif	Negatif	Negatif	Negatif	Non	Oui	3	Rural	Idjwi	celibataire	Aucun	cultivatrice	congolaise	Havu	protestante	Non	na	Non	nul	Non	nul	Non	nul	Non	na	1	Non	1	Non	Normal	jamais	Non	nul	Oui	2017-07-07	1	1	1	dans la route vers le marché	ma famille	Non
958	ALLU010102	2002-01-01	18	18-33	≤ 25	Positif	Positif	Positif	Negatif	Negatif	Negatif	Negatif	Non	Oui	3	Urbain	ciriri	celibataire	primaire	aucune	congolaise	Shi	protestante	Non	na	Non	nul	Non	nul	Non	nul	Non	na	1	Non	1	Non	Normal	jamais	Non	nul	Oui	2017-06-14	2	1	1	auchamps et ma forcé	grand mere	Non
959	JEMU200267	1967-02-20	53	50-65	46 - 65	Negatif	Negatif	Positif	Negatif	Negatif	Negatif	Negatif	Non	Non		Rural	kamituga	marié/au foyer	primaire	cultivatrice	congolaise	Lega	protestante	Non	na	Non	nul	Non	nul	Non	nul	Non	na	1	Non	2	Oui	Normal	jamais	Non	nul	Oui	2012-01-01	1	2	2 à 5	au champs	aucun	Non
960	GLMU010100	2000-01-01	20	18-33	≤ 25	Negatif	Negatif	Negatif	Negatif	Negatif	Negatif	Negatif	Non	Oui	2	Rural	kamituga	celibataire	primaire	cultivatrice	congolaise	Lega	protestante	Non	na	Non	nul	Non	nul	Non	nul	Non	na	3	Oui	1	Non	Normal	jamais	Non	nul	Oui	2017-09-01	1	1	1	il m'a pris par force	aucun	Non
961	NZMC010181	1988-01-01	32	18-33	26 - 45	Negatif	Negatif	Negatif	Negatif	Negatif	Negatif	Negatif	Non	Non		Rural	kalonge	marié/au foyer	Aucun	cultivatrice	congolaise	Tembo	protestante	Non	na	Non	nul	Non	nul	Non	nul	Non	na	1	Non	2	Oui	Normal	jamais	Non	nul	Oui	2017-04-01	1	4	2 à 5	dans notre maison	ma famille	Non
962	NZMG010168	1968-01-01	52	50-65	46 - 65	Negatif	Negatif	Negatif	Negatif	Negatif	Negatif	Negatif	Non	Non		Rural	kalonge	veuve	Aucun	cultivatrice	congolaise	Tembo	protestante	Non	na	Non	nul	Non	nul	Non	nul	Non	na	2	Oui	1	Non	Normal	jamais	Non	nul	Oui	2017-09-01	1	2	2 à 5	il m'a rencontré dans la maison pendant la nuit	aucun	Non
963	NAMK010164	1964-01-01	56	50-65	46 - 65	Negatif	Negatif	Positif	Positif	Negatif	Negatif	Negatif	Non	Non		Rural	chorobera	marié/au foyer	Aucun	cultivatrice	congolaise	Shi	protestante	Non	na	Non	nul	Non	nul	Non	nul	Non	na	1	Non	2	Oui	Normal	jamais	Non	nul	Oui	2017-05-01	1	3	2 à 5	dans la maison chezmoi	aucun	Non
964	BACI010173	1973-01-01	47	34-49	46 - 65	Negatif	Negatif	Positif	Negatif	Negatif	Negatif	Negatif	Non	Non		Rural	kalonge	veuve	Aucun	cultivatrice	congolaise	Havu	catholique	Non	na	Non	nul	Non	nul	Non	nul	Non	na	5	Oui	1	Non	Normal	jamais	Non	nul	Oui	2016 et 2014	2	8	˃ 5	a la maison pendant la nuit et au champs	ma famille	Non
965	CIMM010100	2003-01-01	17	<=17	≤ 25	Negatif	Negatif	Negatif	Negatif	Negatif	Negatif	Negatif	Non	Non		Rural	kalonge	separé/divorcé	Aucun	aucune	congolaise	Havu	protestante	Non	na	Non	nul	Non	nul	Non	nul	Non	na	2	Oui	1	Non	Normal	jamais	Non	nul	Oui	2017-01-01	1	3	2 à 5	au champs	mes parents	Non
966	ZIKA010175	1975-01-01	45	34-49	26 - 45	Negatif	Negatif	Negatif	Negatif	Negatif	Negatif	Negatif	Non	Non		Rural	kalonge	marié/au foyer	Aucun	cultivatrice	congolaise	Autres	protestante	Non	na	Non	nul	Non	nul	Non	nul	Non	na	1	Non	2	Oui	Normal	jamais	Non	nul	Oui	2011-04-01	1	1	1	il m'a rencontré dans la maison pendant la nuit	ma famille	Non
967	GILU010101	2001-01-01	19	18-33	≤ 25	Negatif	Negatif	Negatif	Negatif	Negatif	Negatif	Negatif	Non	Non		Rural	kalonge	celibataire	secondaire	aucune	congolaise	Havu	protestante	Non	na	Non	nul	Non	nul	Non	nul	Non	na	4	Oui	1	Non	Normal	jamais	Non	nul	Oui	2016-05-01	1	2	2 à 5	au champs	ma mere	Non
968	MANA171202	2002-12-17	18	18-33	≤ 25	Negatif	Negatif	Negatif	Negatif	Negatif	Negatif	Negatif	Non	Oui	3	Urbain	industriel	celibataire	secondaire	Ecolière/Eleve/Etudiante	congolaise	Tembo	protestante	Non	na	Non	nul	Non	nul	Non	nul	Non	na	1	Non	1	Non	Normal	jamais	Non	nul	Oui	2017-09-02	1	1	1	il m'a pris par force	aucun	Non
969	NEMI010100	2000-01-01	20	18-33	≤ 25	Negatif	Negatif	Negatif	Negatif	Negatif	Negatif	Negatif	Non	Non		Rural	kalonge	separé/divorcé	Aucun	cultivatrice	congolaise	Tembo	protestante	Non	na	Non	nul	Non	nul	Non	nul	Non	na	2	Oui	1	Non	Normal	jamais	Oui	nul	Oui	2018-08-01	1	5	2 à 5	dans la foret en provenance du champs	ma famille	Non
970	LOMM010178	1978-01-01	42	34-49	26 - 45	Negatif	Negatif	Positif	Negatif	Negatif	Negatif	Negatif	Non	Non		Rural	chaminunu	marié/au foyer	Aucun	cultivatrice	congolaise	Shi	catholique	Non	na	Non	nul	Non	nul	Non	nul	Non	na	1	Non	2	Oui	Normal	jamais	Non	nul	Oui	2016-06-01	1	8	˃ 5	ils m'ont rencontré la nuit dans la maison	ma famille	Non
971	CHNK010188	1988-01-01	32	18-33	26 - 45	Negatif	Negatif	Negatif	Negatif	Negatif	Negatif	Negatif	Non	Non		Rural	kalonge	separé/divorcé	Aucun	cultivatrice	congolaise	Havu	protestante	Non	na	Non	nul	Non	nul	Non	nul	Non	na	2	Oui	1	Non	Normal	jamais	Non	nul	Oui	2014 et 2017	2	7	˃ 5	ils m'ont trouvé au champs	ma famille	Non
972	VUKA010158	1958-01-01	62	50-65	46 - 65	Negatif	Negatif	Negatif	Negatif	Negatif	Negatif	Negatif	Non	Non		Rural	ngweshe	marié/au foyer	Aucun	cultivatrice	congolaise	Shi	catholique	Non	na	Non	nul	Non	nul	Non	nul	Non	na	1	Non	2	Oui	Normal	jamais	Non	nul	Oui	2010-02-01	1	2	2 à 5	il m'a trouvé au champs	aucun	Non
973	MAMB010168	1968-01-01	52	50-65	46 - 65	Negatif	Negatif	Negatif	Negatif	Negatif	Negatif	Negatif	Non	Non		Rural	kalonge	veuve	Aucun	aucune	congolaise	Tembo	Autres	Non	na	Non	nul	Non	nul	Non	nul	Non	na	2	Oui	1	Non	Normal	jamais	Non	nul	Oui	2017-12-05	1	2	2 à 5	dans la maison chezmoi	ma famille	Non
974	FAMK010189	1989-01-01	31	18-33	26 - 45	Negatif	Negatif	Negatif	Negatif	Negatif	Negatif	Negatif	Non	Non		Rural	mirungulu	veuve	Aucun	aucune	congolaise	Shi	protestante	Non	na	Non	nul	Non	nul	Non	nul	Non	na	2	Oui	1	Non	Normal	jamais	Non	nul	Oui	2017	1	3	2 à 5	il m'a rencontrer dans la maison pendant la nuit	ma famille	Non
975	NABA201201	2001-12-20	19	18-33	≤ 25	Negatif	Negatif	Negatif	Negatif	Negatif	Negatif	Negatif	Non	Oui	1	Rural	katana	celibataire	secondaire	Ecolière/Eleve/Etudiante	congolaise	Shi	protestante	Non	na	Non	nul	Non	nul	Non	nul	Non	na	0	Non	0	Non	Normal	jamais	Non	nul	Oui	2018-02-10	1	1	1	il m'a pris par force apres m'avoir invité chez lui	mon avocat	Non
976	IRBA010103	2003-01-01	17	<=17	≤ 25	Negatif	Negatif	Negatif	Negatif	Negatif	Negatif	Negatif	Non	Non		Rural	Kalehe	celibataire	primaire	aucune	congolaise	Havu	protestante	Non	na	Non	nul	Non	nul	Non	nul	Non	na	0	Non	0	Non	Normal	jamais	Oui	nul	Oui	2018-02-01	1	2	2 à 5	il m'avait trouvé dans notre maison pendant la nuit avec une arme	ma famille	Non
977	SHMJ010198	1998-01-01	22	18-33	≤ 25	Negatif	Negatif	Positif	Positif	Negatif	Negatif	Negatif	Non	Non		Rural	Kalehe	celibataire	Aucun	cultivatrice	Congolaise	Havu	protestante	Non	na	Non	Null	Non	Null	Non	Null	Non	na	2	Oui	1	Non	Normal	jamais	Non	null	Oui	2016	1	3	2 à 5	dans notre maison pendant la nuit	ma famille	Non
978	MALU010183	1983-01-01	37	34-49	26 - 45	Negatif	Negatif	Negatif	Negatif	Negatif	Negatif	Negatif	Non	Non		Rural	kitutu	veuve	Aucun	cultivatrice	Congolaise	Lega	protestante	Non	na	Non	Null	Non	Null	Non	Null	Non	na	2	Oui	1	Non	Normal	jamais	Non	Oui	Oui	2010	1	2	2 à 5	au champs	aucun	Non
979	JAMA010184	1984-01-01	36	34-49	26 - 45	Negatif	Negatif	Negatif	Negatif	Negatif	Negatif	Negatif	Non	Non		Rural	Kavumu	marié/au foyer	secondaire	cultivatrice	Congolaise	Shi	catholique	Non	na	Non	Null	Non	Null	Non	Null	Non	na	2	Oui	2	Oui	Normal	jamais	Non	null	Oui	2010	1	2	2 à 5	dans la maison pendant la nuit	ma famille	Non
980	BOSA010193	1993-01-01	27	18-33	26 - 45	Negatif	Negatif	Positif	Negatif	Negatif	Negatif	Negatif	Non	Non		Rural	katana	marié/au foyer	Aucun	cultivatrice	Congolaise	Shi	catholique	Non	na	Non	Null	Non	Null	Non	Null	Non	na	2	Oui	2	Oui	Normal	jamais	Non	null	Oui	/02/2017	1	1	1	en cours de route quittant le marche	ma famille	Non
981	BUMC010193	1993-01-01	27	18-33	26 - 45	Negatif	Negatif	Negatif	Negatif	Negatif	Negatif	Negatif	Non	Non		Rural	muresa	marié/au foyer	primaire	aucune	Congolaise	Shi	catholique	Non	na	Non	Null	Non	Null	Non	Null	Non	na	3	Oui	2	Oui	Normal	jamais	Oui	null	Oui	1905-07-09	1	2	2 à 5	dans notre maison pendant la nuit	ma famille	Non
982	MUMG010186	1986-01-01	34	34-49	26 - 45	Negatif	Negatif	Negatif	Negatif	Negatif	Negatif	Negatif	Non	Non		Rural	LUHIHI centre	marié/au foyer	primaire	cultivatrice	Congolaise	Shi	protestante	Non	na	Non	Null	Non	Null	Non	Null	Non	na	1	Non	2	Oui	Normal	jamais	Non	null	Oui	1905-07-04	1	2	2 à 5	au champs	aucun	Non
983	GSMK010171	1971-01-01	49	34-49	46 - 65	Negatif	Negatif	Negatif	Negatif	Negatif	Negatif	Negatif	Non	Non		Rural	muresa	veuve	Aucun	cultivatrice	Congolaise	Shi	catholique	Non	na	Non	Null	Non	Null	Non	Null	Non	na	2	Oui	1	Non	Normal	jamais	Non	null	Oui	2017-09-17	1	2	2 à 5	pendant la nuit dans ma maison	ma famille	Non
984	MAWA010181	1981-01-01	39	34-49	26 - 45	Negatif	Negatif	Positif	Negatif	Negatif	Negatif	Negatif	Non	Non		Rural	kingulube	marié/au foyer	primaire	cultivatrice	Congolaise	Lega	protestante	Non	na	Non	Null	Non	Null	Non	Null	Non	na	1	Non	2	Oui	Normal	jamais	Non	null	Oui	/12/2017	1	1	1	Par force	chef coutumier	Non
985	FRMA010199	1999-01-01	21	18-33	≤ 25	Positif	Positif	Positif	Negatif	Positif	Negatif	Negatif	Non	Non		Rural	kalemie	celibataire	Aucun	aucune	Congolaise	Autres	protestante	Non	na	Non	Null	Non	Null	Non	Null	Non	na	2	Oui	1	Non	Normal	jamais	Non	null	Oui	1905-07-08	1	5	2 à 5	au champs	ma famille	Oui
986	CLYU010187	1987-01-01	33	18-33	26 - 45	Negatif	Negatif	Positif	Negatif	Negatif	Negatif	Negatif	Non	Non		Rural	Kavumu	marié/au foyer	Aucun	aucune	Congolaise	Shi	catholique	Non	na	Non	Null	Non	Null	Oui	2016	Non	na	1	Non	2	Oui	Normal	jamais	Non	null	Oui	1905-07-08	1	2	2 à 5	au champs	aucun	Non
987	NTML010163	1963-01-01	57	50-65	46 - 65	Negatif	Negatif	Positif	Positif	Negatif	Negatif	Negatif	Non	Non		Rural	Mushinga/Walungu	marié/au foyer	Aucun	cultivatrice	Congolaise	Shi	catholique	Non	na	Non	Null	Non	Null	Non	Null	Non	na	1	Non	2	Oui	Normal	jamais	Non	null	Oui	1905-07-02	1	3	2 à 5	au champs	mon mari	Oui
988	MUTA010198	1998-01-01	22	18-33	≤ 25	Negatif	Negatif	Negatif	Negatif	Negatif	Negatif	Positif	Non	Non		Rural	kalemie	separé/divorcé	Aucun	cultivatrice	Congolaise	Hemba	protestante	Non	na	Non	Null	Non	Null	Non	Null	Non	na	2	Oui	1	Non	Normal	jamais	Oui	null	Oui	1905-07-01	1	4	2 à 5	au champs	ma famille	Oui
989	GIML010188	1988-01-01	32	18-33	26 - 45	Negatif	Negatif	Positif	Negatif	Negatif	Negatif	Negatif	Non	Non		Rural	nyamukulu	marié/au foyer	Aucun	cultivatrice	Congolaise	Havu	catholique	Non	na	Non	Null	Non	Null	Non	Null	Non	na	1	Non	2	Oui	Normal	jamais	Non	null	Oui	1905-07-09	1	2	2 à 5	dans notre maison pendant la nuit	ma famille	Non
990	BITA010183	1983-01-01	37	34-49	26 - 45	Negatif	Negatif	Positif	Negatif	Negatif	Negatif	Negatif	Non	Non		Rural	sange	marié/au foyer	secondaire	cultivatrice	Congolaise	Fulero	catholique	Non	na	Non	Null	Non	Null	Non	Null	Non	na	1	Non	2	Oui	Normal	jamais	Non	null	Oui	2018-03-10	1	1	1	chez moi	ma famille	Non
991	FRTA010189	1989-01-01	31	18-33	26 - 45	Negatif	Negatif	Negatif	Negatif	Negatif	Negatif	Negatif	Non	Non		Rural	Kalehe	marié/au foyer	secondaire	Commerce	Congolaise	Havu	protestante	Non	na	Non	Null	Non	Null	Non	Null	Non	na	1	Non	2	Oui	Normal	jamais	Non	null	Oui	1905-07-09	1	2	2 à 5	au champs	ma famille	Oui
992	SIKA010158	1958-01-01	62	50-65	46 - 65	Negatif	Positif	Positif	Negatif	Negatif	Negatif	Negatif	Non	Non		Rural	Kalehe	veuve	Aucun	cultivatrice	Congolaise	Havu	catholique	Non	na	Non	Null	Non	Null	Non	Null	Non	na	2	Oui	1	Non	Normal	jamais	Non	null	Oui	1905-07-05	1	2	2 à 5	chez moi	aucun	Non
993	BAML020947	1947-09-02	73	>=66	˃ 65	Negatif	Negatif	Positif	Negatif	Negatif	Negatif	Negatif	Non	Non		Rural	uvira	veuve	Aucun	aucune	Congolaise	Fulero	catholique	Non	na	Non	Null	Non	Null	Non	Null	Non	na	2	Oui	1	Non	Normal	jamais	Non	null	Oui	1905-07-02	1	2	2 à 5	au champs	ma famille	Non
994	SIKA010178	1978-01-01	42	34-49	26 - 45	Negatif	Positif	Positif	Negatif	Negatif	Negatif	Negatif	Non	Non		Rural	nyamukubi	marié/au foyer	Aucun	cultivatrice	Congolaise	Havu	catholique	Non	na	Non	Null	Non	Null	Non	Null	Non	na	1	Non	2	Oui	Normal	jamais	Non	null	Oui	1905-07-08	1	2	2 à 5	chez moi	ma famille	Non
995	NYJO010158	1958-01-01	62	50-65	46 - 65	Negatif	Negatif	Positif	Negatif	Negatif	Negatif	Negatif	Non	Non		Rural	nyamukubi	separé/divorcé	Aucun	cultivatrice	Congolaise	Havu	catholique	Non	na	Non	Null	Non	Null	Non	Null	Non	na	2	Oui	1	Non	Normal	jamais	Non	null	Oui	1905-07-06	1	3	2 à 5	au champs	ma famille	Non
996	JOKA010183	1983-01-01	37	34-49	26 - 45	Negatif	Negatif	Positif	Positif	Negatif	Negatif	Negatif	Non	Non		Rural	nyamukubi	marié/au foyer	primaire	cultivatrice	Congolaise	Havu	catholique	Non	na	Non	Null	Non	Null	Non	Null	Non	na	1	Non	2	Oui	Normal	jamais	Non	null	Oui	1905-07-03	1	2	2 à 5	au champs	mon mari	Non
997	KAMU010160	1960-01-01	60	50-65	46 - 65	Negatif	Negatif	Positif	Negatif	Negatif	Negatif	Negatif	Non	Non		Rural	nyamukubi	veuve	Aucun	cultivatrice	Congolaise	Autres	protestante	Non	na	Non	Null	Non	Null	Non	Null	Non	na	3	Oui	1	Non	Normal	jamais	Non	null	Oui	1905-07-04	1	2	2 à 5	chez moi	ma famille	Non
998	JEFA010193	1993-01-01	27	18-33	26 - 45	Negatif	Negatif	Positif	Negatif	Negatif	Negatif	Negatif	Non	Non		Rural	kigurwe	marié/au foyer	primaire	aucune	Congolaise	Hemba	catholique	Non	na	Non	Null	Non	Null	Non	Null	Non	na	1	Non	2	Oui	Normal	jamais	Non	null	Oui	1905-07-05	1	2	2 à 5	au champs	ma mere	Non
999	JEFE010183	1983-01-01	37	34-49	26 - 45	Negatif	Negatif	Negatif	Negatif	Negatif	Negatif	Negatif	Non	Non		Rural	mamoma	separé/divorcé	primaire	cultivatrice	Congolaise	Autres	catholique	Non	na	Non	Null	Non	Null	Oui	2011	Non	na	1	Non	2	Oui	Normal	jamais	Non	null	Oui	2018-03-25	1	1	1	au champs	aucun	Non
1000	KABA010174	1975-01-01	45	34-49	26 - 45	Negatif	Negatif	Positif	Positif	Negatif	Negatif	Negatif	Non	Non		Rural	kigurwe	marié/au foyer	Aucun	cultivatrice	Congolaise	Shi	catholique	Non	na	Non	null	Non	null	Non	null	Non	na	2	Oui	2	Oui	Normal	jamais	Non	Non	Oui	2018-03-20	1	2	2 à 5	dans notre maison	ma famille	Non
[truncated: 44 more columns]

## Sheet: Regrssion
AGE	CATAGE	CATAGE223	CATAGE2	Resultat_AgHBs(TDR)	Resultat_AgHBs(ELISA)	Resultat_AcAntiHBc (ELISA)	Ac_AntiHBs	AgHBe/Ac_AntiHBe	Resultat_VIH (TDR)	VIH_ELISA	Milieu_origine	Statut_marital	Niveau_Etudes	Religion	Transfusion_sanguine	Agresseurs_multiples	scarification	Tribu	usage_preservatifs
24	0	18-33	<=25	0	0	1	1	0	0	0	1	3	1	3	0	0	0	4	1
49	1	34-49	25-50	0	0	0	0	0	0	0	1	1	1	1	0	1	0	4	1
35	1	34-49	25-50	0	0	0	0	0	0	0	1	3	1	3	0	0	0	4	1
46	1	34-49	25-50	0	0	1	1	0	0	0	1	2	1	3	0	0	0	2	1
43	1	34-49	25-50	0	0	0	0	0	0	0	1	1	1	3	0	1	0	5	1
57	1	50-65	>50	0	0	0	1	0	0	0	1	1	1	1	0	0	0	4	1
28	0	18-33	25-50	0	0	1	1	0	0	0	1	1	1	3	0	0	0	4	1
19	0	18-33	<=25	0	0	0	0	0	0	0	0	0	3	3	0	1	0	4	1
20	0	18-33	<=25	0	0	0	0	0	0	0	1	1	1	3	0	1	0	6	1
28	0	18-33	25-50	0	0	0	0	0	0	0	1	1	1	3	0	0	0	2	1
29	0	18-33	25-50	0	0	1	1	0	0	1	1	1	1	1	0	0	0	4	1
47	1	34-49	25-50	0	0	0	0	0	0	0	1	1	1	3	0	0	0	4	1
35	1	34-49	25-50	0	0	0	0	0	0	0	1	2	1	3	0	0	0	4	1
43	1	34-49	25-50	0	0	0	0	0	0	0	1	1	2	1	0	0	0	4	1
40	1	34-49	25-50	0	0	1	1	0	0	0	1	3	1	3	0	0	0	4	1
38	1	34-49	25-50	0	0	1	1	0	0	0	1	3	2	3	0	1	0	3	1
48	1	34-49	25-50	0	0	1	0	0	0	0	1	3	1	3	0	0	0	2	1
48	1	34-49	25-50	0	0	1	1	0	0	0	1	1	1	3	0	1	0	2	1
20	0	18-33	<=25	0	0	0	0	0	0	0	1	0	3	3	0	1	0	5	1
73	1	>=66	>50	0	0	1	1	0	0	0	1	3	1	3	0	1	0	3	1
43	1	34-49	25-50	0	0	1	1	0	0	0	1	1	1	1	0	0	1	2	1
15	0	<=17	<=25	0	0	1	1	0	0	1	1	0	1	3	0	1	0	6	1
20	0	18-33	<=25	0	0	0	0	0	0	0	1	1	1	3	0	1	0	6	1
28	0	18-33	25-50	0	0	0	0	0	0	0	1	1	3	3	1	1	0	6	0
73	1	>=66	>50	0	0	0	0	0	0	0	1	3	1	3	0	1	0	5	1
30	0	18-33	25-50	0	0	0	0	0	0	0	1	1	3	2	0	1	0	1	1
31	0	18-33	25-50	0	0	0	0	0	0	0	1	1	2	3	0	0	0	6	1
55	1	50-65	>50	0	0	0	0	0	0	0	1	1	1	1	0	1	0	1	1
28	0	18-33	25-50	0	0	0	0	0	0	0	1	1	3	3	0	0	0	6	1
35	1	34-49	25-50	0	1	1	0	0	0	0	1	2	1	3	0	1	0	1	1
53	1	50-65	>50	0	0	1	1	0	0	0	1	3	1	4	0	1	0	0	1
13	0	<=17	<=25	0	0	0	0	0	0	0	1	0	2	3	1	1	0	0	1
43	1	34-49	25-50	0	0	1	1	0	0	0	1	1	1	1	0	0	0	6	1
33	0	18-33	25-50	0	0	1	1	0	0	0	1	1	1	3	0	0	0	1	1
37	1	34-49	25-50	0	0	0	0	0	0	0	1	1	1	3	0	0	0	0	1
35	1	34-49	25-50	1	0	0	0	0	0	0	1	1	1	3	0	0	0	4	1
28	0	18-33	25-50	0	0	0	0	0	0	0	1	1	2	3	0	0	0	4	1
38	1	34-49	25-50	0	0	0	0	0	0	0	1	1	3	1	0	1	0	4	1
28	0	18-33	25-50	0	0	0	0	0	0	0	1	1	1	1	0	0	0	4	1
59	1	50-65	>50	0	0	0	0	0	0	0	1	3	1	3	0	0	0	4	1
37	1	34-49	25-50	0	0	1	1	0	0	0	1	1	1	3	0	0	0	0	1
53	1	50-65	>50	0	0	0	0	0	0	0	1	1	1	3	0	1	0	4	1
37	1	34-49	25-50	0	0	0	0	0	0	0	1	2	1	3	0	0	0	1	1
39	1	34-49	25-50	0	0	0	0	0	0	0	1	1	1	3	0	0	0	0	1
40	1	34-49	25-50	0	0	1	1	0	0	0	1	1	1	3	0	1	0	4	1
30	0	18-33	25-50	1	1	1	0	0	0	0	1	2	1	1	0	0	0	4	1
62	1	50-65	>50	0	1	1	0	0	0	0	1	1	1	1	0	0	0	3	1
15	0	<=17	<=25	0	0	0	0	0	0	0	0	0	3	3	0	1	0	4	1
18	0	18-33	<=25	0	0	0	0	0	0	0	0	0	3	1	0	1	0	4	1
23	0	18-33	<=25	0	0	0	0	0	0	1	1	0	3	1	0	1	0	1	1
60	1	50-65	>50	0	1	1	0	0	0	0	1	2	1	3	0	1	0	4	1
43	1	34-49	25-50	0	0	0	0	0	0	0	1	1	1	3	0	0	0	3	1
51	1	50-65	>50	0	0	0	0	0	0	0	0	1	1	3	0	1	0	4	1
43	1	34-49	25-50	0	0	0	0	0	0	0	1	3	1	1	0	0	0	4	1
52	1	50-65	>50	0	0	0	0	0	0	0	1	1	1	1	1	0	0	4	1
51	1	50-65	>50	0	0	0	0	0	0	0	1	1	1	1	0	0	0	4	1
69	1	>=66	>50	0	0	0	1	0	0	0	1	1	1	1	0	0	0	4	1
19	0	18-33	<=25	0	0	0	0	0	0	0	0	0	3	1	0	1	1	4	1
48	1	34-49	25-50	0	0	0	0	0	0	1	1	1	1	3	0	0	0	4	1
63	1	50-65	>50	0	0	1	1	0	0	0	1	3	1	1	0	0	0	4	1
15	0	<=17	<=25	0	0	0	0	0	0	0	0	0	3	3	0	1	0	0	1
24	0	18-33	<=25	0	0	0	0	0	0	0	0	0	3	1	0	1	0	4	1
42	1	34-49	25-50	0	0	1	1	0	0	0	1	1	3	1	0	1	0	4	1
27	0	18-33	25-50	0	0	0	0	0	0	0	1	1	3	1	1	1	0	0	1
33	0	18-33	25-50	0	0	1	1	0	0	0	1	1	1	3	1	1	0	0	1
36	1	34-49	25-50	0	0	0	1	0	0	0	1	0	3	1	0	1	0	4	0
55	1	50-65	>50	0	0	0	0	0	0	1	1	1	1	1	0	0	0	4	1
33	0	18-33	25-50	0	0	0	0	0	0	0	1	2	1	4	0	0	0	1	1
53	1	50-65	>50	0	0	0	0	0	0	0	1	1	3	1	0	0	0	5	1
26	0	18-33	25-50	0	0	1	1	0	0	0	0	1	2	3	0	1	0	4	1
51	1	50-65	>50	0	0	0	0	0	0	0	1	1	1	3	0	0	0	5	1
48	1	34-49	25-50	0	0	1	1	0	0	0	1	1	2	3	0	0	0	1	1
18	0	18-33	<=25	0	1	1	0	0	0	0	1	0	2	3	0	1	0	2	1
18	0	18-33	<=25	0	1	1	0	0	0	0	1	0	2	3	0	1	0	5	1
23	0	18-33	<=25	0	0	0	0	0	0	0	1	2	1	3	0	0	0	5	1
18	0	18-33	<=25	0	0	0	0	0	0	0	0	0	2	3	0	1	0	4	1
19	0	18-33	<=25	0	0	0	0	0	0	0	0	1	3	1	0	1	0	4	1
50	1	50-65	25-50	1	1	1	0	1	0	0	0	2	1	3	0	1	0	1	1
19	0	18-33	<=25	0	0	0	0	0	0	0	0	0	1	3	0	1	1	4	1
33	0	18-33	25-50	0	0	0	0	0	0	0	0	1	3	3	0	1	0	4	1
58	1	50-65	>50	0	0	1	1	0	0	0	1	3	1	3	0	0	0	2	1
58	1	50-65	>50	0	0	0	0	0	0	0	1	1	1	3	0	0	0	2	1
63	1	50-65	>50	0	0	0	0	0	0	0	1	3	1	3	0	0	0	2	1
29	0	18-33	25-50	0	0	1	1	0	0	0	1	1	1	3	0	0	0	5	1
58	1	50-65	>50	0	0	1	1	0	0	0	1	1	1	3	0	0	0	2	1
28	0	18-33	25-50	0	0	0	0	0	0	1	1	0	1	3	0	1	0	1	1
38	1	34-49	25-50	0	0	0	0	0	0	0	0	2	3	1	0	1	0	4	1
28	0	18-33	25-50	0	0	0	0	0	0	1	1	3	1	1	0	0	0	5	1
19	0	18-33	<=25	0	0	0	0	0	0	0	1	0	3	1	0	1	0	4	1
27	0	18-33	25-50	0	0	0	0	0	0	0	1	0	3	3	0	0	0	5	1
65	1	50-65	>50	1	1	1	0	0	0	0	1	1	1	1	0	0	0	5	1
41	1	34-49	25-50	0	1	1	0	0	0	0	0	1	1	3	0	1	0	4	1
58	1	50-65	>50	0	0	1	0	0	0	0	1	1	1	3	0	1	0	2	1
18	0	18-33	<=25	0	0	0	0	0	0	0	1	0	2	3	0	1	0	4	1
27	0	18-33	25-50	0	1	1	0	0	0	0	1	0	2	3	0	0	0	5	1
26	0	18-33	25-50	0	0	0	0	0	0	0	0	0	2	3	0	1	0	4	1
26	0	18-33	25-50	0	0	1	1	0	0	0	1	0	2	1	0	1	0	4	0
28	0	18-33	25-50	0	0	0	0	0	0	0	1	1	1	4	0	1	0	4	1
43	1	34-49	25-50	0	0	0	0	0	0	0	1	3	1	3	0	0	0	3	1
35	1	34-49	25-50	0	0	1	1	0	0	0	1	1	1	3	0	1	1	1	1
31	0	18-33	25-50	0	0	0	0	0	0	0	1	1	1	3	0	0	0	6	1
31	0	18-33	25-50	0	0	0	0	0	0	0	1	3	1	3	0	1	0	0	1
53	1	50-65	>50	0	0	0	0	0	0	0	1	3	1	1	0	1	0	4	1
40	1	34-49	25-50	0	0	0	0	0	0	0	1	1	2	3	0	1	0	1	1
20	0	18-33	<=25	0	0	1	0	0	0	0	1	0	3	1	0	0	0	1	1
33	0	18-33	25-50	0	0	0	0	0	0	0	1	1	1	3	0	0	0	0	1
31	0	18-33	25-50	0	0	0	0	0	0	0	1	1	1	1	0	1	0	4	1
40	1	34-49	25-50	0	0	0	0	0	0	0	0	1	1	3	0	1	0	4	1
33	0	18-33	25-50	0	0	0	0	0	0	0	1	1	1	1	0	0	0	4	1
41	1	34-49	25-50	0	0	0	0	0	0	0	1	1	1	3	0	1	0	4	1
16	0	<=17	<=25	0	0	0	0	0	0	0	1	0	2	1	0	1	0	4	1
23	0	18-33	<=25	0	0	0	0	0	0	0	1	1	1	3	0	0	0	0	1
41	1	34-49	25-50	0	1	1	0	0	0	0	1	1	1	1	0	1	0	2	1
55	1	50-65	>50	0	0	1	0	0	0	0	1	1	1	1	0	0	0	4	1
50	1	50-65	25-50	0	0	1	0	0	0	0	1	3	1	3	0	0	0	4	1
28	0	18-33	25-50	0	0	1	0	0	0	1	1	1	1	1	0	0	0	4	1
41	1	34-49	25-50	0	0	0	0	0	0	0	1	2	1	3	0	0	0	4	1
58	1	50-65	>50	0	0	0	0	0	0	0	1	0	1	3	0	0	0	4	1
71	1	>=66	>50	0	0	0	0	0	0	0	1	3	1	1	0	0	0	4	1
43	1	34-49	25-50	0	0	0	1	0	0	0	1	1	1	1	0	0	0	4	1
17	0	<=17	<=25	0	0	0	0	0	0	0	0	0	2	3	0	1	0	4	1
36	1	34-49	25-50	0	0	0	0	0	0	0	1	3	1	3	0	0	0	4	1
16	0	<=17	<=25	0	0	1	1	0	0	0	1	0	2	1	0	1	0	4	1
25	0	18-33	25-50	0	0	0	0	0	0	0	1	0	3	3	0	1	0	4	1
38	1	34-49	25-50	0	0	0	0	0	0	0	1	1	1	3	0	0	0	4	1
56	1	50-65	>50	0	0	1	1	0	0	0	1	1	1	3	0	1	0	4	1
28	0	18-33	25-50	0	0	1	0	0	0	0	1	1	2	3	0	1	0	6	1
20	0	18-33	<=25	0	0	1	1	0	0	0	1	2	2	1	0	0	0	4	1
18	0	18-33	<=25	0	0	1	0	0	0	0	1	0	2	3	0	1	0	2	1
20	0	18-33	<=25	1	0	0	0	0	0	0	0	0	3	3	0	1	0	4	1
33	0	18-33	25-50	0	0	0	0	0	0	0	0	1	2	1	1	0	0	4	1
17	0	<=17	<=25	0	0	0	0	0	0	0	0	0	2	3	1	1	0	4	1
19	0	18-33	<=25	0	0	0	0	0	0	1	1	0	2	3	0	1	0	4	0
15	0	<=17	<=25	0	0	0	0	0	0	0	1	0	3	3	0	1	0	4	1
38	1	34-49	25-50	0	0	0	0	0	0	1	1	2	1	3	0	0	0	3	1
62	1	50-65	>50	0	0	0	0	0	0	0	1	3	1	1	0	1	0	4	1
51	1	50-65	>50	0	0	1	0	0	0	0	1	1	1	1	0	1	0	4	1
62	1	50-65	>50	0	0	1	1	0	0	0	0	2	1	1	0	1	0	4	1
49	1	34-49	25-50	0	0	1	0	0	0	0	1	1	1	1	0	1	0	4	1
35	1	34-49	25-50	0	0	0	0	0	0	0	1	1	1	3	0	0	0	1	1
63	1	50-65	>50	0	0	1	1	0	0	0	1	3	1	3	0	0	0	0	1
33	0	18-33	25-50	0	0	0	0	0	0	1	1	1	1	1	0	0	0	1	1
63	1	50-65	>50	0	0	0	0	0	0	0	1	3	1	1	0	0	0	0	1
68	1	>=66	>50	0	0	1	0	0	0	0	1	3	1	1	0	0	0	0	1
13	0	<=17	<=25	0	0	0	0	0	0	0	1	0	2	3	0	1	0	4	1
32	0	18-33	25-50	0	0	0	0	0	0	0	1	1	1	1	0	0	0	2	1
11	0	<=17	<=25	0	0	0	0	0	0	0	1	0	2	3	0	1	0	1	1
33	0	18-33	25-50	0	0	0	0	0	0	0	1	2	2	3	0	0	0	1	1
51	1	50-65	>50	0	0	0	0	0	0	0	1	1	2	3	0	0	0	0	1
18	0	18-33	<=25	0	0	1	1	0	0	0	0	0	3	1	0	0	0	4	1
25	0	18-33	25-50	0	0	0	0	0	0	0	1	0	2	3	0	0	0	4	1
33	0	18-33	25-50	0	0	0	0	0	0	0	1	3	1	3	0	0	0	4	1
42	1	34-49	25-50	0	0	0	0	0	0	0	1	1	1	1	0	1	0	3	1
21	0	18-33	<=25	1	1	1	0	1	0	0	1	0	3	1	0	1	0	4	1
38	1	34-49	25-50	0	0	1	1	0	0	0	1	2	1	3	0	0	0	4	1
32	0	18-33	25-50	0	0	1	0	0	0	0	1	3	1	1	0	0	0	5	1
67	1	>=66	>50	0	0	0	0	0	0	0	1	3	1	1	0	0	0	4	1
30	0	18-33	25-50	0	0	0	0	0	0	0	1	3	1	1	0	0	0	5	1
63	1	50-65	>50	0	0	0	0	0	0	1	1	1	1	1	0	0	0	3	1
47	1	34-49	25-50	0	0	0	0	0	0	0	1	1	1	1	0	1	0	1	1
39	1	34-49	25-50	0	0	1	0	0	0	0	1	1	1	3	0	0	0	1	1
47	1	34-49	25-50	0	0	1	0	0	0	0	1	1	2	1	0	1	0	4	1
44	1	34-49	25-50	0	0	0	0	0	0	0	1	1	1	1	0	0	0	1	1
53	1	50-65	>50	0	0	0	0	0	0	0	1	3	1	1	0	1	0	1	1
80	1	>=66	>50	0	0	0	0	0	0	0	1	0	2	3	0	1	0	1	1
27	0	18-33	25-50	0	0	1	0	0	0	0	1	1	1	1	0	0	0	4	1
40	1	34-49	25-50	0	0	0	0	0	0	0	1	1	2	1	0	1	0	1	1
40	1	34-49	25-50	0	0	1	0	0	0	0	1	1	3	3	0	0	0	1	1
22	0	18-33	<=25	0	0	1	1	0	0	0	1	0	1	1	0	1	0	2	1
19	0	18-33	<=25	0	0	0	0	0	0	0	1	0	2	3	0	0	0	4	1
41	1	34-49	25-50	0	0	0	1	0	0	0	0	1	2	1	0	0	0	4	1
44	1	34-49	25-50	0	0	0	0	0	0	0	1	1	1	3	0	0	0	5	1
47	1	34-49	25-50	0	0	1	0	0	0	0	1	1	1	1	0	0	0	2	1
32	0	18-33	25-50	0	0	0	0	0	0	0	1	1	2	4	0	0	0	4	1
52	1	50-65	>50	0	0	0	0	0	0	0	1	3	2	3	0	0	0	4	1
20	0	18-33	<=25	0	0	0	0	0	0	0	1	0	1	3	0	0	0	4	1
52	1	50-65	>50	0	0	0	0	0	0	0	1	1	2	1	0	0	0	4	1
39	1	34-49	25-50	0	0	1	0	0	0	0	1	1	2	3	0	0	0	4	1
42	1	34-49	25-50	0	0	0	0	0	0	1	1	1	2	3	0	0	0	1	1
62	1	50-65	>50	0	0	0	0	0	0	0	1	1	1	3	0	1	0	4	1
19	0	18-33	<=25	0	0	0	0	0	0	0	1	0	3	3	0	1	0	2	1
20	0	18-33	<=25	0	0	0	0	0	0	0	0	0	3	3	0	1	0	4	1
69	1	>=66	>50	0	0	0	0	0	0	0	1	1	1	1	0	0	0	4	1
61	1	50-65	>50	1	1	1	0	1	0	0	1	1	1	1	0	1	0	2	1
18	0	18-33	<=25	0	1	1	0	0	0	0	0	0	1	3	0	1	0	4	1
39	1	34-49	25-50	0	1	1	0	0	0	0	1	1	1	1	0	0	0	2	1
38	1	34-49	25-50	0	0	0	0	0	0	0	1	1	1	3	1	0	0	5	1
40	1	34-49	25-50	0	0	1	0	0	0	0	1	1	3	3	0	1	0	5	1
47	1	34-49	25-50	0	0	1	0	0	0	0	1	3	1	3	0	0	0	0	1
65	1	50-65	>50	0	1	1	0	0	0	0	1	3	1	1	0	1	0	4	1
58	1	50-65	>50	0	0	0	0	0	0	0	1	3	1	1	0	1	0	4	1
54	1	50-65	>50	0	0	0	0	0	0	0	1	3	1	1	0	0	0	4	1
50	1	50-65	25-50	0	0	0	0	0	0	0	1	1	2	1	0	0	0	3	1
47	1	34-49	25-50	0	0	1	1	0	0	0	1	1	1	3	1	0	0	4	1
24	0	18-33	<=25	0	0	0	0	0	0	0	1	1	1	1	0	0	0	4	1
40	1	34-49	25-50	1	1	1	0	0	0	0	1	2	1	1	0	1	0	4	1
17	0	<=17	<=25	0	0	0	0	0	0	0	0	0	2	3	0	1	0	4	1
13	0	<=17	<=25	0	1	1	0	0	0	0	0	0	2	3	0	1	0	2	1
37	1	34-49	25-50	0	0	1	0	0	0	1	1	3	1	1	0	1	0	4	1
26	0	18-33	25-50	0	0	0	0	0	0	0	1	1	1	3	0	0	0	2	1
57	1	50-65	>50	0	0	0	0	0	0	0	1	1	1	1	0	0	0	3	1
30	0	18-33	25-50	0	0	0	0	0	0	0	1	1	2	1	0	0	0	4	1
27	0	18-33	25-50	0	0	0	0	0	0	0	1	1	1	1	0	0	0	4	1
35	1	34-49	25-50	0	0	0	0	0	0	0	1	1	1	3	0	0	0	2	1
42	1	34-49	25-50	0	0	0	0	0	0	0	1	3	1	1	0	0	0	2	1
37	1	34-49	25-50	0	0	1	1	0	0	0	1	1	1	3	0	0	0	4	1
42	1	34-49	25-50	0	0	1	0	0	0	0	1	3	1	1	0	0	0	4	1
32	0	18-33	25-50	0	0	1	0	0	0	0	1	1	1	1	0	0	0	3	1
47	1	34-49	25-50	0	1	1	0	0	0	0	1	1	1	3	0	0	0	3	1
25	0	18-33	25-50	0	0	0	0	0	0	0	1	1	1	3	0	1	0	3	1
52	1	50-65	>50	0	1	1	0	0	0	0	1	1	1	3	0	1	0	3	1
26	0	18-33	25-50	0	0	1	0	0	0	0	1	0	1	4	0	0	0	3	1
14	0	<=17	<=25	1	1	1	0	1	0	0	0	0	2	1	0	1	0	2	1
37	1	34-49	25-50	0	0	1	1	0	0	0	1	3	1	3	0	0	0	4	1
32	0	18-33	25-50	0	0	0	0	0	0	1	1	1	3	1	0	0	0	3	1
72	1	>=66	>50	0	0	0	0	0	0	0	1	3	1	1	0	0	0	4	1
16	0	<=17	<=25	0	0	0	0	0	0	0	1	0	2	3	0	1	0	4	1
67	1	>=66	>50	0	0	0	0	0	0	0	1	2	1	1	0	0	0	4	1
37	1	34-49	25-50	0	1	1	0	0	0	0	1	1	1	1	0	1	0	3	1
62	1	50-65	>50	0	0	0	0	0	0	0	1	3	1	1	0	0	0	4	1
20	0	18-33	<=25	0	0	0	0	0	0	0	1	0	2	1	0	0	0	4	1
46	1	34-49	25-50	0	0	0	0	0	0	0	1	1	1	3	0	0	0	4	1
62	1	50-65	>50	0	0	1	1	0	0	0	1	3	1	1	0	0	0	4	1
57	1	50-65	>50	0	0	0	0	0	0	0	1	3	1	3	0	0	0	4	1
21	0	18-33	<=25	0	0	0	0	0	0	0	1	0	1	3	0	1	0	4	1
63	1	50-65	>50	0	0	0	0	0	0	0	1	3	1	1	0	1	0	4	1
42	1	34-49	25-50	0	0	0	0	0	0	0	1	1	1	1	0	1	0	4	1
30	0	18-33	25-50	1	1	1	0	0	0	0	1	1	1	1	0	0	0	2	1
52	1	50-65	>50	0	1	1	0	0	0	0	1	1	1	1	0	1	0	4	1
37	1	34-49	25-50	0	0	0	0	0	0	0	1	1	3	1	0	0	0	3	1
41	1	34-49	25-50	0	0	1	1	0	0	0	1	2	1	1	0	0	0	4	1
60	1	50-65	>50	0	0	0	0	0	0	0	1	1	1	1	0	0	1	4	1
67	1	>=66	>50	0	0	1	0	0	0	0	1	3	1	1	0	0	0	4	1
52	1	50-65	>50	0	1	1	0	0	0	0	1	1	1	1	0	0	0	2	1
27	0	18-33	25-50	0	0	0	0	0	0	0	1	1	1	1	0	0	1	4	1
20	0	18-33	<=25	0	0	0	0	0	0	0	0	0	3	1	0	0	0	4	1
34	0	34-49	25-50	0	0	0	0	0	0	0	1	1	1	3	0	0	0	0	1
68	1	>=66	>50	0	0	0	0	0	0	0	1	3	1	1	0	0	0	6	1
18	0	18-33	<=25	0	0	0	0	0	0	0	1	0	2	1	0	1	0	6	1
49	1	34-49	25-50	0	0	0	0	0	0	0	1	3	1	3	0	1	0	6	1
36	1	34-49	25-50	0	0	1	1	0	0	0	1	1	2	3	0	0	0	0	1
20	0	18-33	<=25	0	0	0	0	0	0	0	1	0	2	3	0	0	0	4	1
62	1	50-65	>50	0	0	0	0	0	0	0	1	3	1	1	0	0	0	4	1
60	1	50-65	>50	0	0	0	0	0	0	1	1	1	1	1	0	1	0	4	1
24	0	18-33	<=25	0	0	0	0	0	0	0	1	0	3	3	0	0	0	4	1
53	1	50-65	>50	0	0	0	0	0	0	0	1	1	1	3	0	0	0	4	1
40	1	34-49	25-50	0	0	0	0	0	0	0	1	1	1	3	0	0	0	0	1
54	1	50-65	>50	0	0	0	0	0	0	1	1	3	2	3	0	0	0	0	1
47	1	34-49	25-50	0	0	0	0	0	0	0	1	3	3	3	0	0	0	0	1
47	1	34-49	25-50	0	0	1	1	0	0	0	1	1	2	3	0	0	0	0	1
57	1	50-65	>50	0	0	0	0	0	0	0	1	2	1	3	0	1	0	0	1
56	1	50-65	>50	1	1	1	0	0	0	0	1	1	1	3	0	0	0	1	1
62	1	50-65	>50	0	0	1	0	0	0	0	1	2	1	3	0	0	0	4	1
35	1	34-49	25-50	0	0	1	0	0	0	1	1	1	1	1	0	0	0	4	1
22	0	18-33	<=25	0	0	0	0	0	0	0	1	1	1	3	0	0	0	1	1
15	0	<=17	<=25	0	0	0	0	0	0	0	1	0	2	1	0	1	0	4	1
78	1	>=66	>50	0	0	1	1	0	0	0	1	1	2	1	0	1	0	0	1
32	0	18-33	25-50	0	1	1	0	1	0	0	1	1	2	1	0	0	0	0	1
42	1	34-49	25-50	0	0	0	0	0	0	0	1	1	1	1	0	0	0	2	1
52	1	50-65	>50	0	0	1	0	0	0	1	1	1	1	3	0	1	0	2	1
26	0	18-33	25-50	0	0	1	0	0	0	0	1	1	2	3	0	1	0	2	1
35	1	34-49	25-50	0	0	0	0	0	0	0	1	1	1	3	0	0	0	2	1
44	1	34-49	25-50	0	0	0	0	0	0	0	1	1	1	3	0	0	0	6	1
68	1	>=66	>50	0	0	0	0	0	0	0	1	3	1	3	0	1	0	1	1
44	1	34-49	25-50	0	0	0	0	0	0	0	1	1	1	3	0	0	0	2	1
32	0	18-33	25-50	0	1	1	0	1	0	0	1	1	1	3	0	0	0	2	1
48	1	34-49	25-50	0	0	0	0	0	0	1	1	1	1	3	0	1	0	2	1
72	1	>=66	>50	0	0	0	0	0	0	0	1	3	1	1	0	1	0	2	1
72	1	>=66	>50	0	0	0	0	0	0	0	1	1	1	1	0	1	0	2	1
42	1	34-49	25-50	0	0	0	0	0	0	0	1	1	2	1	0	1	0	2	1
47	1	34-49	25-50	0	0	0	0	0	0	0	0	1	3	3	0	1	0	0	1
38	1	34-49	25-50	0	0	0	0	0	0	0	1	1	1	1	0	0	0	4	1
72	1	>=66	>50	0	0	1	1	0	0	0	1	3	1	1	0	1	1	4	1
23	0	18-33	<=25	0	0	0	0	0	0	0	1	2	2	1	0	0	0	2	1
20	0	18-33	<=25	0	0	1	1	0	0	0	0	0	3	1	0	1	0	4	1
43	1	34-49	25-50	0	0	0	0	0	0	0	1	1	1	3	0	1	0	2	1
62	1	50-65	>50	0	0	0	0	0	0	0	1	1	1	1	0	0	0	4	1
47	1	34-49	25-50	0	0	1	0	0	0	0	1	3	1	1	0	1	0	2	1
51	1	50-65	>50	0	1	1	0	1	0	1	1	3	1	1	0	0	0	4	1
54	1	50-65	>50	0	0	0	0	0	0	0	1	3	1	1	0	1	0	3	1
37	1	34-49	25-50	0	0	0	0	0	0	0	1	1	1	1	0	1	0	4	1
47	1	34-49	25-50	0	0	1	1	0	0	0	1	1	1	3	0	1	0	4	1
37	1	34-49	25-50	0	0	0	0	0	0	0	1	1	1	1	0	1	0	4	1
65	1	50-65	>50	0	0	1	0	0	0	0	0	3	1	3	0	0	0	1	1
40	1	34-49	25-50	0	0	0	0	0	0	0	1	0	3	3	0	0	0	6	1
27	0	18-33	25-50	0	0	0	0	0	0	0	1	1	1	3	0	0	0	1	1
23	0	18-33	<=25	0	0	0	0	0	0	0	1	1	3	1	0	0	0	1	0
18	0	18-33	<=25	0	0	0	0	0	0	0	1	0	2	3	0	1	0	1	1
38	1	34-49	25-50	0	0	0	0	0	0	0	1	1	2	3	0	1	0	1	1
32	0	18-33	25-50	0	0	1	1	0	0	0	1	1	1	3	0	1	0	2	1
52	1	50-65	>50	0	0	0	0	0	0	0	1	1	1	1	0	0	0	3	1
47	1	34-49	25-50	0	0	0	0	0	0	0	1	1	1	3	0	1	0	2	1
64	1	50-65	>50	0	0	0	0	0	0	0	1	2	1	1	0	1	0	4	1
62	1	50-65	>50	0	0	0	0	0	0	0	1	1	1	1	0	1	0	4	1
57	1	50-65	>50	0	0	0	0	0	0	0	1	1	1	1	0	0	0	4	1
44	1	34-49	25-50	0	0	0	0	0	0	0	1	1	1	1	0	0	0	4	1
32	0	18-33	25-50	0	0	0	0	0	0	0	1	2	1	3	0	0	0	4	1
42	1	34-49	25-50	0	0	0	0	0	0	0	1	1	1	1	0	0	0	0	1
30	0	18-33	25-50	0	0	0	0	0	0	0	1	1	2	3	0	1	0	0	1
37	1	34-49	25-50	0	0	1	1	0	0	0	1	1	1	3	0	1	0	0	1
36	1	34-49	25-50	1	1	1	0	0	0	0	1	1	2	3	0	1	0	0	1
47	1	34-49	25-50	0	1	1	0	0	0	0	1	1	1	3	0	1	0	2	1
40	1	34-49	25-50	0	0	0	0	0	0	0	1	3	1	1	0	1	0	4	1
36	1	34-49	25-50	0	0	1	1	0	0	0	1	2	1	1	0	0	0	4	1
65	1	50-65	>50	0	0	0	0	0	0	0	1	1	1	3	0	0	0	2	1
32	0	18-33	25-50	0	0	0	0	0	0	0	1	2	1	1	0	0	1	2	1
44	1	34-49	25-50	0	0	0	0	0	0	0	1	1	1	1	0	0	0	4	1
22	0	18-33	<=25	0	0	0	0	0	0	0	1	0	3	3	0	0	0	0	1
34	0	34-49	25-50	0	0	0	0	0	0	0	1	1	2	3	0	1	0	0	1
35	1	34-49	25-50	0	0	0	0	0	0	0	1	3	3	3	0	0	0	1	1
62	1	50-65	>50	0	0	0	0	0	0	0	1	3	1	3	0	0	0	4	1
20	0	18-33	<=25	0	0	1	1	0	0	0	1	2	3	3	0	1	0	4	1
47	1	34-49	25-50	0	0	1	1	0	0	0	1	1	1	1	0	0	0	5	1
55	1	50-65	>50	0	0	0	0	0	0	0	1	3	1	3	0	0	0	2	1
57	1	50-65	>50	0	0	0	0	0	0	0	1	3	1	1	0	0	0	4	1
62	1	50-65	>50	0	0	1	1	0	0	0	1	1	1	1	0	0	0	1	1
58	1	50-65	>50	0	0	1	0	0	0	0	1	3	1	1	0	0	0	3	1
38	1	34-49	25-50	0	0	0	0	0	0	0	1	1	1	1	0	1	0	1	1
38	1	34-49	25-50	1	1	1	0	0	0	0	1	1	1	3	0	1	0	1	1
72	1	>=66	>50	0	0	0	0	0	0	0	1	3	1	3	0	0	0	4	1
42	1	34-49	25-50	0	0	0	0	0	0	0	1	3	1	1	0	0	0	4	1
44	1	34-49	25-50	0	0	0	0	0	0	0	1	3	1	1	0	1	1	4	1
52	1	50-65	>50	0	0	0	0	0	0	0	1	3	1	0	0	0	0	4	1
52	1	50-65	>50	0	0	1	1	0	0	0	1	1	1	3	0	0	0	4	1
52	1	50-65	>50	0	0	0	0	0	0	0	1	1	1	1	0	0	0	4	1
47	1	34-49	25-50	0	0	1	0	0	0	0	1	1	1	3	0	0	0	4	1
33	0	18-33	25-50	0	0	1	0	0	0	0	1	3	1	3	0	0	0	4	1
18	0	18-33	<=25	0	0	1	0	0	0	0	0	0	2	3	1	1	0	4	1
31	0	18-33	25-50	0	0	0	0	0	0	0	1	1	2	3	0	0	0	0	1
27	0	18-33	25-50	0	0	0	0	0	0	0	1	3	1	3	0	0	1	4	1
13	0	<=17	<=25	0	0	0	0	0	0	0	1	0	2	3	0	1	0	6	1
28	0	18-33	25-50	0	0	1	1	0	0	0	1	1	3	0	0	0	0	5	1
44	1	34-49	25-50	0	0	0	0	0	0	0	0	1	2	3	0	0	0	3	1
40	1	34-49	25-50	0	0	0	0	0	0	0	1	2	2	3	1	0	0	6	1
52	1	50-65	>50	0	0	0	0	0	0	0	1	1	1	1	0	0	0	2	1
32	0	18-33	25-50	0	0	0	0	0	0	0	1	1	1	3	0	0	0	6	1
50	1	50-65	25-50	0	0	0	0	0	0	0	1	3	1	3	0	0	0	2	1
19	0	18-33	<=25	0	0	1	0	0	0	0	1	0	3	3	0	1	0	4	1
19	0	18-33	<=25	0	0	0	0	0	0	0	0	0	3	3	0	1	0	4	1
60	1	50-65	>50	0	0	0	0	0	0	0	1	3	1	3	0	0	0	2	1
16	0	<=17	<=25	0	0	0	0	0	0	0	1	0	2	3	0	1	0	2	1
62	1	50-65	>50	0	0	0	0	0	0	0	1	3	1	1	0	1	0	4	1
52	1	50-65	>50	0	0	1	1	0	0	0	1	1	1	3	0	0	0	2	1
16	0	<=17	<=25	0	0	1	0	0	0	0	0	0	2	1	0	1	0	4	1
27	0	18-33	25-50	0	0	0	0	0	0	0	1	2	3	3	0	0	0	2	1
52	1	50-65	>50	0	0	0	0	0	0	0	1	1	1	1	0	0	0	4	1
57	1	50-65	>50	0	0	0	0	0	0	0	1	3	1	3	0	0	0	2	1
32	0	18-33	25-50	0	0	0	0	0	0	0	1	1	1	3	1	0	0	4	1
32	0	18-33	25-50	0	0	0	0	0	0	0	0	0	1	3	0	1	0	3	1
52	1	50-65	>50	0	0	1	1	0	0	0	1	1	1	3	0	0	0	4	1
19	0	18-33	<=25	0	0	1	0	0	0	0	1	0	2	4	0	1	0	0	1
38	1	34-49	25-50	0	0	1	0	0	0	0	1	1	1	4	0	0	0	0	1
57	1	50-65	>50	0	0	1	0	0	0	0	1	3	1	1	0	0	0	4	1
22	0	18-33	<=25	0	0	0	0	0	0	0	1	0	2	1	0	0	0	5	1
32	0	18-33	25-50	0	0	0	0	0	1	1	1	1	1	3	0	1	0	4	1
18	0	18-33	<=25	1	0	0	0	0	0	0	1	0	2	1	0	1	0	4	1
32	0	18-33	25-50	0	0	0	0	0	0	0	1	1	1	3	0	1	0	2	1
32	0	18-33	25-50	0	0	0	0	0	0	0	1	1	1	3	0	1	0	2	1
21	0	18-33	<=25	0	0	1	0	0	0	0	0	1	3	0	0	1	0	4	1
29	0	18-33	25-50	0	0	0	0	0	1	0	1	0	2	1	0	0	0	1	0
52	1	50-65	>50	0	0	0	0	0	0	0	1	1	1	3	0	1	0	0	1
28	0	18-33	25-50	1	1	1	0	0	0	0	1	2	1	3	0	1	0	1	1
32	0	18-33	25-50	0	0	0	0	0	0	0	1	1	1	3	0	0	0	1	1
30	0	18-33	25-50	0	0	0	0	0	0	0	1	1	1	3	0	1	0	2	1
37	1	34-49	25-50	0	0	1	0	0	0	0	1	1	1	3	0	1	0	0	1
48	1	34-49	25-50	0	0	0	0	0	0	0	1	1	2	3	0	0	0	5	1
47	1	34-49	25-50	0	0	0	0	0	0	0	1	1	1	3	0	0	0	1	1
31	0	18-33	25-50	0	0	0	0	0	0	0	1	1	2	3	0	1	0	0	1
43	1	34-49	25-50	0	0	1	0	0	0	0	1	1	0	0	0	0	0	3	1
35	1	34-49	25-50	0	0	1	1	0	0	0	0	1	1	3	0	0	0	0	1
32	0	18-33	25-50	0	0	0	0	0	0	0	1	1	1	3	1	0	0	1	0
27	0	18-33	25-50	0	0	0	0	0	0	0	1	1	1	1	0	0	0	5	1
62	1	50-65	>50	0	0	1	0	0	0	0	1	3	1	1	0	1	0	4	1
72	1	>=66	>50	0	0	1	1	0	0	0	0	1	1	3	0	1	0	4	1
72	1	>=66	>50	0	0	1	0	0	0	0	0	1	1	3	1	1	0	4	1
62	1	50-65	>50	0	0	0	0	0	0	0	0	1	1	3	0	1	0	4	1
66	1	>=66	>50	0	0	1	1	0	0	0	1	3	1	1	0	1	0	4	1
44	1	34-49	25-50	0	0	0	0	0	0	0	1	1	3	3	0	0	0	4	0
62	1	50-65	>50	0	0	1	0	0	0	0	1	1	1	1	0	0	0	4	1
16	0	<=17	<=25	0	0	1	0	0	0	0	1	0	2	3	0	1	0	5	1
30	0	18-33	25-50	0	0	0	0	0	0	0	1	1	1	0	0	0	0	4	1
64	1	50-65	>50	1	0	0	0	0	0	0	1	1	1	1	0	0	0	4	1
15	0	<=17	<=25	1	0	0	0	0	0	0	1	0	2	3	0	0	0	1	1
72	1	>=66	>50	0	0	0	0	0	0	0	1	3	1	1	0	0	0	4	1
32	0	18-33	25-50	1	1	1	0	0	0	0	1	1	1	2	0	0	0	5	1
47	1	34-49	25-50	1	0	0	0	0	0	0	1	1	1	3	0	0	0	4	1
37	1	34-49	25-50	0	0	0	0	0	0	0	1	1	1	3	0	0	0	4	1
42	1	34-49	25-50	0	0	0	0	0	0	0	1	1	1	1	0	0	0	4	1
47	1	34-49	25-50	0	0	1	1	0	0	0	1	1	1	1	0	0	0	4	1
47	1	34-49	25-50	0	0	0	0	0	0	0	1	1	1	3	0	0	0	4	1
42	1	34-49	25-50	0	0	1	0	0	0	0	1	1	1	1	0	0	0	2	1
64	1	50-65	>50	0	0	0	0	0	0	0	1	1	1	1	0	0	0	4	1
34	0	34-49	25-50	0	0	0	0	0	0	0	1	1	1	3	0	0	0	2	1
48	1	34-49	25-50	1	1	1	0	0	0	0	1	2	3	0	0	1	0	4	1
26	0	18-33	25-50	0	0	1	0	0	0	0	1	1	3	3	0	0	0	1	1
26	0	18-33	25-50	0	0	0	0	0	0	0	0	3	2	0	0	1	0	6	1
22	0	18-33	<=25	0	0	0	0	0	0	0	1	0	3	3	0	0	0	2	1
24	0	18-33	<=25	0	0	0	0	0	0	0	1	0	1	3	0	1	0	4	1
22	0	18-33	<=25	0	0	0	0	0	0	0	1	0	3	3	1	1	0	3	1
20	0	18-33	<=25	0	0	1	1	0	0	0	1	2	3	3	0	1	0	3	1
30	0	18-33	25-50	0	0	0	0	0	0	0	1	3	2	3	0	1	0	6	1
20	0	18-33	<=25	0	0	0	0	0	0	0	1	0	3	3	0	1	0	1	1
22	0	18-33	<=25	0	0	1	0	0	0	0	1	0	1	3	0	1	0	4	1
28	0	18-33	25-50	0	0	0	0	0	0	0	1	0	3	3	0	1	0	4	1
25	0	18-33	25-50	0	0	0	0	0	0	0	1	0	1	1	0	1	0	2	1
22	0	18-33	<=25	0	0	1	1	0	0	0	1	0	3	3	0	1	0	6	1
20	0	18-33	<=25	0	0	0	0	0	0	0	1	0	3	3	0	0	0	4	1
17	0	<=17	<=25	1	1	1	0	0	0	0	0	2	3	1	0	1	0	4	1
27	0	18-33	25-50	0	0	0	0	0	0	0	1	1	3	3	0	0	0	6	1
22	0	18-33	<=25	0	0	0	0	0	0	0	1	1	1	4	0	1	0	0	1
42	1	34-49	25-50	0	0	0	0	0	0	0	1	3	1	3	0	1	0	1	1
35	1	34-49	25-50	0	0	0	0	0	0	0	1	2	1	1	0	0	0	0	1
37	1	34-49	25-50	0	0	0	0	0	0	0	1	1	1	1	0	1	0	1	1
22	0	18-33	<=25	0	0	1	1	0	0	0	1	2	1	1	0	0	0	4	1
22	0	18-33	<=25	0	0	0	0	0	0	1	1	0	3	1	0	0	0	1	1
23	0	18-33	<=25	0	0	0	0	0	0	0	1	0	2	1	0	0	0	4	1
22	0	18-33	<=25	0	0	0	0	0	0	0	1	3	1	3	0	1	0	4	1
21	0	18-33	<=25	1	0	0	0	0	0	0	1	0	3	3	0	1	0	3	1
26	0	18-33	25-50	0	0	0	0	0	0	0	1	0	1	3	0	1	0	2	1
21	0	18-33	<=25	0	0	0	0	0	0	0	1	0	1	1	0	1	0	4	1
24	0	18-33	<=25	0	0	0	0	0	0	0	1	0	3	3	0	1	0	6	1
22	0	18-33	<=25	0	0	0	0	0	0	0	1	0	3	1	0	1	0	4	1
21	0	18-33	<=25	0	0	0	0	0	0	0	1	0	3	3	0	0	0	5	1
20	0	18-33	<=25	0	0	0	0	0	0	0	1	0	2	3	0	1	0	6	1
54	1	50-65	>50	1	0	0	0	0	0	0	1	2	2	1	0	0	0	0	1
37	1	34-49	25-50	0	0	0	0	0	0	0	1	1	1	3	0	0	0	1	1
52	1	50-65	>50	0	0	0	0	0	0	0	1	1	1	1	0	1	0	3	1
34	0	34-49	25-50	0	0	0	0	0	0	0	1	1	1	3	0	0	0	1	1
72	1	>=66	>50	0	0	1	1	0	0	0	1	3	1	1	0	1	0	4	1
35	1	34-49	25-50	0	0	0	0	0	0	0	1	3	1	3	0	0	0	4	1
16	0	<=17	<=25	0	0	0	0	0	0	0	1	0	1	3	0	1	0	3	1
37	1	34-49	25-50	0	0	1	1	0	0	0	1	1	1	3	0	0	0	3	1
47	1	34-49	25-50	0	0	0	0	0	0	1	1	2	1	1	0	1	0	4	1
52	1	50-65	>50	1	1	1	0	1	0	0	1	3	1	1	0	0	0	2	1
47	1	34-49	25-50	0	0	0	0	0	0	0	1	1	1	1	0	0	0	4	1
55	1	50-65	>50	0	0	0	0	0	0	0	1	3	1	1	0	1	0	4	1
35	1	34-49	25-50	0	0	0	0	0	0	0	1	1	1	1	0	0	0	5	1
51	1	50-65	>50	0	0	1	0	0	0	0	1	1	2	1	0	1	0	2	1
58	1	50-65	>50	0	0	0	0	0	0	0	1	1	1	1	0	0	0	2	1
59	1	50-65	>50	0	0	1	0	0	0	0	1	1	1	1	0	0	0	4	1
14	0	<=17	<=25	0	0	1	1	0	0	0	0	0	2	3	0	1	0	4	1
21	0	18-33	<=25	0	0	1	0	0	0	0	1	0	3	1	0	1	0	2	1
30	0	18-33	25-50	0	1	1	0	0	0	0	1	0	1	3	0	0	0	2	1
32	0	18-33	25-50	0	0	1	1	0	0	0	1	2	1	3	0	1	0	6	1
22	0	18-33	<=25	0	0	0	0	0	0	0	1	0	1	1	0	1	0	2	1
21	0	18-33	<=25	0	0	0	0	0	0	0	1	0	2	3	1	1	0	2	1
22	0	18-33	<=25	0	0	1	1	0	0	0	1	0	1	3	0	1	0	2	1
22	0	18-33	<=25	0	0	0	0	0	0	0	1	0	3	1	0	0	0	5	1
24	0	18-33	<=25	0	0	0	0	0	0	0	1	0	3	1	0	0	0	4	1
22	0	18-33	<=25	0	0	1	1	0	0	0	1	0	2	1	0	0	0	4	1
22	0	18-33	<=25	0	0	0	0	0	0	0	1	0	3	3	0	0	0	2	1
24	0	18-33	<=25	0	0	0	0	0	0	0	1	2	2	3	0	1	0	6	1
24	0	18-33	<=25	0	0	0	0	0	0	0	1	0	3	1	0	0	0	6	1
22	0	18-33	<=25	0	0	0	0	0	0	0	1	0	3	3	0	1	0	3	1
21	0	18-33	<=25	0	0	0	0	0	0	0	1	0	3	1	0	0	0	6	1
25	0	18-33	25-50	0	0	0	0	0	0	0	1	0	3	3	0	1	0	4	1
22	0	18-33	<=25	0	0	0	0	0	0	0	1	0	3	3	0	1	0	2	1
25	0	18-33	25-50	0	0	0	0	0	0	0	1	0	1	3	0	0	0	4	1
25	0	18-33	25-50	0	0	0	0	0	0	0	1	0	2	3	0	0	0	6	1
45	1	34-49	25-50	0	0	0	0	0	0	0	1	2	1	3	0	0	0	0	1
23	0	18-33	<=25	0	0	0	0	0	0	0	1	0	3	3	0	1	0	1	1
28	0	18-33	25-50	0	0	0	0	0	0	0	1	2	3	3	0	1	0	1	1
44	1	34-49	25-50	0	0	1	1	0	0	0	1	1	1	3	0	0	0	1	1
37	1	34-49	25-50	0	0	1	0	0	0	0	1	2	3	3	0	0	0	0	1
42	1	34-49	25-50	0	1	1	0	0	0	1	1	1	1	3	0	0	0	2	1
32	0	18-33	25-50	0	0	1	0	0	0	0	1	1	1	3	0	0	0	1	1
49	1	34-49	25-50	0	0	1	1	0	0	0	1	3	3	3	0	1	0	5	1
32	0	18-33	25-50	0	0	0	0	0	0	0	1	1	1	1	0	0	0	2	1
44	1	34-49	25-50	0	0	0	0	0	0	0	1	1	1	1	0	0	0	4	1
62	1	50-65	>50	0	1	1	0	0	0	0	1	1	1	1	0	0	0	4	1
50	1	50-65	25-50	1	1	1	0	0	0	0	1	3	2	3	0	0	0	2	1
32	0	18-33	25-50	0	0	1	1	0	0	0	1	1	1	3	0	0	0	0	1
33	0	18-33	25-50	0	0	1	1	0	1	1	1	1	1	3	0	0	0	4	1
25	0	18-33	25-50	0	0	0	0	0	0	0	1	0	3	3	0	1	0	4	1
20	0	18-33	<=25	0	0	0	0	0	0	0	1	0	2	3	0	1	0	4	1
20	0	18-33	<=25	0	0	1	1	0	0	0	1	0	2	3	1	1	0	6	1
25	0	18-33	25-50	0	0	0	0	0	0	0	1	0	3	1	0	1	1	4	1
23	0	18-33	<=25	0	0	0	0	0	0	0	1	0	3	3	0	1	0	6	1
60	1	50-65	>50	0	0	0	0	0	0	0	1	1	2	1	0	0	0	4	1
28	0	18-33	25-50	0	0	0	0	0	0	0	1	0	3	1	0	1	0	4	1
20	0	18-33	<=25	0	0	0	0	0	0	0	1	0	3	1	0	1	0	2	1
24	0	18-33	<=25	0	0	0	0	0	0	0	0	0	3	1	0	1	0	1	1
29	0	18-33	25-50	0	0	0	0	0	0	0	0	0	3	1	0	1	0	1	1
17	0	<=17	<=25	0	0	1	1	0	0	0	0	0	2	1	0	1	0	3	1
26	0	18-33	25-50	0	0	0	0	0	0	0	1	3	1	3	0	1	0	4	1
21	0	18-33	<=25	0	0	0	0	0	0	0	1	0	1	3	0	0	0	1	1
37	1	34-49	25-50	0	0	1	0	0	0	0	1	1	1	3	0	0	0	3	1
19	0	18-33	<=25	0	0	1	1	0	1	1	0	0	3	1	0	1	0	1	1
20	0	18-33	<=25	0	0	0	0	0	0	0	1	1	3	3	0	0	0	6	1
37	1	34-49	25-50	0	0	0	0	0	0	0	1	1	1	3	0	1	0	4	1
44	1	34-49	25-50	0	0	0	0	0	0	0	1	1	2	3	0	1	0	4	1
24	0	18-33	<=25	0	0	0	0	0	0	0	1	1	1	3	0	0	0	4	1
66	1	>=66	>50	0	0	1	1	0	0	0	1	3	1	1	0	0	0	4	1
46	1	34-49	25-50	0	0	0	0	0	0	0	1	1	3	3	0	0	0	4	1
46	1	34-49	25-50	0	0	1	0	0	0	0	1	1	1	1	0	0	0	4	1
32	0	18-33	25-50	0	0	0	0	0	0	0	1	1	1	3	0	0	1	4	1
47	1	34-49	25-50	0	0	0	0	0	0	0	1	3	1	3	0	0	0	4	1
37	1	34-49	25-50	0	0	1	1	0	0	0	1	1	3	3	0	0	0	6	1
36	1	34-49	25-50	0	0	0	0	0	0	0	1	1	1	3	0	1	0	6	1
51	1	50-65	>50	0	0	0	0	0	1	1	0	1	3	3	1	0	0	1	1
21	0	18-33	<=25	0	0	0	0	0	0	0	1	0	3	3	0	1	0	6	1
22	0	18-33	<=25	0	0	0	0	0	0	0	1	2	3	4	0	1	0	6	1
26	0	18-33	25-50	0	0	0	0	0	0	0	1	0	3	3	0	1	0	1	0
24	0	18-33	<=25	0	0	1	1	0	0	0	1	0	2	1	0	0	0	4	0
22	0	18-33	<=25	0	0	0	0	0	0	0	1	0	1	3	0	1	0	2	1
22	0	18-33	<=25	0	0	0	0	0	0	0	1	0	3	3	0	1	0	6	1
20	0	18-33	<=25	0	0	0	0	0	0	0	1	0	2	3	0	1	0	2	1
24	0	18-33	<=25	0	0	0	0	0	0	0	1	0	2	3	0	0	0	6	1
22	0	18-33	<=25	0	0	0	0	0	0	0	1	0	2	1	0	1	0	4	1
25	0	18-33	25-50	0	0	0	0	0	0	0	1	0	3	1	0	0	0	1	1
37	1	34-49	25-50	0	0	0	0	0	0	0	1	1	1	1	0	0	0	2	1
60	1	50-65	>50	0	0	0	0	0	0	0	1	1	1	3	0	0	0	2	1
30	0	18-33	25-50	0	0	0	0	0	0	0	1	1	1	3	0	0	1	2	1
47	1	34-49	25-50	0	0	1	1	0	0	0	1	0	3	1	0	1	0	1	1
39	1	34-49	25-50	0	0	0	0	0	0	0	1	1	2	3	0	0	0	4	1
66	1	>=66	>50	0	0	0	0	0	0	0	1	0	3	3	0	0	0	1	1
38	1	34-49	25-50	0	0	0	0	0	0	0	1	1	1	1	0	0	0	4	1
20	0	18-33	<=25	0	0	0	0	0	0	0	1	1	1	3	0	0	0	5	1
21	0	18-33	<=25	0	0	0	0	0	0	0	1	1	1	3	0	0	0	4	1
21	0	18-33	<=25	0	0	0	0	0	0	0	1	3	1	3	0	0	0	4	1
23	0	18-33	<=25	0	0	0	0	0	0	0	1	1	1	3	0	0	0	5	1
23	0	18-33	<=25	0	0	0	0	0	0	0	1	2	1	3	1	0	0	3	1
24	0	18-33	<=25	0	0	0	0	0	0	0	0	0	2	1	0	1	0	3	1
21	0	18-33	<=25	0	0	0	0	0	0	0	1	2	1	3	1	1	0	5	1
20	0	18-33	<=25	0	0	0	0	0	0	0	1	0	2	1	0	1	0	4	1
25	0	18-33	25-50	0	0	1	0	0	0	0	1	1	2	3	0	0	0	4	1
22	0	18-33	<=25	0	0	0	0	0	0	0	1	1	1	3	0	0	0	4	1
52	1	50-65	>50	0	0	1	1	0	0	0	1	0	3	3	0	0	0	1	1
61	1	50-65	>50	1	1	1	0	1	0	0	1	1	1	1	0	0	0	2	1
37	1	34-49	25-50	0	0	0	0	0	0	0	1	1	1	1	0	0	0	4	1
42	1	34-49	25-50	1	1	1	0	0	0	0	1	1	1	3	0	0	0	5	1
37	1	34-49	25-50	0	0	1	0	0	0	0	1	0	0	3	0	1	0	4	1
32	0	18-33	25-50	0	0	0	0	0	0	0	1	3	1	1	0	0	0	2	1
30	0	18-33	25-50	0	0	0	0	0	0	1	1	1	3	3	0	1	0	3	1
40	1	34-49	25-50	0	0	0	0	0	0	0	1	1	1	1	0	0	0	4	1
52	1	50-65	>50	0	0	1	0	0	0	0	1	1	1	3	0	0	0	4	1
37	1	34-49	25-50	0	0	0	0	0	0	0	0	0	2	3	0	0	0	4	1
18	0	18-33	<=25	0	0	0	0	0	0	0	1	0	2	3	0	1	0	5	0
42	1	34-49	25-50	0	0	0	0	0	0	0	1	0	2	3	0	1	0	4	1
18	0	18-33	<=25	0	0	0	0	0	0	0	1	0	1	3	0	0	0	6	1
19	0	18-33	<=25	0	0	0	0	0	0	0	1	1	1	3	0	0	0	3	1
20	0	18-33	<=25	0	0	0	0	0	0	0	1	1	2	3	0	1	0	1	1
25	0	18-33	25-50	0	0	0	0	0	0	0	1	1	1	3	0	0	0	3	1
23	0	18-33	<=25	0	0	0	0	0	0	0	1	1	1	3	0	1	0	2	1
24	0	18-33	<=25	0	0	0	0	0	0	0	1	1	1	3	0	1	0	3	1
21	0	18-33	<=25	0	0	0	0	0	0	0	1	1	1	1	0	1	0	4	1
25	0	18-33	25-50	0	0	0	0	0	0	0	1	1	1	1	0	0	0	4	1
22	0	18-33	<=25	0	0	0	0	0	0	0	1	3	2	3	0	0	0	4	1
20	0	18-33	<=25	0	0	0	0	0	0	0	1	1	1	1	0	0	0	4	1
22	0	18-33	<=25	0	0	0	0	0	0	0	1	1	1	3	0	0	0	4	1
20	0	18-33	<=25	0	0	0	0	0	0	0	1	1	1	1	0	0	0	4	1
37	1	34-49	25-50	0	0	1	1	0	0	0	1	3	1	3	0	0	0	5	1
42	1	34-49	25-50	0	0	0	0	0	0	0	1	1	1	1	0	0	0	4	1
59	1	50-65	>50	0	0	0	0	0	0	0	1	1	1	1	0	0	0	4	1
36	1	34-49	25-50	0	0	0	0	0	0	0	1	3	1	1	0	0	0	4	1
34	0	34-49	25-50	0	0	0	0	0	0	0	1	3	1	1	0	0	0	4	1
17	0	<=17	<=25	0	0	0	0	0	0	0	1	1	1	1	0	1	0	4	1
40	1	34-49	25-50	0	0	1	0	0	0	0	1	2	1	3	1	0	0	3	1
29	0	18-33	25-50	0	0	0	0	0	0	0	1	0	2	1	0	1	0	6	1
22	0	18-33	<=25	0	0	0	0	0	0	0	1	0	1	1	0	1	0	4	0
27	0	18-33	25-50	0	0	1	1	0	0	0	1	2	1	3	1	1	0	5	1
23	0	18-33	<=25	0	0	0	0	0	0	0	1	0	3	1	1	1	0	6	1
24	0	18-33	<=25	0	0	0	0	0	0	0	1	0	3	3	0	1	0	2	1
21	0	18-33	<=25	0	0	0	0	0	0	0	1	0	2	1	1	1	0	6	1
21	0	18-33	<=25	0	0	0	0	0	0	0	1	0	3	1	0	1	0	3	1
22	0	18-33	<=25	0	0	0	0	0	0	0	1	0	3	3	0	0	0	4	1
21	0	18-33	<=25	0	0	0	0	0	0	0	1	0	2	3	0	1	0	5	1
22	0	18-33	<=25	0	0	0	0	0	0	0	1	0	3	3	0	1	0	1	1
17	0	<=17	<=25	0	0	0	0	0	0	0	0	0	3	1	0	1	0	4	1
17	0	<=17	<=25	0	0	0	0	0	0	0	1	0	2	3	0	1	0	4	1
17	0	<=17	<=25	1	1	1	0	1	0	0	0	0	2	1	0	1	0	3	1
20	0	18-33	<=25	0	0	0	0	0	0	0	0	0	3	3	0	1	0	3	1
19	0	18-33	<=25	0	0	0	0	0	0	0	0	0	3	1	0	1	0	4	0
21	0	18-33	<=25	0	0	0	0	0	0	0	1	0	3	3	0	1	0	4	1
17	0	<=17	<=25	0	0	1	1	0	0	0	1	0	2	1	0	1	0	4	1
18	0	18-33	<=25	0	0	0	0	0	0	0	1	0	3	3	0	1	0	4	1
18	0	18-33	<=25	0	0	0	0	0	0	0	0	0	3	3	0	1	0	3	1
15	0	<=17	<=25	0	0	0	0	0	0	0	1	0	2	3	0	1	0	4	1
18	0	18-33	<=25	0	0	0	0	0	0	0	0	0	2	1	0	1	0	3	1
21	0	18-33	<=25	0	0	0	0	0	0	0	1	0	3	3	0	1	0	3	1
16	0	<=17	<=25	0	0	0	0	0	0	0	1	0	2	3	0	1	0	6	1
24	0	18-33	<=25	0	0	0	0	0	0	0	1	3	1	3	0	1	0	3	1
15	0	<=17	<=25	0	0	0	0	0	0	0	1	0	2	1	0	1	0	4	1
15	0	<=17	<=25	0	0	1	0	0	0	0	1	0	2	3	1	0	0	6	1
22	0	18-33	<=25	0	0	0	0	0	0	0	0	0	3	1	0	1	0	4	1
13	0	<=17	<=25	0	0	0	0	0	0	0	1	0	2	3	0	1	0	6	1
18	0	18-33	<=25	0	0	0	0	0	0	0	1	0	1	3	0	0	0	4	1
21	0	18-33	<=25	0	0	0	0	0	0	0	0	0	3	3	1	1	0	6	1
17	0	<=17	<=25	0	0	0	0	0	0	0	1	0	2	1	0	0	0	4	1
18	0	18-33	<=25	0	0	1	0	0	0	0	1	0	2	3	0	0	0	5	1
21	0	18-33	<=25	0	0	0	0	0	0	0	0	0	2	3	0	0	0	6	1
20	0	18-33	<=25	0	0	0	0	0	0	0	1	0	2	3	0	0	0	5	1
17	0	<=17	<=25	0	0	0	0	0	0	0	1	0	2	3	1	1	0	4	1
15	0	<=17	<=25	0	0	0	0	0	0	0	1	0	2	3	0	1	0	2	1
18	0	18-33	<=25	0	0	0	0	0	0	0	1	0	2	3	0	1	0	3	1
17	0	<=17	<=25	0	0	0	0	0	0	0	1	0	2	3	0	0	0	4	1
17	0	<=17	<=25	0	0	0	0	0	0	0	1	0	2	1	0	0	0	2	1
22	0	18-33	<=25	0	0	1	1	0	0	0	0	0	3	3	0	1	0	4	0
21	0	18-33	<=25	0	0	0	0	0	0	0	0	0	3	3	0	1	0	4	0
19	0	18-33	<=25	0	0	0	0	0	0	0	0	0	3	3	0	1	0	6	0
17	0	<=17	<=25	0	0	0	0	0	0	0	1	0	2	3	0	1	0	2	1
22	0	18-33	<=25	0	0	0	0	0	0	0	1	0	3	3	0	0	0	3	0
26	0	18-33	25-50	0	0	0	0	0	0	0	1	0	2	3	0	1	0	4	1
17	0	<=17	<=25	1	1	1	0	1	0	0	1	0	2	3	0	0	0	4	1
17	0	<=17	<=25	0	0	0	0	0	0	0	1	0	3	2	0	1	0	1	1
18	0	18-33	<=25	0	0	0	0	0	0	0	1	0	3	3	0	1	0	1	0
17	0	<=17	<=25	0	0	0	0	0	0	0	1	0	3	3	0	1	0	3	0
19	0	18-33	<=25	0	0	0	0	0	0	0	0	0	3	1	0	1	0	1	1
22	0	18-33	<=25	0	0	1	1	0	0	0	0	0	3	3	0	1	0	4	1
23	0	18-33	<=25	0	0	0	0	0	0	0	1	0	3	1	0	0	0	4	0
21	0	18-33	<=25	0	0	0	0	0	0	0	0	0	3	3	0	1	0	3	1
28	0	18-33	25-50	1	1	1	0	0	0	0	0	0	2	3	0	1	0	4	1
42	1	34-49	25-50	0	0	0	0	0	0	0	1	1	1	1	0	0	0	4	1
50	1	50-65	25-50	0	0	1	0	0	0	0	1	1	1	1	0	0	0	4	1
15	0	<=17	<=25	0	0	0	0	0	0	0	0	0	3	3	0	0	0	4	1
15	0	<=17	<=25	0	0	0	0	0	0	0	0	0	2	3	0	0	0	4	1
18	0	18-33	<=25	0	0	0	0	0	0	0	0	0	3	3	0	1	0	6	1
30	0	18-33	25-50	0	0	1	0	0	0	0	1	3	1	3	0	0	0	4	1
82	1	>=66	>50	0	0	0	0	0	0	0	1	3	1	1	0	0	0	2	1
42	1	34-49	25-50	1	1	1	0	0	0	1	1	1	1	1	0	0	0	4	1
24	0	18-33	<=25	0	0	1	1	0	0	0	1	0	2	3	0	1	0	2	0
20	0	18-33	<=25	1	1	1	0	0	0	0	0	0	2	3	0	0	0	4	1
21	0	18-33	<=25	0	0	1	0	0	0	0	1	0	2	3	0	1	0	1	1
19	0	18-33	<=25	0	0	0	0	0	0	0	1	0	3	3	0	1	0	2	1
19	0	18-33	<=25	0	0	0	0	0	0	0	1	0	3	3	0	0	0	6	1
18	0	18-33	<=25	0	0	0	0	0	0	0	1	0	2	3	0	1	0	6	1
25	0	18-33	25-50	0	0	0	0	0	0	0	1	0	3	3	0	0	0	2	1
19	0	18-33	<=25	0	0	0	0	0	0	0	1	0	2	1	0	0	0	4	1
27	0	18-33	25-50	0	0	0	0	0	0	0	1	0	2	1	0	0	0	5	1
17	0	<=17	<=25	0	0	0	0	0	0	0	1	0	2	3	0	1	0	5	1
20	0	18-33	<=25	0	0	0	0	0	0	0	1	0	2	3	0	0	0	5	1
35	1	34-49	25-50	1	1	1	0	0	1	1	1	0	2	3	0	1	0	4	1
32	0	18-33	25-50	0	0	0	0	0	0	0	1	1	1	3	0	0	0	3	1
36	1	34-49	25-50	0	0	1	0	0	0	0	1	1	2	3	0	1	0	1	1
11	0	<=17	<=25	0	0	0	0	0	0	0	0	0	2	3	0	1	0	4	1
41	1	34-49	25-50	1	1	1	0	0	0	0	1	1	1	3	0	0	0	3	1
30	0	18-33	25-50	0	0	0	0	0	0	0	1	1	3	3	0	0	0	3	1
30	0	18-33	25-50	0	0	1	0	0	0	0	1	1	1	3	1	0	0	3	1
47	1	34-49	25-50	0	0	1	1	0	0	0	1	1	1	1	0	1	0	4	1
53	1	50-65	>50	1	1	1	0	0	0	1	1	1	1	3	0	1	0	2	1
27	0	18-33	25-50	0	0	0	0	0	0	0	1	1	1	3	1	1	0	2	1
53	1	50-65	>50	0	0	0	0	0	0	0	1	2	1	3	0	0	0	5	1
62	1	50-65	>50	0	0	1	0	0	0	0	1	1	1	1	0	1	0	4	1
33	0	18-33	25-50	0	0	1	0	0	0	0	1	1	1	1	1	0	0	4	1
54	1	50-65	>50	0	0	0	0	0	0	0	1	2	2	1	0	0	0	4	1
49	1	34-49	25-50	0	0	0	0	0	0	0	1	1	1	1	0	0	0	4	1
41	1	34-49	25-50	0	0	1	1	0	0	0	1	3	2	3	1	0	0	4	1
42	1	34-49	25-50	0	0	0	0	0	0	0	1	2	1	3	0	0	0	4	1
66	1	>=66	>50	0	0	0	0	0	0	0	1	3	1	3	1	0	0	4	1
32	0	18-33	25-50	0	0	0	0	0	0	0	1	2	1	3	0	1	0	4	1
55	1	50-65	>50	0	0	1	0	0	0	0	1	1	1	1	0	0	0	4	1
56	1	50-65	>50	0	0	0	0	0	0	0	1	1	1	1	1	0	0	4	1
43	1	34-49	25-50	0	0	1	0	0	0	0	1	1	1	3	0	0	0	4	1
62	1	50-65	>50	0	0	1	0	0	0	0	1	1	1	1	0	0	0	4	1
44	1	34-49	25-50	0	0	0	0	0	0	0	1	1	1	3	0	0	0	4	1
40	1	34-49	25-50	0	0	0	0	0	0	0	1	1	3	1	0	0	0	4	1
48	1	34-49	25-50	0	0	1	1	0	0	0	1	1	1	3	0	0	0	4	1
25	0	18-33	25-50	0	0	0	0	0	0	0	1	1	1	1	0	0	0	4	1
42	1	34-49	25-50	0	0	0	0	0	0	0	1	1	1	1	0	0	0	4	1
54	1	50-65	>50	0	0	0	0	0	0	0	1	3	1	3	0	0	0	4	1
52	1	50-65	>50	0	0	0	0	0	0	0	1	1	1	3	0	0	0	4	1
47	1	34-49	25-50	0	0	0	0	0	0	0	1	3	1	1	0	0	0	4	1
47	1	34-49	25-50	0	1	1	0	0	0	0	1	1	1	1	0	1	0	4	1
39	1	34-49	25-50	0	0	0	0	0	0	0	1	1	1	3	0	0	0	4	1
62	1	50-65	>50	0	0	0	0	0	0	0	1	1	1	3	0	0	0	4	1
32	0	18-33	25-50	0	0	0	0	0	0	0	1	1	2	1	0	0	0	4	1
47	1	34-49	25-50	0	0	0	0	0	0	0	1	1	1	1	0	1	0	4	1
62	1	50-65	>50	0	0	0	0	0	0	1	1	3	2	1	0	0	0	4	1
45	1	34-49	25-50	0	0	0	0	0	0	0	1	3	1	1	0	0	0	4	1
28	0	18-33	25-50	0	0	0	0	0	0	1	1	1	1	1	0	1	0	1	1
28	0	18-33	25-50	0	0	0	0	0	0	0	1	1	1	1	0	1	0	4	1
31	0	18-33	25-50	0	0	0	0	0	0	0	1	1	3	1	0	0	0	4	1
63	1	50-65	>50	0	0	0	0	0	0	0	1	1	1	1	0	0	0	4	1
31	0	18-33	25-50	0	0	0	0	0	0	0	1	0	2	1	0	0	0	4	1
38	1	34-49	25-50	0	0	0	0	0	0	0	1	1	1	1	0	0	0	4	1
22	0	18-33	<=25	0	0	0	0	0	0	0	1	1	1	3	0	0	0	4	1
52	1	50-65	>50	0	0	0	0	0	0	0	1	1	2	1	1	0	0	4	1
60	1	50-65	>50	0	0	0	0	0	0	0	1	3	1	3	0	0	0	4	1
67	1	>=66	>50	0	0	1	0	0	0	0	1	1	1	1	0	0	0	4	1
60	1	50-65	>50	0	0	1	1	0	0	0	1	1	1	1	0	0	0	4	1
47	1	34-49	25-50	0	0	0	0	0	0	0	1	3	1	1	0	0	0	4	1
22	0	18-33	<=25	0	0	1	1	0	0	0	1	3	1	1	0	0	0	4	1
26	0	18-33	25-50	0	0	0	0	0	0	0	1	1	2	1	0	1	0	4	1
51	1	50-65	>50	0	0	0	0	0	0	0	1	2	3	1	0	0	0	4	1
28	0	18-33	25-50	0	0	0	0	0	0	0	1	1	3	1	0	0	0	4	1
30	0	18-33	25-50	0	0	0	0	0	0	0	1	1	1	3	0	0	0	4	1
40	1	34-49	25-50	0	0	0	0	0	0	0	1	1	2	3	0	1	0	4	1
62	1	50-65	>50	0	0	0	0	0	0	0	1	1	1	1	0	1	0	4	1
52	1	50-65	>50	0	0	0	0	0	0	0	1	3	1	1	0	0	0	4	1
37	1	34-49	25-50	0	0	0	0	0	0	0	1	1	1	3	0	0	0	4	1
64	1	50-65	>50	0	0	1	1	0	0	0	1	3	1	1	0	0	0	4	1
42	1	34-49	25-50	0	0	0	0	0	0	0	1	1	1	1	0	0	0	4	1
39	1	34-49	25-50	0	0	1	1	0	0	0	1	1	2	1	0	0	0	4	1
33	0	18-33	25-50	0	0	0	0	0	0	0	1	1	2	1	0	1	0	4	1
47	1	34-49	25-50	0	0	0	0	0	0	0	1	1	1	1	0	0	0	4	1
45	1	34-49	25-50	0	0	0	0	0	0	0	1	1	1	3	0	1	0	4	1
62	1	50-65	>50	0	0	0	0	0	0	0	1	3	1	1	0	0	0	4	1
40	1	34-49	25-50	0	0	0	0	0	0	0	1	1	2	3	0	0	0	4	1
32	0	18-33	25-50	0	0	0	0	0	0	0	1	1	1	3	0	1	0	4	1
33	0	18-33	25-50	0	0	0	0	0	0	1	1	1	1	1	0	1	0	4	1
45	1	34-49	25-50	0	0	0	0	0	0	0	1	2	3	3	0	0	0	4	1
49	1	34-49	25-50	0	0	0	0	0	0	0	1	1	1	3	0	0	0	4	1
66	1	>=66	>50	0	0	0	0	0	0	0	1	1	1	1	0	1	0	4	1
27	0	18-33	25-50	0	0	0	0	0	0	0	1	1	1	3	0	1	0	4	1
46	1	34-49	25-50	0	0	0	0	0	0	0	1	1	1	1	0	0	0	4	1
45	1	34-49	25-50	0	0	0	0	0	0	0	1	1	1	1	0	1	0	4	1
40	1	34-49	25-50	0	0	1	0	0	0	0	1	1	1	3	1	1	0	4	1
32	0	18-33	25-50	0	0	0	0	0	0	0	1	1	1	3	0	0	0	4	1
52	1	50-65	>50	0	0	0	0	0	0	0	1	1	1	3	0	1	0	4	1
30	0	18-33	25-50	0	0	0	0	0	0	0	1	1	1	1	0	0	0	4	1
47	1	34-49	25-50	0	0	0	0	0	0	0	1	1	3	1	0	0	0	4	1
32	0	18-33	25-50	0	0	1	1	0	0	0	1	1	1	1	0	0	0	4	1
42	1	34-49	25-50	0	0	0	0	0	0	0	1	3	1	3	0	0	0	4	1
47	1	34-49	25-50	0	0	0	0	0	0	0	1	1	1	1	0	0	0	4	1
54	1	50-65	>50	0	0	0	0	0	0	0	1	3	3	1	0	0	0	4	1
40	1	34-49	25-50	0	0	0	0	0	0	0	1	2	1	1	0	0	0	4	1
40	1	34-49	25-50	0	0	0	0	0	0	0	1	1	1	3	0	0	0	4	1
18	0	18-33	<=25	0	0	0	0	0	0	0	1	0	2	3	0	1	0	3	1
58	1	50-65	>50	0	0	0	0	0	0	0	1	3	1	1	0	0	0	4	1
56	1	50-65	>50	0	0	0	0	0	0	0	1	1	1	1	0	0	0	4	1
78	1	>=66	>50	0	1	1	0	0	0	0	1	3	1	1	0	0	0	4	1
37	1	34-49	25-50	0	0	0	0	0	0	0	1	1	1	3	0	0	0	4	1
66	1	>=66	>50	0	0	0	1	0	0	0	1	3	2	1	0	0	0	4	1
22	0	18-33	<=25	0	0	1	0	0	0	0	1	1	1	3	0	1	0	4	1
60	1	50-65	>50	0	1	1	0	0	0	0	1	3	1	1	0	0	0	4	1
24	0	18-33	<=25	0	0	0	0	0	0	0	1	1	1	1	0	0	0	4	1
31	0	18-33	25-50	0	0	0	0	0	0	0	1	1	2	1	0	0	0	4	1
32	0	18-33	25-50	0	0	0	0	0	0	0	1	3	2	1	0	0	0	4	1
23	0	18-33	<=25	0	0	0	0	0	0	0	1	3	1	3	1	1	0	4	1
81	1	>=66	>50	1	1	1	0	0	0	0	1	3	1	3	0	0	0	3	1
36	1	34-49	25-50	0	1	1	0	0	0	0	1	2	2	1	0	1	0	4	1
27	0	18-33	25-50	0	0	0	0	0	0	0	1	1	1	1	0	0	0	4	1
32	0	18-33	25-50	0	0	1	1	0	0	0	1	1	1	1	0	1	0	4	1
57	1	50-65	>50	0	0	0	0	0	0	0	1	1	1	1	1	1	0	4	1
58	1	50-65	>50	0	0	0	0	0	0	0	1	3	1	1	0	1	0	4	1
24	0	18-33	<=25	0	0	0	0	0	0	0	1	1	1	3	0	1	0	4	1
62	1	50-65	>50	0	0	0	0	0	0	0	1	3	1	1	0	0	0	4	1
29	0	18-33	25-50	0	0	0	0	0	0	0	1	1	2	3	0	1	0	4	1
42	1	34-49	25-50	0	1	1	0	0	0	0	1	3	1	3	0	1	0	4	1
50	1	50-65	25-50	0	0	0	0	0	0	0	1	3	2	3	0	0	0	4	1
42	1	34-49	25-50	0	0	0	0	0	0	0	1	1	1	3	0	0	0	4	1
47	1	34-49	25-50	0	0	0	0	0	0	0	1	3	2	3	0	0	0	4	1
47	1	34-49	25-50	0	0	1	1	0	0	1	1	3	1	3	0	0	0	1	1
41	1	34-49	25-50	0	0	0	0	0	0	0	1	1	3	1	0	0	0	4	1
39	1	34-49	25-50	0	0	0	0	0	0	0	1	1	1	3	0	0	0	4	1
36	1	34-49	25-50	0	0	0	0	0	0	0	1	1	2	3	0	1	0	4	1
41	1	34-49	25-50	0	0	0	0	0	0	0	1	1	1	3	0	0	0	4	1
44	1	34-49	25-50	0	0	0	0	0	0	0	1	1	1	1	0	0	0	4	1
26	0	18-33	25-50	0	0	0	0	0	0	0	1	1	3	3	0	1	0	4	1
60	1	50-65	>50	0	0	0	0	0	0	0	1	1	2	1	0	0	0	4	1
35	1	34-49	25-50	0	0	0	0	0	0	0	1	1	1	1	0	0	0	4	1
45	1	34-49	25-50	0	0	0	0	0	0	0	1	1	1	3	0	1	0	4	1
62	1	50-65	>50	0	0	0	0	0	0	0	1	3	1	1	0	0	0	4	1
47	1	34-49	25-50	0	0	0	0	0	0	0	1	3	3	3	0	1	0	4	1
34	0	34-49	25-50	0	0	0	0	0	0	0	1	3	1	1	0	0	0	4	1
37	1	34-49	25-50	0	0	0	0	0	0	0	1	1	1	3	0	0	0	4	1
32	0	18-33	25-50	0	0	0	0	0	0	0	1	1	1	1	0	0	0	4	1
30	0	18-33	25-50	0	0	0	0	0	0	0	1	3	1	3	0	1	0	4	1
40	1	34-49	25-50	0	0	0	0	0	0	0	1	3	1	1	0	0	0	4	1
30	0	18-33	25-50	0	0	0	0	0	0	0	1	3	1	3	0	0	0	4	1
30	0	18-33	25-50	1	0	0	0	0	0	0	1	1	1	1	0	0	0	4	1
55	1	50-65	>50	0	0	0	0	0	0	0	1	1	2	1	0	0	0	4	1
30	0	18-33	25-50	0	0	0	0	0	0	0	1	3	1	1	0	1	0	4	1
24	0	18-33	<=25	0	0	0	0	0	0	1	1	1	2	3	0	1	0	4	1
57	1	50-65	>50	0	0	0	0	0	0	0	1	2	3	1	0	0	0	4	1
57	1	50-65	>50	0	0	0	0	0	0	0	1	3	2	3	0	0	0	4	1
47	1	34-49	25-50	0	0	0	0	0	0	0	1	3	2	1	0	0	0	4	1
38	1	34-49	25-50	0	0	0	0	0	0	0	1	1	2	3	0	1	0	4	1
28	0	18-33	25-50	0	0	0	0	0	0	0	1	1	1	1	0	1	0	4	1
43	1	34-49	25-50	0	0	0	0	0	0	0	1	1	3	1	0	0	0	4	1
20	0	18-33	<=25	0	0	0	0	0	0	0	1	1	1	1	0	0	0	4	1
67	1	>=66	>50	0	0	0	0	0	0	0	1	3	1	3	0	1	0	4	1
42	1	34-49	25-50	0	0	0	0	0	0	0	1	1	1	1	0	1	0	4	1
32	0	18-33	25-50	0	0	0	0	0	0	0	1	1	1	1	0	1	0	4	1
42	1	34-49	25-50	0	0	0	0	0	0	0	1	1	2	3	0	1	0	4	1
34	0	34-49	25-50	0	0	0	0	0	0	0	1	2	2	3	0	1	0	4	1
25	0	18-33	25-50	0	0	0	0	0	0	0	1	1	3	1	0	1	0	4	1
22	0	18-33	<=25	0	0	0	0	0	0	0	1	1	3	1	0	1	0	4	1
42	1	34-49	25-50	0	0	0	0	0	0	0	1	1	1	1	0	1	0	4	1
37	1	34-49	25-50	0	0	0	0	0	0	0	1	1	1	3	0	0	0	4	1
40	1	34-49	25-50	0	0	0	0	0	0	0	1	1	1	3	0	1	0	4	1
49	1	34-49	25-50	0	0	0	0	0	0	0	1	2	1	1	0	1	0	4	1
27	0	18-33	25-50	0	0	0	0	0	0	0	1	0	1	3	0	1	0	4	1
41	1	34-49	25-50	0	0	1	1	0	0	0	1	1	2	3	0	1	0	4	1
37	1	34-49	25-50	0	0	0	0	0	0	0	1	1	1	3	0	0	0	4	1
52	1	50-65	>50	1	1	1	0	0	0	0	1	3	1	1	0	0	0	4	1
61	1	50-65	>50	0	0	0	0	0	0	0	1	1	1	1	0	0	0	4	1
55	1	50-65	>50	0	1	1	0	0	0	0	1	1	2	3	0	1	0	4	1
52	1	50-65	>50	0	0	0	0	0	0	0	1	3	1	1	0	1	0	4	1
32	0	18-33	25-50	0	0	0	0	0	0	0	1	2	1	1	0	0	0	4	1
31	0	18-33	25-50	0	0	0	0	0	0	0	1	1	2	1	0	0	0	4	1
43	1	34-49	25-50	0	0	0	0	0	0	0	1	1	1	1	0	1	0	4	1
52	1	50-65	>50	0	0	0	0	0	0	0	1	1	2	1	0	1	1	4	1
38	1	34-49	25-50	0	0	0	0	0	0	0	1	1	2	1	0	1	0	4	1
65	1	50-65	>50	0	0	0	0	0	0	1	1	1	1	1	0	1	0	4	1
19	0	18-33	<=25	0	1	1	0	1	0	0	1	0	3	1	0	1	0	4	1
60	1	50-65	>50	0	0	0	0	0	0	0	1	2	1	3	0	1	0	4	1
33	0	18-33	25-50	0	0	0	0	0	0	0	1	1	1	1	0	1	0	4	1
35	1	34-49	25-50	0	0	0	0	0	0	0	1	1	1	3	0	1	0	4	1
28	0	18-33	25-50	0	0	0	0	0	0	0	1	0	2	1	0	1	0	4	1
35	1	34-49	25-50	0	0	0	0	0	0	0	1	2	1	1	0	1	0	4	1
24	0	18-33	<=25	0	0	1	0	0	0	0	1	1	1	1	0	1	0	4	1
40	1	34-49	25-50	0	0	0	0	0	0	0	1	1	1	1	0	1	0	4	1
32	0	18-33	25-50	0	1	1	0	0	0	0	1	3	1	1	0	1	0	4	1
22	0	18-33	<=25	0	0	0	0	0	0	0	1	1	3	3	0	1	0	4	1
23	0	18-33	<=25	0	0	0	0	0	0	0	1	1	3	3	0	1	0	4	1
33	0	18-33	25-50	0	0	0	0	0	0	0	1	1	3	3	0	1	0	4	1
36	1	34-49	25-50	0	0	0	0	0	0	0	1	1	2	1	0	1	0	4	1
21	0	18-33	<=25	0	0	1	0	0	0	0	1	0	3	3	0	1	0	4	1
36	1	34-49	25-50	0	0	0	0	0	0	0	1	1	1	1	0	1	0	4	1
62	1	50-65	>50	0	0	0	0	0	0	0	1	3	1	1	0	0	0	4	1
29	0	18-33	25-50	0	0	0	0	0	0	0	1	1	1	1	0	0	0	4	1
49	1	34-49	25-50	0	0	0	0	0	0	0	1	1	1	1	0	1	0	4	1
27	0	18-33	25-50	0	0	0	0	0	1	1	1	1	3	3	0	1	0	4	0
30	0	18-33	25-50	0	0	0	0	0	0	0	1	1	1	3	0	1	0	2	1
32	0	18-33	25-50	0	0	0	0	0	0	0	1	1	1	3	0	1	0	2	1
42	1	34-49	25-50	0	0	0	0	0	0	0	1	1	1	3	0	1	0	6	1
34	0	34-49	25-50	0	0	0	0	0	0	0	1	1	1	1	0	1	0	3	1
32	0	18-33	25-50	0	0	0	0	0	0	0	1	1	2	3	0	1	0	2	1
48	1	34-49	25-50	1	1	1	0	1	0	0	1	3	1	3	0	0	0	2	1
26	0	18-33	25-50	0	0	1	1	0	0	0	1	1	1	3	0	1	0	6	1
48	1	34-49	25-50	0	0	0	0	0	0	0	1	1	1	3	0	1	0	2	1
70	1	>=66	>50	0	0	1	0	0	0	0	1	3	1	1	0	1	1	6	1
47	1	34-49	25-50	0	0	0	0	0	0	0	1	1	1	4	0	1	0	2	1
62	1	50-65	>50	0	0	0	0	0	0	0	1	3	1	1	0	1	0	2	1
35	1	34-49	25-50	1	1	1	0	0	0	0	1	1	1	1	0	1	0	2	1
55	1	50-65	>50	1	1	1	0	0	0	0	1	3	1	3	0	1	0	2	1
41	1	34-49	25-50	0	1	1	0	0	0	0	1	1	2	1	0	1	0	2	1
32	0	18-33	25-50	0	0	0	0	0	0	0	1	1	1	3	0	0	0	6	1
32	0	18-33	25-50	0	0	1	0	0	0	0	1	1	1	3	0	1	0	6	1
40	1	34-49	25-50	1	1	1	0	0	0	0	1	1	1	4	0	1	0	2	1
40	1	34-49	25-50	0	1	1	0	1	0	0	1	1	1	3	0	1	0	6	1
52	1	50-65	>50	0	0	0	0	0	0	0	1	1	1	3	0	1	0	2	1
67	1	>=66	>50	0	0	1	0	0	0	0	1	1	1	1	0	1	0	2	1
20	0	18-33	<=25	0	0	1	0	0	0	0	1	0	1	3	0	1	0	2	1
52	1	50-65	>50	0	1	1	0	0	0	0	1	1	1	1	0	1	0	2	1
62	1	50-65	>50	0	0	1	1	0	0	0	1	1	1	1	0	1	0	2	1
58	1	50-65	>50	0	0	0	0	0	0	0	1	3	1	3	0	1	0	2	1
29	0	18-33	25-50	1	1	1	0	0	0	0	1	1	2	3	1	1	0	2	1
30	0	18-33	25-50	0	0	0	0	0	0	0	1	2	1	3	0	1	0	2	1
47	1	34-49	25-50	0	0	1	0	0	0	0	1	1	1	1	0	1	0	2	1
48	1	34-49	25-50	0	0	0	0	0	0	0	1	3	1	3	0	0	0	2	1
40	1	34-49	25-50	0	0	1	0	0	0	0	1	1	2	4	0	1	0	2	1
40	1	34-49	25-50	0	0	0	0	0	0	0	1	1	1	3	0	1	1	2	1
66	1	>=66	>50	0	0	0	0	0	0	0	1	3	1	1	0	1	0	3	1
47	1	34-49	25-50	0	0	0	0	0	0	0	1	1	2	3	0	1	0	3	1
52	1	50-65	>50	0	0	1	1	0	0	0	1	1	1	3	0	1	1	2	1
32	0	18-33	25-50	1	1	1	0	0	0	0	1	2	1	3	0	1	0	2	1
42	1	34-49	25-50	0	0	1	0	0	0	0	1	1	1	3	0	1	0	2	1
27	0	18-33	25-50	0	0	0	0	0	0	0	1	1	1	3	0	1	0	2	1
65	1	50-65	>50	0	0	1	1	0	0	0	1	1	1	1	0	1	0	2	1
32	0	18-33	25-50	0	0	0	0	0	0	0	1	1	1	3	0	0	0	3	1
52	1	50-65	>50	0	0	0	0	0	0	0	1	1	1	1	0	0	0	6	1
57	1	50-65	>50	0	0	0	0	0	0	0	1	3	1	3	0	0	1	2	1
67	1	>=66	>50	0	0	0	0	0	0	0	1	3	1	1	0	0	0	2	1
21	0	18-33	<=25	0	0	1	1	0	0	0	1	1	2	3	0	1	1	6	1
59	1	50-65	>50	0	0	0	0	0	0	0	1	1	1	1	0	1	0	4	1
62	1	50-65	>50	0	0	0	0	0	0	0	1	3	1	1	1	1	0	2	1
39	1	34-49	25-50	0	0	1	1	0	0	0	1	1	2	1	0	1	1	2	1
58	1	50-65	>50	1	1	1	0	0	0	0	1	1	1	3	0	0	1	2	1
47	1	34-49	25-50	0	0	1	1	0	0	0	1	1	2	3	0	1	0	6	1
62	1	50-65	>50	0	0	0	0	0	0	0	1	1	1	4	0	0	0	2	1
56	1	50-65	>50	0	0	1	1	0	0	0	1	1	2	3	0	1	0	2	1
42	1	34-49	25-50	0	0	0	0	0	0	0	1	1	2	1	1	1	0	6	1
62	1	50-65	>50	0	0	1	1	0	0	0	1	1	1	1	0	1	0	6	1
47	1	34-49	25-50	1	1	1	0	0	0	0	1	1	1	3	0	1	0	4	1
57	1	50-65	>50	0	0	1	1	0	0	0	1	3	1	3	0	1	0	2	1
57	1	50-65	>50	0	0	0	0	0	0	0	1	3	1	3	0	1	0	6	1
32	0	18-33	25-50	0	0	0	0	0	0	0	1	1	2	1	0	1	0	2	1
42	1	34-49	25-50	0	0	0	0	0	0	0	1	2	1	3	0	0	0	2	1
37	1	34-49	25-50	0	0	1	0	0	0	0	1	1	2	2	0	1	0	2	1
20	0	18-33	<=25	0	0	1	1	0	0	0	1	1	3	3	0	1	0	6	1
67	1	>=66	>50	0	0	0	0	0	0	0	1	2	1	1	0	0	0	2	1
62	1	50-65	>50	0	0	0	0	0	0	0	1	1	1	4	0	0	0	6	1
52	1	50-65	>50	0	0	0	0	0	0	0	1	1	2	3	0	1	1	6	1
31	0	18-33	25-50	0	0	0	0	0	0	0	1	1	1	4	0	1	0	5	1
52	1	50-65	>50	0	0	0	0	0	0	0	1	1	1	3	0	0	0	6	1
32	0	18-33	25-50	0	0	0	0	0	0	0	1	1	1	1	0	1	0	6	1
56	1	50-65	>50	0	0	0	0	0	0	0	1	1	1	1	0	0	0	2	1
35	1	34-49	25-50	0	0	0	0	0	0	0	1	2	3	1	0	1	0	2	0
28	0	18-33	25-50	0	0	0	0	0	0	0	1	1	2	3	0	1	0	2	1
41	1	34-49	25-50	1	1	1	0	0	0	0	1	1	1	1	0	1	0	2	1
32	0	18-33	25-50	0	0	1	1	0	0	0	1	1	1	3	0	1	0	2	1
36	1	34-49	25-50	0	0	0	0	0	0	0	1	1	1	4	0	1	0	6	1
32	0	18-33	25-50	0	0	0	0	0	0	0	1	1	2	1	0	1	0	3	1
47	1	34-49	25-50	0	0	0	0	0	0	0	1	1	1	4	1	1	1	3	1
32	0	18-33	25-50	1	1	1	0	1	0	0	1	1	2	1	0	1	1	2	1
37	1	34-49	25-50	0	0	1	1	0	0	0	1	1	1	1	0	0	0	3	1
38	1	34-49	25-50	0	0	1	1	0	0	0	1	1	2	1	1	1	0	3	1
40	1	34-49	25-50	0	1	1	0	0	0	0	1	1	2	1	0	1	0	6	1
39	1	34-49	25-50	0	0	0	0	0	0	0	1	1	1	1	0	0	0	2	0
38	1	34-49	25-50	0	1	1	0	0	0	0	1	1	1	1	0	1	0	2	1
40	1	34-49	25-50	0	0	0	0	0	0	0	1	1	1	1	0	1	0	2	1
28	0	18-33	25-50	1	1	1	0	0	0	0	1	2	1	4	0	1	0	2	1
40	1	34-49	25-50	0	0	0	0	0	0	0	1	1	1	1	0	1	0	3	1
34	0	34-49	25-50	0	0	0	0	0	0	0	1	1	2	3	0	1	0	3	0
33	0	18-33	25-50	0	0	0	0	0	0	0	1	0	2	1	0	1	0	2	1
31	0	18-33	25-50	0	1	1	0	0	0	0	1	1	1	4	0	1	0	2	0
30	0	18-33	25-50	0	0	0	0	0	0	0	1	1	1	1	1	0	0	4	0
32	0	18-33	25-50	0	0	1	1	0	0	0	1	1	2	1	0	0	0	4	0
32	0	18-33	25-50	0	0	0	0	0	0	0	1	1	2	1	0	1	0	2	1
32	0	18-33	25-50	0	0	0	0	0	0	0	1	0	2	4	0	1	0	3	1
20	0	18-33	<=25	1	1	1	0	1	0	0	1	0	2	3	0	1	0	2	1
38	1	34-49	25-50	0	0	1	1	0	0	0	1	1	1	1	1	0	0	2	1
32	0	18-33	25-50	0	0	0	0	0	0	0	1	1	1	3	0	1	0	2	1
22	0	18-33	<=25	0	0	1	1	0	0	0	1	0	2	3	0	1	0	6	1
42	1	34-49	25-50	0	0	1	0	0	0	1	1	1	1	1	0	1	0	6	1
20	0	18-33	<=25	0	0	0	0	0	0	0	1	0	3	4	0	1	0	6	1
31	0	18-33	25-50	0	0	0	0	0	0	0	1	1	1	1	0	1	0	2	1
39	1	34-49	25-50	0	0	1	1	0	0	0	1	1	1	1	0	0	0	2	1
46	1	34-49	25-50	0	0	0	0	0	0	0	1	1	1	1	0	1	0	2	1
44	1	34-49	25-50	0	0	0	0	0	0	0	1	1	2	1	0	1	0	2	1
43	1	34-49	25-50	0	0	0	0	0	0	0	1	1	2	1	0	0	0	2	1
51	1	50-65	>50	0	0	1	0	0	0	0	1	1	1	3	0	0	0	2	1
61	1	50-65	>50	1	1	1	0	0	0	0	1	3	1	4	0	0	0	2	1
54	1	50-65	>50	1	1	1	0	0	0	0	1	2	1	3	0	0	0	1	1
50	1	50-65	25-50	0	0	0	0	0	0	0	1	3	1	1	0	1	0	2	1
46	1	34-49	25-50	0	0	1	0	0	0	0	1	1	1	3	0	0	0	2	1
42	1	34-49	25-50	0	0	0	0	0	0	0	1	1	1	4	0	1	0	2	1
60	1	50-65	>50	0	0	0	0	0	0	0	1	3	1	1	0	0	0	2	1
41	1	34-49	25-50	0	0	0	0	0	0	0	1	1	1	4	0	1	0	2	1
48	1	34-49	25-50	0	0	1	1	0	0	0	1	1	1	3	0	0	0	6	1
29	0	18-33	25-50	0	0	1	1	0	0	0	1	1	3	3	1	1	0	2	1
28	0	18-33	25-50	0	0	1	0	0	1	1	1	1	1	1	0	1	0	1	1
38	1	34-49	25-50	0	0	1	1	0	0	0	1	1	1	3	0	1	0	6	1
39	1	34-49	25-50	0	0	1	0	0	1	1	1	1	1	3	0	1	0	2	1
37	1	34-49	25-50	1	1	1	0	0	0	0	1	1	1	3	0	1	0	6	1
72	1	>=66	>50	0	0	1	0	0	0	0	1	1	1	3	0	1	0	3	1
36	1	34-49	25-50	1	0	0	0	0	0	0	1	0	2	3	0	1	0	2	1
52	1	50-65	>50	1	1	1	0	0	0	0	1	3	1	1	0	0	0	2	1
50	1	50-65	25-50	0	0	1	1	0	0	0	1	1	1	3	0	1	0	2	1
38	1	34-49	25-50	0	0	0	0	0	0	0	1	1	1	3	0	1	0	3	1
55	1	50-65	>50	0	0	0	0	0	0	0	1	0	1	1	0	1	0	2	1
37	1	34-49	25-50	0	0	0	0	0	0	0	1	2	1	3	0	1	0	2	1
37	1	34-49	25-50	0	0	1	0	0	0	0	1	1	1	1	0	1	0	2	1
42	1	34-49	25-50	0	0	0	0	0	0	0	1	1	1	3	0	1	0	6	1
25	0	18-33	25-50	1	1	1	0	0	1	0	1	2	2	1	0	1	0	6	1
38	1	34-49	25-50	0	0	1	1	0	0	0	1	1	1	3	0	1	0	5	1
52	1	50-65	>50	0	0	0	0	0	0	0	1	1	1	3	0	1	0	4	1
28	0	18-33	25-50	0	0	1	0	0	0	0	1	1	1	3	0	1	0	2	1
28	0	18-33	25-50	0	0	0	0	0	0	0	1	1	2	3	0	1	0	1	1
72	1	>=66	>50	0	0	0	0	0	0	0	1	3	1	1	0	0	0	4	1
33	0	18-33	25-50	1	1	1	0	0	0	0	1	1	2	2	0	1	0	1	1
34	0	34-49	25-50	0	0	1	1	0	0	0	1	1	2	1	0	0	0	4	1
40	1	34-49	25-50	0	0	0	0	0	0	0	1	1	1	3	0	0	0	2	1
75	1	>=66	>50	0	0	0	0	0	0	0	1	3	1	3	0	0	0	1	1
27	0	18-33	25-50	0	0	1	0	0	0	0	1	1	1	3	0	0	0	1	1
70	1	>=66	>50	0	0	0	0	0	0	0	1	1	1	3	0	0	0	1	1
36	1	34-49	25-50	0	0	0	0	0	0	0	1	1	1	3	0	0	0	5	1
62	1	50-65	>50	0	0	0	0	0	0	0	1	3	1	3	0	0	0	5	1
38	1	34-49	25-50	0	0	0	0	0	0	0	1	3	3	3	0	1	0	6	1
59	1	50-65	>50	0	0	0	0	0	0	0	1	3	1	1	0	0	0	4	1
59	1	50-65	>50	0	0	0	0	0	0	0	1	1	1	3	0	0	0	5	1
54	1	50-65	>50	0	0	0	0	0	0	0	1	3	1	1	0	0	0	4	1
61	1	50-65	>50	1	0	0	0	0	0	0	1	3	1	1	0	0	0	5	1
18	0	18-33	<=25	0	0	1	1	0	0	0	1	0	3	1	0	1	0	6	1
18	0	18-33	<=25	0	0	0	0	0	0	0	1	0	3	1	0	1	0	2	1
50	1	50-65	25-50	0	0	0	0	0	0	0	1	3	1	3	0	0	0	5	1
19	0	18-33	<=25	0	0	0	0	0	0	0	1	0	1	3	0	1	0	2	1
18	0	18-33	<=25	1	1	1	0	0	0	0	0	0	2	3	0	1	0	4	1
53	1	50-65	>50	0	0	1	0	0	0	0	1	1	2	3	0	0	0	3	1
20	0	18-33	<=25	0	0	0	0	0	0	0	1	0	2	3	0	1	0	3	1
32	0	18-33	25-50	0	0	0	0	0	0	0	1	1	1	3	0	0	0	5	1
52	1	50-65	>50	0	0	0	0	0	0	0	1	3	1	3	0	0	0	5	1
56	1	50-65	>50	0	0	1	1	0	0	0	1	1	1	3	0	0	0	4	1
47	1	34-49	25-50	0	0	1	0	0	0	0	1	3	1	1	0	0	0	2	1
17	0	<=17	<=25	0	0	0	0	0	0	0	1	2	1	3	0	0	0	2	1
45	1	34-49	25-50	0	0	0	0	0	0	0	1	1	1	3	0	1	0	6	1
19	0	18-33	<=25	0	0	0	0	0	0	0	1	0	3	3	0	0	0	2	1
18	0	18-33	<=25	0	0	0	0	0	0	0	0	0	3	3	0	1	0	5	1
20	0	18-33	<=25	0	0	0	0	0	0	0	1	2	1	3	0	0	0	5	1
42	1	34-49	25-50	0	0	1	0	0	0	0	1	1	1	1	0	0	0	4	1
32	0	18-33	25-50	0	0	0	0	0	0	0	1	2	1	3	0	0	0	2	1
62	1	50-65	>50	0	0	0	0	0	0	0	1	1	1	1	0	0	0	4	1
52	1	50-65	>50	0	0	0	0	0	0	0	1	3	1	4	0	0	0	5	1
31	0	18-33	25-50	0	0	0	0	0	0	0	1	3	1	3	0	0	0	4	1
19	0	18-33	<=25	0	0	0	0	0	0	0	1	0	3	3	0	1	0	4	1
17	0	<=17	<=25	0	0	0	0	0	0	0	1	0	2	3	0	0	0	2	1
22	0	18-33	<=25	0	0	1	1	0	0	0	1	0	1	3	0	0	0	2	1
37	1	34-49	25-50	0	0	0	0	0	0	0	1	3	1	3	0	0	1	3
36	1	34-49	25-50	0	0	0	0	0	0	0	1	1	3	1	0	0	0	4	1
27	0	18-33	25-50	0	0	1	0	0	0	0	1	1	1	1	0	1	1	4	1
27	0	18-33	25-50	0	0	0	0	0	0	0	1	1	2	1	0	0	0	4	1
34	0	34-49	25-50	0	0	0	0	0	0	0	1	1	2	3	0	0	0	4	1				1
49	1	34-49	25-50	0	0	0	0	0	0	0	1	3	1	1	0	0	0	4	1
39	1	34-49	25-50	0	0	1	0	0	0	0	1	1	2	3	0	1	0	3	1
21	0	18-33	<=25	1	1	1	0	1	0	0	1	0	1	3	0	0	0	6	1
33	0	18-33	25-50	0	0	1	0	0	0	0	1	1	1	1	1	0	0	4	1
57	1	50-65	>50	0	0	1	1	0	0	0	1	1	1	1	0	0	0	4	1
22	0	18-33	<=25	0	0	0	0	0	0	1	1	2	1	3	0	0	0	6	1
32	0	18-33	25-50	0	0	1	0	0	0	0	1	1	1	1	0	0	0	2	1
37	1	34-49	25-50	0	0	1	0	0	0	0	1	1	3	1	0	1	0	1	1
31	0	18-33	25-50	0	0	0	0	0	0	0	1	1	3	3	0	0	0	2	1
62	1	50-65	>50	0	1	1	0	0	0	0	1	3	1	1	0	0	0	2	1
73	1	>=66	>50	0	0	1	0	0	0	0	1	3	1	1	0	0	0	1	1
42	1	34-49	25-50	0	1	1	0	0	0	0	1	1	1	1	0	0	0	2	1
62	1	50-65	>50	0	0	1	0	0	0	0	1	2	1	1	0	0	0	2	1
37	1	34-49	25-50	0	0	1	1	0	0	0	1	1	2	1	0	0	1	2	1
60	1	50-65	>50	0	0	1	0	0	0	0	1	3	1	3	0	0	0	6	1
27	0	18-33	25-50	0	0	1	0	0	0	0	1	1	2	1	0	0	0	6	1
37	1	34-49	25-50	0	0	0	0	0	0	0	1	2	2	1	1	1	0	6	1
45	1	34-49	25-50	0	0	1	1	0	0	0	1	1	1	1	0	0	1	4	1

## Sheet: acHBS
AGE	CATAGE	CATAGE223	CATAGE2	Resultat_AgHBs(TDR)	Resultat_AgHBs(ELISA)	Resultat_AcAntiHBc (ELISA)	Ac_AntiHBs	AgHBe/Ac_AntiHBe	Resultat_VIH (TDR)	VIH_ELISA	Milieu_origine	Statut_marital	Niveau_Etudes	Religion	Transfusion_sanguine	Agresseurs_multiples	scarification	Tribu	usage_preservatifs
24	0	18-33	<=25	0	0	1	1	0	0	0	1	3	1	3	0	0	0	4	1
49	1	34-49	25-50	0	0	0	0	0	0	0	1	1	1	1	0	1	0	4	1
35	1	34-49	25-50	0	0	0	0	0	0	0	1	3	1	3	0	0	0	4	1
46	1	34-49	25-50	0	0	1	1	0	0	0	1	2	1	3	0	0	0	2	1
43	1	34-49	25-50	0	0	0	0	0	0	0	1	1	1	3	0	1	0	5	1
57	1	50-65	>50	0	0	0	1	0	0	0	1	1	1	1	0	0	0	4	1
28	0	18-33	25-50	0	0	1	1	0	0	0	1	1	1	3	0	0	0	4	1
19	0	18-33	<=25	0	0	0	0	0	0	0	0	0	3	3	0	1	0	4	1
20	0	18-33	<=25	0	0	0	0	0	0	0	1	1	1	3	0	1	0	6	1
28	0	18-33	25-50	0	0	0	0	0	0	0	1	1	1	3	0	0	0	2	1
29	0	18-33	25-50	0	0	1	1	0	0	1	1	1	1	1	0	0	0	4	1
47	1	34-49	25-50	0	0	0	0	0	0	0	1	1	1	3	0	0	0	4	1
35	1	34-49	25-50	0	0	0	0	0	0	0	1	2	1	3	0	0	0	4	1
43	1	34-49	25-50	0	0	0	0	0	0	0	1	1	2	1	0	0	0	4	1
40	1	34-49	25-50	0	0	1	1	0	0	0	1	3	1	3	0	0	0	4	1
38	1	34-49	25-50	0	0	1	1	0	0	0	1	3	2	3	0	1	0	3	1
48	1	34-49	25-50	0	0	1	0	0	0	0	1	3	1	3	0	0	0	2	1
48	1	34-49	25-50	0	0	1	1	0	0	0	1	1	1	3	0	1	0	2	1
20	0	18-33	<=25	0	0	0	0	0	0	0	1	0	3	3	0	1	0	5	1
73	1	>=66	>50	0	0	1	1	0	0	0	1	3	1	3	0	1	0	3	1
43	1	34-49	25-50	0	0	1	1	0	0	0	1	1	1	1	0	0	1	2	1
15	0	<=17	<=25	0	0	1	1	0	0	1	1	0	1	3	0	1	0	6	1
20	0	18-33	<=25	0	0	0	0	0	0	0	1	1	1	3	0	1	0	6	1
28	0	18-33	25-50	0	0	0	0	0	0	0	1	1	3	3	1	1	0	6	0
73	1	>=66	>50	0	0	0	0	0	0	0	1	3	1	3	0	1	0	5	1
30	0	18-33	25-50	0	0	0	0	0	0	0	1	1	3	2	0	1	0	1	1
31	0	18-33	25-50	0	0	0	0	0	0	0	1	1	2	3	0	0	0	6	1
55	1	50-65	>50	0	0	0	0	0	0	0	1	1	1	1	0	1	0	1	1
28	0	18-33	25-50	0	0	0	0	0	0	0	1	1	3	3	0	0	0	6	1
53	1	50-65	>50	0	0	1	1	0	0	0	1	3	1	4	0	1	0	0	1
13	0	<=17	<=25	0	0	0	0	0	0	0	1	0	2	3	1	1	0	0	1
43	1	34-49	25-50	0	0	1	1	0	0	0	1	1	1	1	0	0	0	6	1
33	0	18-33	25-50	0	0	1	1	0	0	0	1	1	1	3	0	0	0	1	1
37	1	34-49	25-50	0	0	0	0	0	0	0	1	1	1	3	0	0	0	0	1
35	1	34-49	25-50	1	0	0	0	0	0	0	1	1	1	3	0	0	0	4	1
28	0	18-33	25-50	0	0	0	0	0	0	0	1	1	2	3	0	0	0	4	1
38	1	34-49	25-50	0	0	0	0	0	0	0	1	1	3	1	0	1	0	4	1
28	0	18-33	25-50	0	0	0	0	0	0	0	1	1	1	1	0	0	0	4	1
59	1	50-65	>50	0	0	0	0	0	0	0	1	3	1	3	0	0	0	4	1
37	1	34-49	25-50	0	0	1	1	0	0	0	1	1	1	3	0	0	0	0	1
53	1	50-65	>50	0	0	0	0	0	0	0	1	1	1	3	0	1	0	4	1
37	1	34-49	25-50	0	0	0	0	0	0	0	1	2	1	3	0	0	0	1	1
39	1	34-49	25-50	0	0	0	0	0	0	0	1	1	1	3	0	0	0	0	1
40	1	34-49	25-50	0	0	1	1	0	0	0	1	1	1	3	0	1	0	4	1
15	0	<=17	<=25	0	0	0	0	0	0	0	0	0	3	3	0	1	0	4	1
18	0	18-33	<=25	0	0	0	0	0	0	0	0	0	3	1	0	1	0	4	1
23	0	18-33	<=25	0	0	0	0	0	0	1	1	0	3	1	0	1	0	1	1
43	1	34-49	25-50	0	0	0	0	0	0	0	1	1	1	3	0	0	0	3	1
51	1	50-65	>50	0	0	0	0	0	0	0	0	1	1	3	0	1	0	4	1
43	1	34-49	25-50	0	0	0	0	0	0	0	1	3	1	1	0	0	0	4	1
52	1	50-65	>50	0	0	0	0	0	0	0	1	1	1	1	1	0	0	4	1
51	1	50-65	>50	0	0	0	0	0	0	0	1	1	1	1	0	0	0	4	1
69	1	>=66	>50	0	0	0	1	0	0	0	1	1	1	1	0	0	0	4	1
19	0	18-33	<=25	0	0	0	0	0	0	0	0	0	3	1	0	1	1	4	1
48	1	34-49	25-50	0	0	0	0	0	0	1	1	1	1	3	0	0	0	4	1
63	1	50-65	>50	0	0	1	1	0	0	0	1	3	1	1	0	0	0	4	1
15	0	<=17	<=25	0	0	0	0	0	0	0	0	0	3	3	0	1	0	0	1
24	0	18-33	<=25	0	0	0	0	0	0	0	0	0	3	1	0	1	0	4	1
42	1	34-49	25-50	0	0	1	1	0	0	0	1	1	3	1	0	1	0	4	1
27	0	18-33	25-50	0	0	0	0	0	0	0	1	1	3	1	1	1	0	0	1
33	0	18-33	25-50	0	0	1	1	0	0	0	1	1	1	3	1	1	0	0	1
36	1	34-49	25-50	0	0	0	1	0	0	0	1	0	3	1	0	1	0	4	0
55	1	50-65	>50	0	0	0	0	0	0	1	1	1	1	1	0	0	0	4	1
33	0	18-33	25-50	0	0	0	0	0	0	0	1	2	1	4	0	0	0	1	1
53	1	50-65	>50	0	0	0	0	0	0	0	1	1	3	1	0	0	0	5	1
26	0	18-33	25-50	0	0	1	1	0	0	0	0	1	2	3	0	1	0	4	1
51	1	50-65	>50	0	0	0	0	0	0	0	1	1	1	3	0	0	0	5	1
48	1	34-49	25-50	0	0	1	1	0	0	0	1	1	2	3	0	0	0	1	1
23	0	18-33	<=25	0	0	0	0	0	0	0	1	2	1	3	0	0	0	5	1
18	0	18-33	<=25	0	0	0	0	0	0	0	0	0	2	3	0	1	0	4	1
19	0	18-33	<=25	0	0	0	0	0	0	0	0	1	3	1	0	1	0	4	1
19	0	18-33	<=25	0	0	0	0	0	0	0	0	0	1	3	0	1	1	4	1
33	0	18-33	25-50	0	0	0	0	0	0	0	0	1	3	3	0	1	0	4	1
58	1	50-65	>50	0	0	1	1	0	0	0	1	3	1	3	0	0	0	2	1
58	1	50-65	>50	0	0	0	0	0	0	0	1	1	1	3	0	0	0	2	1
63	1	50-65	>50	0	0	0	0	0	0	0	1	3	1	3	0	0	0	2	1
29	0	18-33	25-50	0	0	1	1	0	0	0	1	1	1	3	0	0	0	5	1
58	1	50-65	>50	0	0	1	1	0	0	0	1	1	1	3	0	0	0	2	1
28	0	18-33	25-50	0	0	0	0	0	0	1	1	0	1	3	0	1	0	1	1
38	1	34-49	25-50	0	0	0	0	0	0	0	0	2	3	1	0	1	0	4	1
28	0	18-33	25-50	0	0	0	0	0	0	1	1	3	1	1	0	0	0	5	1
19	0	18-33	<=25	0	0	0	0	0	0	0	1	0	3	1	0	1	0	4	1
27	0	18-33	25-50	0	0	0	0	0	0	0	1	0	3	3	0	0	0	5	1
58	1	50-65	>50	0	0	1	0	0	0	0	1	1	1	3	0	1	0	2	1
18	0	18-33	<=25	0	0	0	0	0	0	0	1	0	2	3	0	1	0	4	1
26	0	18-33	25-50	0	0	0	0	0	0	0	0	0	2	3	0	1	0	4	1
26	0	18-33	25-50	0	0	1	1	0	0	0	1	0	2	1	0	1	0	4	0
28	0	18-33	25-50	0	0	0	0	0	0	0	1	1	1	4	0	1	0	4	1
43	1	34-49	25-50	0	0	0	0	0	0	0	1	3	1	3	0	0	0	3	1
35	1	34-49	25-50	0	0	1	1	0	0	0	1	1	1	3	0	1	1	1	1
31	0	18-33	25-50	0	0	0	0	0	0	0	1	1	1	3	0	0	0	6	1
31	0	18-33	25-50	0	0	0	0	0	0	0	1	3	1	3	0	1	0	0	1
53	1	50-65	>50	0	0	0	0	0	0	0	1	3	1	1	0	1	0	4	1
40	1	34-49	25-50	0	0	0	0	0	0	0	1	1	2	3	0	1	0	1	1
20	0	18-33	<=25	0	0	1	0	0	0	0	1	0	3	1	0	0	0	1	1
33	0	18-33	25-50	0	0	0	0	0	0	0	1	1	1	3	0	0	0	0	1
31	0	18-33	25-50	0	0	0	0	0	0	0	1	1	1	1	0	1	0	4	1
40	1	34-49	25-50	0	0	0	0	0	0	0	0	1	1	3	0	1	0	4	1
33	0	18-33	25-50	0	0	0	0	0	0	0	1	1	1	1	0	0	0	4	1
41	1	34-49	25-50	0	0	0	0	0	0	0	1	1	1	3	0	1	0	4	1
16	0	<=17	<=25	0	0	0	0	0	0	0	1	0	2	1	0	1	0	4	1
23	0	18-33	<=25	0	0	0	0	0	0	0	1	1	1	3	0	0	0	0	1
55	1	50-65	>50	0	0	1	0	0	0	0	1	1	1	1	0	0	0	4	1
50	1	50-65	25-50	0	0	1	0	0	0	0	1	3	1	3	0	0	0	4	1
28	0	18-33	25-50	0	0	1	0	0	0	1	1	1	1	1	0	0	0	4	1
41	1	34-49	25-50	0	0	0	0	0	0	0	1	2	1	3	0	0	0	4	1
58	1	50-65	>50	0	0	0	0	0	0	0	1	0	1	3	0	0	0	4	1
71	1	>=66	>50	0	0	0	0	0	0	0	1	3	1	1	0	0	0	4	1
43	1	34-49	25-50	0	0	0	1	0	0	0	1	1	1	1	0	0	0	4	1
17	0	<=17	<=25	0	0	0	0	0	0	0	0	0	2	3	0	1	0	4	1
36	1	34-49	25-50	0	0	0	0	0	0	0	1	3	1	3	0	0	0	4	1
16	0	<=17	<=25	0	0	1	1	0	0	0	1	0	2	1	0	1	0	4	1
25	0	18-33	25-50	0	0	0	0	0	0	0	1	0	3	3	0	1	0	4	1
38	1	34-49	25-50	0	0	0	0	0	0	0	1	1	1	3	0	0	0	4	1
56	1	50-65	>50	0	0	1	1	0	0	0	1	1	1	3	0	1	0	4	1
28	0	18-33	25-50	0	0	1	0	0	0	0	1	1	2	3	0	1	0	6	1
20	0	18-33	<=25	0	0	1	1	0	0	0	1	2	2	1	0	0	0	4	1
18	0	18-33	<=25	0	0	1	0	0	0	0	1	0	2	3	0	1	0	2	1
20	0	18-33	<=25	1	0	0	0	0	0	0	0	0	3	3	0	1	0	4	1
33	0	18-33	25-50	0	0	0	0	0	0	0	0	1	2	1	1	0	0	4	1
17	0	<=17	<=25	0	0	0	0	0	0	0	0	0	2	3	1	1	0	4	1
19	0	18-33	<=25	0	0	0	0	0	0	1	1	0	2	3	0	1	0	4	0
15	0	<=17	<=25	0	0	0	0	0	0	0	1	0	3	3	0	1	0	4	1
38	1	34-49	25-50	0	0	0	0	0	0	1	1	2	1	3	0	0	0	3	1
62	1	50-65	>50	0	0	0	0	0	0	0	1	3	1	1	0	1	0	4	1
51	1	50-65	>50	0	0	1	0	0	0	0	1	1	1	1	0	1	0	4	1
62	1	50-65	>50	0	0	1	1	0	0	0	0	2	1	1	0	1	0	4	1
49	1	34-49	25-50	0	0	1	0	0	0	0	1	1	1	1	0	1	0	4	1
35	1	34-49	25-50	0	0	0	0	0	0	0	1	1	1	3	0	0	0	1	1
63	1	50-65	>50	0	0	1	1	0	0	0	1	3	1	3	0	0	0	0	1
33	0	18-33	25-50	0	0	0	0	0	0	1	1	1	1	1	0	0	0	1	1
63	1	50-65	>50	0	0	0	0	0	0	0	1	3	1	1	0	0	0	0	1
68	1	>=66	>50	0	0	1	0	0	0	0	1	3	1	1	0	0	0	0	1
13	0	<=17	<=25	0	0	0	0	0	0	0	1	0	2	3	0	1	0	4	1
32	0	18-33	25-50	0	0	0	0	0	0	0	1	1	1	1	0	0	0	2	1
11	0	<=17	<=25	0	0	0	0	0	0	0	1	0	2	3	0	1	0	1	1
33	0	18-33	25-50	0	0	0	0	0	0	0	1	2	2	3	0	0	0	1	1
51	1	50-65	>50	0	0	0	0	0	0	0	1	1	2	3	0	0	0	0	1
18	0	18-33	<=25	0	0	1	1	0	0	0	0	0	3	1	0	0	0	4	1
25	0	18-33	25-50	0	0	0	0	0	0	0	1	0	2	3	0	0	0	4	1
33	0	18-33	25-50	0	0	0	0	0	0	0	1	3	1	3	0	0	0	4	1
42	1	34-49	25-50	0	0	0	0	0	0	0	1	1	1	1	0	1	0	3	1
38	1	34-49	25-50	0	0	1	1	0	0	0	1	2	1	3	0	0	0	4	1
32	0	18-33	25-50	0	0	1	0	0	0	0	1	3	1	1	0	0	0	5	1
67	1	>=66	>50	0	0	0	0	0	0	0	1	3	1	1	0	0	0	4	1
30	0	18-33	25-50	0	0	0	0	0	0	0	1	3	1	1	0	0	0	5	1
63	1	50-65	>50	0	0	0	0	0	0	1	1	1	1	1	0	0	0	3	1
47	1	34-49	25-50	0	0	0	0	0	0	0	1	1	1	1	0	1	0	1	1
39	1	34-49	25-50	0	0	1	0	0	0	0	1	1	1	3	0	0	0	1	1
47	1	34-49	25-50	0	0	1	0	0	0	0	1	1	2	1	0	1	0	4	1
44	1	34-49	25-50	0	0	0	0	0	0	0	1	1	1	1	0	0	0	1	1
53	1	50-65	>50	0	0	0	0	0	0	0	1	3	1	1	0	1	0	1	1
80	1	>=66	>50	0	0	0	0	0	0	0	1	0	2	3	0	1	0	1	1
27	0	18-33	25-50	0	0	1	0	0	0	0	1	1	1	1	0	0	0	4	1
40	1	34-49	25-50	0	0	0	0	0	0	0	1	1	2	1	0	1	0	1	1
40	1	34-49	25-50	0	0	1	0	0	0	0	1	1	3	3	0	0	0	1	1
22	0	18-33	<=25	0	0	1	1	0	0	0	1	0	1	1	0	1	0	2	1
19	0	18-33	<=25	0	0	0	0	0	0	0	1	0	2	3	0	0	0	4	1
41	1	34-49	25-50	0	0	0	1	0	0	0	0	1	2	1	0	0	0	4	1
44	1	34-49	25-50	0	0	0	0	0	0	0	1	1	1	3	0	0	0	5	1
47	1	34-49	25-50	0	0	1	0	0	0	0	1	1	1	1	0	0	0	2	1
32	0	18-33	25-50	0	0	0	0	0	0	0	1	1	2	4	0	0	0	4	1
52	1	50-65	>50	0	0	0	0	0	0	0	1	3	2	3	0	0	0	4	1
20	0	18-33	<=25	0	0	0	0	0	0	0	1	0	1	3	0	0	0	4	1
52	1	50-65	>50	0	0	0	0	0	0	0	1	1	2	1	0	0	0	4	1
39	1	34-49	25-50	0	0	1	0	0	0	0	1	1	2	3	0	0	0	4	1
42	1	34-49	25-50	0	0	0	0	0	0	1	1	1	2	3	0	0	0	1	1
62	1	50-65	>50	0	0	0	0	0	0	0	1	1	1	3	0	1	0	4	1
19	0	18-33	<=25	0	0	0	0	0	0	0	1	0	3	3	0	1	0	2	1
20	0	18-33	<=25	0	0	0	0	0	0	0	0	0	3	3	0	1	0	4	1
69	1	>=66	>50	0	0	0	0	0	0	0	1	1	1	1	0	0	0	4	1
38	1	34-49	25-50	0	0	0	0	0	0	0	1	1	1	3	1	0	0	5	1
40	1	34-49	25-50	0	0	1	0	0	0	0	1	1	3	3	0	1	0	5	1
47	1	34-49	25-50	0	0	1	0	0	0	0	1	3	1	3	0	0	0	0	1
58	1	50-65	>50	0	0	0	0	0	0	0	1	3	1	1	0	1	0	4	1
54	1	50-65	>50	0	0	0	0	0	0	0	1	3	1	1	0	0	0	4	1
50	1	50-65	25-50	0	0	0	0	0	0	0	1	1	2	1	0	0	0	3	1
47	1	34-49	25-50	0	0	1	1	0	0	0	1	1	1	3	1	0	0	4	1
24	0	18-33	<=25	0	0	0	0	0	0	0	1	1	1	1	0	0	0	4	1
17	0	<=17	<=25	0	0	0	0	0	0	0	0	0	2	3	0	1	0	4	1
37	1	34-49	25-50	0	0	1	0	0	0	1	1	3	1	1	0	1	0	4	1
26	0	18-33	25-50	0	0	0	0	0	0	0	1	1	1	3	0	0	0	2	1
57	1	50-65	>50	0	0	0	0	0	0	0	1	1	1	1	0	0	0	3	1
30	0	18-33	25-50	0	0	0	0	0	0	0	1	1	2	1	0	0	0	4	1
27	0	18-33	25-50	0	0	0	0	0	0	0	1	1	1	1	0	0	0	4	1
35	1	34-49	25-50	0	0	0	0	0	0	0	1	1	1	3	0	0	0	2	1
42	1	34-49	25-50	0	0	0	0	0	0	0	1	3	1	1	0	0	0	2	1
37	1	34-49	25-50	0	0	1	1	0	0	0	1	1	1	3	0	0	0	4	1
42	1	34-49	25-50	0	0	1	0	0	0	0	1	3	1	1	0	0	0	4	1
32	0	18-33	25-50	0	0	1	0	0	0	0	1	1	1	1	0	0	0	3	1
25	0	18-33	25-50	0	0	0	0	0	0	0	1	1	1	3	0	1	0	3	1
26	0	18-33	25-50	0	0	1	0	0	0	0	1	0	1	4	0	0	0	3	1
37	1	34-49	25-50	0	0	1	1	0	0	0	1	3	1	3	0	0	0	4	1
32	0	18-33	25-50	0	0	0	0	0	0	1	1	1	3	1	0	0	0	3	1
72	1	>=66	>50	0	0	0	0	0	0	0	1	3	1	1	0	0	0	4	1
16	0	<=17	<=25	0	0	0	0	0	0	0	1	0	2	3	0	1	0	4	1
67	1	>=66	>50	0	0	0	0	0	0	0	1	2	1	1	0	0	0	4	1
62	1	50-65	>50	0	0	0	0	0	0	0	1	3	1	1	0	0	0	4	1
20	0	18-33	<=25	0	0	0	0	0	0	0	1	0	2	1	0	0	0	4	1
46	1	34-49	25-50	0	0	0	0	0	0	0	1	1	1	3	0	0	0	4	1
62	1	50-65	>50	0	0	1	1	0	0	0	1	3	1	1	0	0	0	4	1
57	1	50-65	>50	0	0	0	0	0	0	0	1	3	1	3	0	0	0	4	1
21	0	18-33	<=25	0	0	0	0	0	0	0	1	0	1	3	0	1	0	4	1
63	1	50-65	>50	0	0	0	0	0	0	0	1	3	1	1	0	1	0	4	1
42	1	34-49	25-50	0	0	0	0	0	0	0	1	1	1	1	0	1	0	4	1
37	1	34-49	25-50	0	0	0	0	0	0	0	1	1	3	1	0	0	0	3	1
41	1	34-49	25-50	0	0	1	1	0	0	0	1	2	1	1	0	0	0	4	1
60	1	50-65	>50	0	0	0	0	0	0	0	1	1	1	1	0	0	1	4	1
67	1	>=66	>50	0	0	1	0	0	0	0	1	3	1	1	0	0	0	4	1
27	0	18-33	25-50	0	0	0	0	0	0	0	1	1	1	1	0	0	1	4	1
20	0	18-33	<=25	0	0	0	0	0	0	0	0	0	3	1	0	0	0	4	1
34	0	34-49	25-50	0	0	0	0	0	0	0	1	1	1	3	0	0	0	0	1
68	1	>=66	>50	0	0	0	0	0	0	0	1	3	1	1	0	0	0	6	1
18	0	18-33	<=25	0	0	0	0	0	0	0	1	0	2	1	0	1	0	6	1
49	1	34-49	25-50	0	0	0	0	0	0	0	1	3	1	3	0	1	0	6	1
36	1	34-49	25-50	0	0	1	1	0	0	0	1	1	2	3	0	0	0	0	1
20	0	18-33	<=25	0	0	0	0	0	0	0	1	0	2	3	0	0	0	4	1
62	1	50-65	>50	0	0	0	0	0	0	0	1	3	1	1	0	0	0	4	1
60	1	50-65	>50	0	0	0	0	0	0	1	1	1	1	1	0	1	0	4	1
24	0	18-33	<=25	0	0	0	0	0	0	0	1	0	3	3	0	0	0	4	1
53	1	50-65	>50	0	0	0	0	0	0	0	1	1	1	3	0	0	0	4	1
40	1	34-49	25-50	0	0	0	0	0	0	0	1	1	1	3	0	0	0	0	1
54	1	50-65	>50	0	0	0	0	0	0	1	1	3	2	3	0	0	0	0	1
47	1	34-49	25-50	0	0	0	0	0	0	0	1	3	3	3	0	0	0	0	1
47	1	34-49	25-50	0	0	1	1	0	0	0	1	1	2	3	0	0	0	0	1
57	1	50-65	>50	0	0	0	0	0	0	0	1	2	1	3	0	1	0	0	1
62	1	50-65	>50	0	0	1	0	0	0	0	1	2	1	3	0	0	0	4	1
35	1	34-49	25-50	0	0	1	0	0	0	1	1	1	1	1	0	0	0	4	1
22	0	18-33	<=25	0	0	0	0	0	0	0	1	1	1	3	0	0	0	1	1
15	0	<=17	<=25	0	0	0	0	0	0	0	1	0	2	1	0	1	0	4	1
78	1	>=66	>50	0	0	1	1	0	0	0	1	1	2	1	0	1	0	0	1
42	1	34-49	25-50	0	0	0	0	0	0	0	1	1	1	1	0	0	0	2	1
52	1	50-65	>50	0	0	1	0	0	0	1	1	1	1	3	0	1	0	2	1
26	0	18-33	25-50	0	0	1	0	0	0	0	1	1	2	3	0	1	0	2	1
35	1	34-49	25-50	0	0	0	0	0	0	0	1	1	1	3	0	0	0	2	1
44	1	34-49	25-50	0	0	0	0	0	0	0	1	1	1	3	0	0	0	6	1
68	1	>=66	>50	0	0	0	0	0	0	0	1	3	1	3	0	1	0	1	1
44	1	34-49	25-50	0	0	0	0	0	0	0	1	1	1	3	0	0	0	2	1
48	1	34-49	25-50	0	0	0	0	0	0	1	1	1	1	3	0	1	0	2	1
72	1	>=66	>50	0	0	0	0	0	0	0	1	3	1	1	0	1	0	2	1
72	1	>=66	>50	0	0	0	0	0	0	0	1	1	1	1	0	1	0	2	1
42	1	34-49	25-50	0	0	0	0	0	0	0	1	1	2	1	0	1	0	2	1
47	1	34-49	25-50	0	0	0	0	0	0	0	0	1	3	3	0	1	0	0	1
38	1	34-49	25-50	0	0	0	0	0	0	0	1	1	1	1	0	0	0	4	1
72	1	>=66	>50	0	0	1	1	0	0	0	1	3	1	1	0	1	1	4	1
23	0	18-33	<=25	0	0	0	0	0	0	0	1	2	2	1	0	0	0	2	1
20	0	18-33	<=25	0	0	1	1	0	0	0	0	0	3	1	0	1	0	4	1
43	1	34-49	25-50	0	0	0	0	0	0	0	1	1	1	3	0	1	0	2	1
62	1	50-65	>50	0	0	0	0	0	0	0	1	1	1	1	0	0	0	4	1
47	1	34-49	25-50	0	0	1	0	0	0	0	1	3	1	1	0	1	0	2	1
54	1	50-65	>50	0	0	0	0	0	0	0	1	3	1	1	0	1	0	3	1
37	1	34-49	25-50	0	0	0	0	0	0	0	1	1	1	1	0	1	0	4	1
47	1	34-49	25-50	0	0	1	1	0	0	0	1	1	1	3	0	1	0	4	1
37	1	34-49	25-50	0	0	0	0	0	0	0	1	1	1	1	0	1	0	4	1
65	1	50-65	>50	0	0	1	0	0	0	0	0	3	1	3	0	0	0	1	1
40	1	34-49	25-50	0	0	0	0	0	0	0	1	0	3	3	0	0	0	6	1
27	0	18-33	25-50	0	0	0	0	0	0	0	1	1	1	3	0	0	0	1	1
23	0	18-33	<=25	0	0	0	0	0	0	0	1	1	3	1	0	0	0	1	0
18	0	18-33	<=25	0	0	0	0	0	0	0	1	0	2	3	0	1	0	1	1
38	1	34-49	25-50	0	0	0	0	0	0	0	1	1	2	3	0	1	0	1	1
32	0	18-33	25-50	0	0	1	1	0	0	0	1	1	1	3	0	1	0	2	1
52	1	50-65	>50	0	0	0	0	0	0	0	1	1	1	1	0	0	0	3	1
47	1	34-49	25-50	0	0	0	0	0	0	0	1	1	1	3	0	1	0	2	1
64	1	50-65	>50	0	0	0	0	0	0	0	1	2	1	1	0	1	0	4	1
62	1	50-65	>50	0	0	0	0	0	0	0	1	1	1	1	0	1	0	4	1
57	1	50-65	>50	0	0	0	0	0	0	0	1	1	1	1	0	0	0	4	1
44	1	34-49	25-50	0	0	0	0	0	0	0	1	1	1	1	0	0	0	4	1
32	0	18-33	25-50	0	0	0	0	0	0	0	1	2	1	3	0	0	0	4	1
42	1	34-49	25-50	0	0	0	0	0	0	0	1	1	1	1	0	0	0	0	1
30	0	18-33	25-50	0	0	0	0	0	0	0	1	1	2	3	0	1	0	0	1
37	1	34-49	25-50	0	0	1	1	0	0	0	1	1	1	3	0	1	0	0	1
40	1	34-49	25-50	0	0	0	0	0	0	0	1	3	1	1	0	1	0	4	1
36	1	34-49	25-50	0	0	1	1	0	0	0	1	2	1	1	0	0	0	4	1
65	1	50-65	>50	0	0	0	0	0	0	0	1	1	1	3	0	0	0	2	1
32	0	18-33	25-50	0	0	0	0	0	0	0	1	2	1	1	0	0	1	2	1
44	1	34-49	25-50	0	0	0	0	0	0	0	1	1	1	1	0	0	0	4	1
22	0	18-33	<=25	0	0	0	0	0	0	0	1	0	3	3	0	0	0	0	1
34	0	34-49	25-50	0	0	0	0	0	0	0	1	1	2	3	0	1	0	0	1
35	1	34-49	25-50	0	0	0	0	0	0	0	1	3	3	3	0	0	0	1	1
62	1	50-65	>50	0	0	0	0	0	0	0	1	3	1	3	0	0	0	4	1
20	0	18-33	<=25	0	0	1	1	0	0	0	1	2	3	3	0	1	0	4	1
47	1	34-49	25-50	0	0	1	1	0	0	0	1	1	1	1	0	0	0	5	1
55	1	50-65	>50	0	0	0	0	0	0	0	1	3	1	3	0	0	0	2	1
57	1	50-65	>50	0	0	0	0	0	0	0	1	3	1	1	0	0	0	4	1
62	1	50-65	>50	0	0	1	1	0	0	0	1	1	1	1	0	0	0	1	1
58	1	50-65	>50	0	0	1	0	0	0	0	1	3	1	1	0	0	0	3	1
38	1	34-49	25-50	0	0	0	0	0	0	0	1	1	1	1	0	1	0	1	1
72	1	>=66	>50	0	0	0	0	0	0	0	1	3	1	3	0	0	0	4	1
42	1	34-49	25-50	0	0	0	0	0	0	0	1	3	1	1	0	0	0	4	1
44	1	34-49	25-50	0	0	0	0	0	0	0	1	3	1	1	0	1	1	4	1
52	1	50-65	>50	0	0	0	0	0	0	0	1	3	1	0	0	0	0	4	1
52	1	50-65	>50	0	0	1	1	0	0	0	1	1	1	3	0	0	0	4	1
52	1	50-65	>50	0	0	0	0	0	0	0	1	1	1	1	0	0	0	4	1
47	1	34-49	25-50	0	0	1	0	0	0	0	1	1	1	3	0	0	0	4	1
33	0	18-33	25-50	0	0	1	0	0	0	0	1	3	1	3	0	0	0	4	1
18	0	18-33	<=25	0	0	1	0	0	0	0	0	0	2	3	1	1	0	4	1
31	0	18-33	25-50	0	0	0	0	0	0	0	1	1	2	3	0	0	0	0	1
27	0	18-33	25-50	0	0	0	0	0	0	0	1	3	1	3	0	0	1	4	1
13	0	<=17	<=25	0	0	0	0	0	0	0	1	0	2	3	0	1	0	6	1
28	0	18-33	25-50	0	0	1	1	0	0	0	1	1	3	0	0	0	0	5	1
44	1	34-49	25-50	0	0	0	0	0	0	0	0	1	2	3	0	0	0	3	1
40	1	34-49	25-50	0	0	0	0	0	0	0	1	2	2	3	1	0	0	6	1
52	1	50-65	>50	0	0	0	0	0	0	0	1	1	1	1	0	0	0	2	1
32	0	18-33	25-50	0	0	0	0	0	0	0	1	1	1	3	0	0	0	6	1
50	1	50-65	25-50	0	0	0	0	0	0	0	1	3	1	3	0	0	0	2	1
19	0	18-33	<=25	0	0	1	0	0	0	0	1	0	3	3	0	1	0	4	1
19	0	18-33	<=25	0	0	0	0	0	0	0	0	0	3	3	0	1	0	4	1
60	1	50-65	>50	0	0	0	0	0	0	0	1	3	1	3	0	0	0	2	1
16	0	<=17	<=25	0	0	0	0	0	0	0	1	0	2	3	0	1	0	2	1
62	1	50-65	>50	0	0	0	0	0	0	0	1	3	1	1	0	1	0	4	1
52	1	50-65	>50	0	0	1	1	0	0	0	1	1	1	3	0	0	0	2	1
16	0	<=17	<=25	0	0	1	0	0	0	0	0	0	2	1	0	1	0	4	1
27	0	18-33	25-50	0	0	0	0	0	0	0	1	2	3	3	0	0	0	2	1
52	1	50-65	>50	0	0	0	0	0	0	0	1	1	1	1	0	0	0	4	1
57	1	50-65	>50	0	0	0	0	0	0	0	1	3	1	3	0	0	0	2	1
32	0	18-33	25-50	0	0	0	0	0	0	0	1	1	1	3	1	0	0	4	1
32	0	18-33	25-50	0	0	0	0	0	0	0	0	0	1	3	0	1	0	3	1
52	1	50-65	>50	0	0	1	1	0	0	0	1	1	1	3	0	0	0	4	1
19	0	18-33	<=25	0	0	1	0	0	0	0	1	0	2	4	0	1	0	0	1
38	1	34-49	25-50	0	0	1	0	0	0	0	1	1	1	4	0	0	0	0	1
57	1	50-65	>50	0	0	1	0	0	0	0	1	3	1	1	0	0	0	4	1
22	0	18-33	<=25	0	0	0	0	0	0	0	1	0	2	1	0	0	0	5	1
32	0	18-33	25-50	0	0	0	0	0	1	1	1	1	1	3	0	1	0	4	1
18	0	18-33	<=25	1	0	0	0	0	0	0	1	0	2	1	0	1	0	4	1
32	0	18-33	25-50	0	0	0	0	0	0	0	1	1	1	3	0	1	0	2	1
32	0	18-33	25-50	0	0	0	0	0	0	0	1	1	1	3	0	1	0	2	1
21	0	18-33	<=25	0	0	1	0	0	0	0	0	1	3	0	0	1	0	4	1
29	0	18-33	25-50	0	0	0	0	0	1	0	1	0	2	1	0	0	0	1	0
52	1	50-65	>50	0	0	0	0	0	0	0	1	1	1	3	0	1	0	0	1
32	0	18-33	25-50	0	0	0	0	0	0	0	1	1	1	3	0	0	0	1	1
30	0	18-33	25-50	0	0	0	0	0	0	0	1	1	1	3	0	1	0	2	1
37	1	34-49	25-50	0	0	1	0	0	0	0	1	1	1	3	0	1	0	0	1
48	1	34-49	25-50	0	0	0	0	0	0	0	1	1	2	3	0	0	0	5	1
47	1	34-49	25-50	0	0	0	0	0	0	0	1	1	1	3	0	0	0	1	1
31	0	18-33	25-50	0	0	0	0	0	0	0	1	1	2	3	0	1	0	0	1
43	1	34-49	25-50	0	0	1	0	0	0	0	1	1	0	0	0	0	0	3	1
35	1	34-49	25-50	0	0	1	1	0	0	0	0	1	1	3	0	0	0	0	1
32	0	18-33	25-50	0	0	0	0	0	0	0	1	1	1	3	1	0	0	1	0
27	0	18-33	25-50	0	0	0	0	0	0	0	1	1	1	1	0	0	0	5	1
62	1	50-65	>50	0	0	1	0	0	0	0	1	3	1	1	0	1	0	4	1
72	1	>=66	>50	0	0	1	1	0	0	0	0	1	1	3	0	1	0	4	1
72	1	>=66	>50	0	0	1	0	0	0	0	0	1	1	3	1	1	0	4	1
62	1	50-65	>50	0	0	0	0	0	0	0	0	1	1	3	0	1	0	4	1
66	1	>=66	>50	0	0	1	1	0	0	0	1	3	1	1	0	1	0	4	1
44	1	34-49	25-50	0	0	0	0	0	0	0	1	1	3	3	0	0	0	4	0
62	1	50-65	>50	0	0	1	0	0	0	0	1	1	1	1	0	0	0	4	1
16	0	<=17	<=25	0	0	1	0	0	0	0	1	0	2	3	0	1	0	5	1
30	0	18-33	25-50	0	0	0	0	0	0	0	1	1	1	0	0	0	0	4	1
64	1	50-65	>50	1	0	0	0	0	0	0	1	1	1	1	0	0	0	4	1
15	0	<=17	<=25	1	0	0	0	0	0	0	1	0	2	3	0	0	0	1	1
72	1	>=66	>50	0	0	0	0	0	0	0	1	3	1	1	0	0	0	4	1
47	1	34-49	25-50	1	0	0	0	0	0	0	1	1	1	3	0	0	0	4	1
37	1	34-49	25-50	0	0	0	0	0	0	0	1	1	1	3	0	0	0	4	1
42	1	34-49	25-50	0	0	0	0	0	0	0	1	1	1	1	0	0	0	4	1
47	1	34-49	25-50	0	0	1	1	0	0	0	1	1	1	1	0	0	0	4	1
47	1	34-49	25-50	0	0	0	0	0	0	0	1	1	1	3	0	0	0	4	1
42	1	34-49	25-50	0	0	1	0	0	0	0	1	1	1	1	0	0	0	2	1
64	1	50-65	>50	0	0	0	0	0	0	0	1	1	1	1	0	0	0	4	1
34	0	34-49	25-50	0	0	0	0	0	0	0	1	1	1	3	0	0	0	2	1
26	0	18-33	25-50	0	0	1	0	0	0	0	1	1	3	3	0	0	0	1	1
26	0	18-33	25-50	0	0	0	0	0	0	0	0	3	2	0	0	1	0	6	1
22	0	18-33	<=25	0	0	0	0	0	0	0	1	0	3	3	0	0	0	2	1
24	0	18-33	<=25	0	0	0	0	0	0	0	1	0	1	3	0	1	0	4	1
22	0	18-33	<=25	0	0	0	0	0	0	0	1	0	3	3	1	1	0	3	1
20	0	18-33	<=25	0	0	1	1	0	0	0	1	2	3	3	0	1	0	3	1
30	0	18-33	25-50	0	0	0	0	0	0	0	1	3	2	3	0	1	0	6	1
20	0	18-33	<=25	0	0	0	0	0	0	0	1	0	3	3	0	1	0	1	1
22	0	18-33	<=25	0	0	1	0	0	0	0	1	0	1	3	0	1	0	4	1
28	0	18-33	25-50	0	0	0	0	0	0	0	1	0	3	3	0	1	0	4	1
25	0	18-33	25-50	0	0	0	0	0	0	0	1	0	1	1	0	1	0	2	1
22	0	18-33	<=25	0	0	1	1	0	0	0	1	0	3	3	0	1	0	6	1
20	0	18-33	<=25	0	0	0	0	0	0	0	1	0	3	3	0	0	0	4	1
27	0	18-33	25-50	0	0	0	0	0	0	0	1	1	3	3	0	0	0	6	1
22	0	18-33	<=25	0	0	0	0	0	0	0	1	1	1	4	0	1	0	0	1
42	1	34-49	25-50	0	0	0	0	0	0	0	1	3	1	3	0	1	0	1	1
35	1	34-49	25-50	0	0	0	0	0	0	0	1	2	1	1	0	0	0	0	1
37	1	34-49	25-50	0	0	0	0	0	0	0	1	1	1	1	0	1	0	1	1
22	0	18-33	<=25	0	0	1	1	0	0	0	1	2	1	1	0	0	0	4	1
22	0	18-33	<=25	0	0	0	0	0	0	1	1	0	3	1	0	0	0	1	1
23	0	18-33	<=25	0	0	0	0	0	0	0	1	0	2	1	0	0	0	4	1
22	0	18-33	<=25	0	0	0	0	0	0	0	1	3	1	3	0	1	0	4	1
21	0	18-33	<=25	1	0	0	0	0	0	0	1	0	3	3	0	1	0	3	1
26	0	18-33	25-50	0	0	0	0	0	0	0	1	0	1	3	0	1	0	2	1
21	0	18-33	<=25	0	0	0	0	0	0	0	1	0	1	1	0	1	0	4	1
24	0	18-33	<=25	0	0	0	0	0	0	0	1	0	3	3	0	1	0	6	1
22	0	18-33	<=25	0	0	0	0	0	0	0	1	0	3	1	0	1	0	4	1
21	0	18-33	<=25	0	0	0	0	0	0	0	1	0	3	3	0	0	0	5	1
20	0	18-33	<=25	0	0	0	0	0	0	0	1	0	2	3	0	1	0	6	1
54	1	50-65	>50	1	0	0	0	0	0	0	1	2	2	1	0	0	0	0	1
37	1	34-49	25-50	0	0	0	0	0	0	0	1	1	1	3	0	0	0	1	1
52	1	50-65	>50	0	0	0	0	0	0	0	1	1	1	1	0	1	0	3	1
34	0	34-49	25-50	0	0	0	0	0	0	0	1	1	1	3	0	0	0	1	1
72	1	>=66	>50	0	0	1	1	0	0	0	1	3	1	1	0	1	0	4	1
35	1	34-49	25-50	0	0	0	0	0	0	0	1	3	1	3	0	0	0	4	1
16	0	<=17	<=25	0	0	0	0	0	0	0	1	0	1	3	0	1	0	3	1
37	1	34-49	25-50	0	0	1	1	0	0	0	1	1	1	3	0	0	0	3	1
47	1	34-49	25-50	0	0	0	0	0	0	1	1	2	1	1	0	1	0	4	1
47	1	34-49	25-50	0	0	0	0	0	0	0	1	1	1	1	0	0	0	4	1
55	1	50-65	>50	0	0	0	0	0	0	0	1	3	1	1	0	1	0	4	1
35	1	34-49	25-50	0	0	0	0	0	0	0	1	1	1	1	0	0	0	5	1
51	1	50-65	>50	0	0	1	0	0	0	0	1	1	2	1	0	1	0	2	1
58	1	50-65	>50	0	0	0	0	0	0	0	1	1	1	1	0	0	0	2	1
59	1	50-65	>50	0	0	1	0	0	0	0	1	1	1	1	0	0	0	4	1
14	0	<=17	<=25	0	0	1	1	0	0	0	0	0	2	3	0	1	0	4	1
21	0	18-33	<=25	0	0	1	0	0	0	0	1	0	3	1	0	1	0	2	1
32	0	18-33	25-50	0	0	1	1	0	0	0	1	2	1	3	0	1	0	6	1
22	0	18-33	<=25	0	0	0	0	0	0	0	1	0	1	1	0	1	0	2	1
21	0	18-33	<=25	0	0	0	0	0	0	0	1	0	2	3	1	1	0	2	1
22	0	18-33	<=25	0	0	1	1	0	0	0	1	0	1	3	0	1	0	2	1
22	0	18-33	<=25	0	0	0	0	0	0	0	1	0	3	1	0	0	0	5	1
24	0	18-33	<=25	0	0	0	0	0	0	0	1	0	3	1	0	0	0	4	1
22	0	18-33	<=25	0	0	1	1	0	0	0	1	0	2	1	0	0	0	4	1
22	0	18-33	<=25	0	0	0	0	0	0	0	1	0	3	3	0	0	0	2	1
24	0	18-33	<=25	0	0	0	0	0	0	0	1	2	2	3	0	1	0	6	1
24	0	18-33	<=25	0	0	0	0	0	0	0	1	0	3	1	0	0	0	6	1
22	0	18-33	<=25	0	0	0	0	0	0	0	1	0	3	3	0	1	0	3	1
21	0	18-33	<=25	0	0	0	0	0	0	0	1	0	3	1	0	0	0	6	1
25	0	18-33	25-50	0	0	0	0	0	0	0	1	0	3	3	0	1	0	4	1
22	0	18-33	<=25	0	0	0	0	0	0	0	1	0	3	3	0	1	0	2	1
25	0	18-33	25-50	0	0	0	0	0	0	0	1	0	1	3	0	0	0	4	1
25	0	18-33	25-50	0	0	0	0	0	0	0	1	0	2	3	0	0	0	6	1
45	1	34-49	25-50	0	0	0	0	0	0	0	1	2	1	3	0	0	0	0	1
23	0	18-33	<=25	0	0	0	0	0	0	0	1	0	3	3	0	1	0	1	1
28	0	18-33	25-50	0	0	0	0	0	0	0	1	2	3	3	0	1	0	1	1
44	1	34-49	25-50	0	0	1	1	0	0	0	1	1	1	3	0	0	0	1	1
37	1	34-49	25-50	0	0	1	0	0	0	0	1	2	3	3	0	0	0	0	1
32	0	18-33	25-50	0	0	1	0	0	0	0	1	1	1	3	0	0	0	1	1
49	1	34-49	25-50	0	0	1	1	0	0	0	1	3	3	3	0	1	0	5	1
32	0	18-33	25-50	0	0	0	0	0	0	0	1	1	1	1	0	0	0	2	1
44	1	34-49	25-50	0	0	0	0	0	0	0	1	1	1	1	0	0	0	4	1
32	0	18-33	25-50	0	0	1	1	0	0	0	1	1	1	3	0	0	0	0	1
33	0	18-33	25-50	0	0	1	1	0	1	1	1	1	1	3	0	0	0	4	1
25	0	18-33	25-50	0	0	0	0	0	0	0	1	0	3	3	0	1	0	4	1
20	0	18-33	<=25	0	0	0	0	0	0	0	1	0	2	3	0	1	0	4	1
20	0	18-33	<=25	0	0	1	1	0	0	0	1	0	2	3	1	1	0	6	1
25	0	18-33	25-50	0	0	0	0	0	0	0	1	0	3	1	0	1	1	4	1
23	0	18-33	<=25	0	0	0	0	0	0	0	1	0	3	3	0	1	0	6	1
60	1	50-65	>50	0	0	0	0	0	0	0	1	1	2	1	0	0	0	4	1
28	0	18-33	25-50	0	0	0	0	0	0	0	1	0	3	1	0	1	0	4	1
20	0	18-33	<=25	0	0	0	0	0	0	0	1	0	3	1	0	1	0	2	1
24	0	18-33	<=25	0	0	0	0	0	0	0	0	0	3	1	0	1	0	1	1
29	0	18-33	25-50	0	0	0	0	0	0	0	0	0	3	1	0	1	0	1	1
17	0	<=17	<=25	0	0	1	1	0	0	0	0	0	2	1	0	1	0	3	1
26	0	18-33	25-50	0	0	0	0	0	0	0	1	3	1	3	0	1	0	4	1
21	0	18-33	<=25	0	0	0	0	0	0	0	1	0	1	3	0	0	0	1	1
37	1	34-49	25-50	0	0	1	0	0	0	0	1	1	1	3	0	0	0	3	1
19	0	18-33	<=25	0	0	1	1	0	1	1	0	0	3	1	0	1	0	1	1
20	0	18-33	<=25	0	0	0	0	0	0	0	1	1	3	3	0	0	0	6	1
37	1	34-49	25-50	0	0	0	0	0	0	0	1	1	1	3	0	1	0	4	1
44	1	34-49	25-50	0	0	0	0	0	0	0	1	1	2	3	0	1	0	4	1
24	0	18-33	<=25	0	0	0	0	0	0	0	1	1	1	3	0	0	0	4	1
66	1	>=66	>50	0	0	1	1	0	0	0	1	3	1	1	0	0	0	4	1
46	1	34-49	25-50	0	0	0	0	0	0	0	1	1	3	3	0	0	0	4	1
46	1	34-49	25-50	0	0	1	0	0	0	0	1	1	1	1	0	0	0	4	1
32	0	18-33	25-50	0	0	0	0	0	0	0	1	1	1	3	0	0	1	4	1
47	1	34-49	25-50	0	0	0	0	0	0	0	1	3	1	3	0	0	0	4	1
37	1	34-49	25-50	0	0	1	1	0	0	0	1	1	3	3	0	0	0	6	1
36	1	34-49	25-50	0	0	0	0	0	0	0	1	1	1	3	0	1	0	6	1
51	1	50-65	>50	0	0	0	0	0	1	1	0	1	3	3	1	0	0	1	1
21	0	18-33	<=25	0	0	0	0	0	0	0	1	0	3	3	0	1	0	6	1
22	0	18-33	<=25	0	0	0	0	0	0	0	1	2	3	4	0	1	0	6	1
26	0	18-33	25-50	0	0	0	0	0	0	0	1	0	3	3	0	1	0	1	0
24	0	18-33	<=25	0	0	1	1	0	0	0	1	0	2	1	0	0	0	4	0
22	0	18-33	<=25	0	0	0	0	0	0	0	1	0	1	3	0	1	0	2	1
22	0	18-33	<=25	0	0	0	0	0	0	0	1	0	3	3	0	1	0	6	1
20	0	18-33	<=25	0	0	0	0	0	0	0	1	0	2	3	0	1	0	2	1
24	0	18-33	<=25	0	0	0	0	0	0	0	1	0	2	3	0	0	0	6	1
22	0	18-33	<=25	0	0	0	0	0	0	0	1	0	2	1	0	1	0	4	1
25	0	18-33	25-50	0	0	0	0	0	0	0	1	0	3	1	0	0	0	1	1
37	1	34-49	25-50	0	0	0	0	0	0	0	1	1	1	1	0	0	0	2	1
60	1	50-65	>50	0	0	0	0	0	0	0	1	1	1	3	0	0	0	2	1
30	0	18-33	25-50	0	0	0	0	0	0	0	1	1	1	3	0	0	1	2	1
47	1	34-49	25-50	0	0	1	1	0	0	0	1	0	3	1	0	1	0	1	1
39	1	34-49	25-50	0	0	0	0	0	0	0	1	1	2	3	0	0	0	4	1
66	1	>=66	>50	0	0	0	0	0	0	0	1	0	3	3	0	0	0	1	1
38	1	34-49	25-50	0	0	0	0	0	0	0	1	1	1	1	0	0	0	4	1
20	0	18-33	<=25	0	0	0	0	0	0	0	1	1	1	3	0	0	0	5	1
21	0	18-33	<=25	0	0	0	0	0	0	0	1	1	1	3	0	0	0	4	1
21	0	18-33	<=25	0	0	0	0	0	0	0	1	3	1	3	0	0	0	4	1
23	0	18-33	<=25	0	0	0	0	0	0	0	1	1	1	3	0	0	0	5	1
23	0	18-33	<=25	0	0	0	0	0	0	0	1	2	1	3	1	0	0	3	1
24	0	18-33	<=25	0	0	0	0	0	0	0	0	0	2	1	0	1	0	3	1
21	0	18-33	<=25	0	0	0	0	0	0	0	1	2	1	3	1	1	0	5	1
20	0	18-33	<=25	0	0	0	0	0	0	0	1	0	2	1	0	1	0	4	1
25	0	18-33	25-50	0	0	1	0	0	0	0	1	1	2	3	0	0	0	4	1
22	0	18-33	<=25	0	0	0	0	0	0	0	1	1	1	3	0	0	0	4	1
52	1	50-65	>50	0	0	1	1	0	0	0	1	0	3	3	0	0	0	1	1
37	1	34-49	25-50	0	0	0	0	0	0	0	1	1	1	1	0	0	0	4	1
37	1	34-49	25-50	0	0	1	0	0	0	0	1	0	0	3	0	1	0	4	1
32	0	18-33	25-50	0	0	0	0	0	0	0	1	3	1	1	0	0	0	2	1
30	0	18-33	25-50	0	0	0	0	0	0	1	1	1	3	3	0	1	0	3	1
40	1	34-49	25-50	0	0	0	0	0	0	0	1	1	1	1	0	0	0	4	1
52	1	50-65	>50	0	0	1	0	0	0	0	1	1	1	3	0	0	0	4	1
37	1	34-49	25-50	0	0	0	0	0	0	0	0	0	2	3	0	0	0	4	1
18	0	18-33	<=25	0	0	0	0	0	0	0	1	0	2	3	0	1	0	5	0
42	1	34-49	25-50	0	0	0	0	0	0	0	1	0	2	3	0	1	0	4	1
18	0	18-33	<=25	0	0	0	0	0	0	0	1	0	1	3	0	0	0	6	1
19	0	18-33	<=25	0	0	0	0	0	0	0	1	1	1	3	0	0	0	3	1
20	0	18-33	<=25	0	0	0	0	0	0	0	1	1	2	3	0	1	0	1	1
25	0	18-33	25-50	0	0	0	0	0	0	0	1	1	1	3	0	0	0	3	1
23	0	18-33	<=25	0	0	0	0	0	0	0	1	1	1	3	0	1	0	2	1
24	0	18-33	<=25	0	0	0	0	0	0	0	1	1	1	3	0	1	0	3	1
21	0	18-33	<=25	0	0	0	0	0	0	0	1	1	1	1	0	1	0	4	1
25	0	18-33	25-50	0	0	0	0	0	0	0	1	1	1	1	0	0	0	4	1
22	0	18-33	<=25	0	0	0	0	0	0	0	1	3	2	3	0	0	0	4	1
20	0	18-33	<=25	0	0	0	0	0	0	0	1	1	1	1	0	0	0	4	1
22	0	18-33	<=25	0	0	0	0	0	0	0	1	1	1	3	0	0	0	4	1
20	0	18-33	<=25	0	0	0	0	0	0	0	1	1	1	1	0	0	0	4	1
37	1	34-49	25-50	0	0	1	1	0	0	0	1	3	1	3	0	0	0	5	1
42	1	34-49	25-50	0	0	0	0	0	0	0	1	1	1	1	0	0	0	4	1
59	1	50-65	>50	0	0	0	0	0	0	0	1	1	1	1	0	0	0	4	1
36	1	34-49	25-50	0	0	0	0	0	0	0	1	3	1	1	0	0	0	4	1
34	0	34-49	25-50	0	0	0	0	0	0	0	1	3	1	1	0	0	0	4	1
17	0	<=17	<=25	0	0	0	0	0	0	0	1	1	1	1	0	1	0	4	1
40	1	34-49	25-50	0	0	1	0	0	0	0	1	2	1	3	1	0	0	3	1
29	0	18-33	25-50	0	0	0	0	0	0	0	1	0	2	1	0	1	0	6	1
22	0	18-33	<=25	0	0	0	0	0	0	0	1	0	1	1	0	1	0	4	0
27	0	18-33	25-50	0	0	1	1	0	0	0	1	2	1	3	1	1	0	5	1
23	0	18-33	<=25	0	0	0	0	0	0	0	1	0	3	1	1	1	0	6	1
24	0	18-33	<=25	0	0	0	0	0	0	0	1	0	3	3	0	1	0	2	1
21	0	18-33	<=25	0	0	0	0	0	0	0	1	0	2	1	1	1	0	6	1
21	0	18-33	<=25	0	0	0	0	0	0	0	1	0	3	1	0	1	0	3	1
22	0	18-33	<=25	0	0	0	0	0	0	0	1	0	3	3	0	0	0	4	1
21	0	18-33	<=25	0	0	0	0	0	0	0	1	0	2	3	0	1	0	5	1
22	0	18-33	<=25	0	0	0	0	0	0	0	1	0	3	3	0	1	0	1	1
17	0	<=17	<=25	0	0	0	0	0	0	0	0	0	3	1	0	1	0	4	1
17	0	<=17	<=25	0	0	0	0	0	0	0	1	0	2	3	0	1	0	4	1
20	0	18-33	<=25	0	0	0	0	0	0	0	0	0	3	3	0	1	0	3	1
19	0	18-33	<=25	0	0	0	0	0	0	0	0	0	3	1	0	1	0	4	0
21	0	18-33	<=25	0	0	0	0	0	0	0	1	0	3	3	0	1	0	4	1
17	0	<=17	<=25	0	0	1	1	0	0	0	1	0	2	1	0	1	0	4	1
18	0	18-33	<=25	0	0	0	0	0	0	0	1	0	3	3	0	1	0	4	1
18	0	18-33	<=25	0	0	0	0	0	0	0	0	0	3	3	0	1	0	3	1
15	0	<=17	<=25	0	0	0	0	0	0	0	1	0	2	3	0	1	0	4	1
18	0	18-33	<=25	0	0	0	0	0	0	0	0	0	2	1	0	1	0	3	1
21	0	18-33	<=25	0	0	0	0	0	0	0	1	0	3	3	0	1	0	3	1
16	0	<=17	<=25	0	0	0	0	0	0	0	1	0	2	3	0	1	0	6	1
24	0	18-33	<=25	0	0	0	0	0	0	0	1	3	1	3	0	1	0	3	1
15	0	<=17	<=25	0	0	0	0	0	0	0	1	0	2	1	0	1	0	4	1
15	0	<=17	<=25	0	0	1	0	0	0	0	1	0	2	3	1	0	0	6	1
22	0	18-33	<=25	0	0	0	0	0	0	0	0	0	3	1	0	1	0	4	1
13	0	<=17	<=25	0	0	0	0	0	0	0	1	0	2	3	0	1	0	6	1
18	0	18-33	<=25	0	0	0	0	0	0	0	1	0	1	3	0	0	0	4	1
21	0	18-33	<=25	0	0	0	0	0	0	0	0	0	3	3	1	1	0	6	1
17	0	<=17	<=25	0	0	0	0	0	0	0	1	0	2	1	0	0	0	4	1
18	0	18-33	<=25	0	0	1	0	0	0	0	1	0	2	3	0	0	0	5	1
21	0	18-33	<=25	0	0	0	0	0	0	0	0	0	2	3	0	0	0	6	1
20	0	18-33	<=25	0	0	0	0	0	0	0	1	0	2	3	0	0	0	5	1
17	0	<=17	<=25	0	0	0	0	0	0	0	1	0	2	3	1	1	0	4	1
15	0	<=17	<=25	0	0	0	0	0	0	0	1	0	2	3	0	1	0	2	1
18	0	18-33	<=25	0	0	0	0	0	0	0	1	0	2	3	0	1	0	3	1
17	0	<=17	<=25	0	0	0	0	0	0	0	1	0	2	3	0	0	0	4	1
17	0	<=17	<=25	0	0	0	0	0	0	0	1	0	2	1	0	0	0	2	1
22	0	18-33	<=25	0	0	1	1	0	0	0	0	0	3	3	0	1	0	4	0
21	0	18-33	<=25	0	0	0	0	0	0	0	0	0	3	3	0	1	0	4	0
19	0	18-33	<=25	0	0	0	0	0	0	0	0	0	3	3	0	1	0	6	0
17	0	<=17	<=25	0	0	0	0	0	0	0	1	0	2	3	0	1	0	2	1
22	0	18-33	<=25	0	0	0	0	0	0	0	1	0	3	3	0	0	0	3	0
26	0	18-33	25-50	0	0	0	0	0	0	0	1	0	2	3	0	1	0	4	1
17	0	<=17	<=25	0	0	0	0	0	0	0	1	0	3	2	0	1	0	1	1
18	0	18-33	<=25	0	0	0	0	0	0	0	1	0	3	3	0	1	0	1	0
17	0	<=17	<=25	0	0	0	0	0	0	0	1	0	3	3	0	1	0	3	0
19	0	18-33	<=25	0	0	0	0	0	0	0	0	0	3	1	0	1	0	1	1
22	0	18-33	<=25	0	0	1	1	0	0	0	0	0	3	3	0	1	0	4	1
23	0	18-33	<=25	0	0	0	0	0	0	0	1	0	3	1	0	0	0	4	0
21	0	18-33	<=25	0	0	0	0	0	0	0	0	0	3	3	0	1	0	3	1
42	1	34-49	25-50	0	0	0	0	0	0	0	1	1	1	1	0	0	0	4	1
50	1	50-65	25-50	0	0	1	0	0	0	0	1	1	1	1	0	0	0	4	1
15	0	<=17	<=25	0	0	0	0	0	0	0	0	0	3	3	0	0	0	4	1
15	0	<=17	<=25	0	0	0	0	0	0	0	0	0	2	3	0	0	0	4	1
18	0	18-33	<=25	0	0	0	0	0	0	0	0	0	3	3	0	1	0	6	1
30	0	18-33	25-50	0	0	1	0	0	0	0	1	3	1	3	0	0	0	4	1
82	1	>=66	>50	0	0	0	0	0	0	0	1	3	1	1	0	0	0	2	1
24	0	18-33	<=25	0	0	1	1	0	0	0	1	0	2	3	0	1	0	2	0
21	0	18-33	<=25	0	0	1	0	0	0	0	1	0	2	3	0	1	0	1	1
19	0	18-33	<=25	0	0	0	0	0	0	0	1	0	3	3	0	1	0	2	1
19	0	18-33	<=25	0	0	0	0	0	0	0	1	0	3	3	0	0	0	6	1
18	0	18-33	<=25	0	0	0	0	0	0	0	1	0	2	3	0	1	0	6	1
25	0	18-33	25-50	0	0	0	0	0	0	0	1	0	3	3	0	0	0	2	1
19	0	18-33	<=25	0	0	0	0	0	0	0	1	0	2	1	0	0	0	4	1
27	0	18-33	25-50	0	0	0	0	0	0	0	1	0	2	1	0	0	0	5	1
17	0	<=17	<=25	0	0	0	0	0	0	0	1	0	2	3	0	1	0	5	1
20	0	18-33	<=25	0	0	0	0	0	0	0	1	0	2	3	0	0	0	5	1
32	0	18-33	25-50	0	0	0	0	0	0	0	1	1	1	3	0	0	0	3	1
36	1	34-49	25-50	0	0	1	0	0	0	0	1	1	2	3	0	1	0	1	1
11	0	<=17	<=25	0	0	0	0	0	0	0	0	0	2	3	0	1	0	4	1
30	0	18-33	25-50	0	0	0	0	0	0	0	1	1	3	3	0	0	0	3	1
30	0	18-33	25-50	0	0	1	0	0	0	0	1	1	1	3	1	0	0	3	1
47	1	34-49	25-50	0	0	1	1	0	0	0	1	1	1	1	0	1	0	4	1
27	0	18-33	25-50	0	0	0	0	0	0	0	1	1	1	3	1	1	0	2	1
53	1	50-65	>50	0	0	0	0	0	0	0	1	2	1	3	0	0	0	5	1
62	1	50-65	>50	0	0	1	0	0	0	0	1	1	1	1	0	1	0	4	1
33	0	18-33	25-50	0	0	1	0	0	0	0	1	1	1	1	1	0	0	4	1
54	1	50-65	>50	0	0	0	0	0	0	0	1	2	2	1	0	0	0	4	1
49	1	34-49	25-50	0	0	0	0	0	0	0	1	1	1	1	0	0	0	4	1
41	1	34-49	25-50	0	0	1	1	0	0	0	1	3	2	3	1	0	0	4	1
42	1	34-49	25-50	0	0	0	0	0	0	0	1	2	1	3	0	0	0	4	1
66	1	>=66	>50	0	0	0	0	0	0	0	1	3	1	3	1	0	0	4	1
32	0	18-33	25-50	0	0	0	0	0	0	0	1	2	1	3	0	1	0	4	1
55	1	50-65	>50	0	0	1	0	0	0	0	1	1	1	1	0	0	0	4	1
56	1	50-65	>50	0	0	0	0	0	0	0	1	1	1	1	1	0	0	4	1
43	1	34-49	25-50	0	0	1	0	0	0	0	1	1	1	3	0	0	0	4	1
62	1	50-65	>50	0	0	1	0	0	0	0	1	1	1	1	0	0	0	4	1
44	1	34-49	25-50	0	0	0	0	0	0	0	1	1	1	3	0	0	0	4	1
40	1	34-49	25-50	0	0	0	0	0	0	0	1	1	3	1	0	0	0	4	1
48	1	34-49	25-50	0	0	1	1	0	0	0	1	1	1	3	0	0	0	4	1
25	0	18-33	25-50	0	0	0	0	0	0	0	1	1	1	1	0	0	0	4	1
42	1	34-49	25-50	0	0	0	0	0	0	0	1	1	1	1	0	0	0	4	1
54	1	50-65	>50	0	0	0	0	0	0	0	1	3	1	3	0	0	0	4	1
52	1	50-65	>50	0	0	0	0	0	0	0	1	1	1	3	0	0	0	4	1
47	1	34-49	25-50	0	0	0	0	0	0	0	1	3	1	1	0	0	0	4	1
39	1	34-49	25-50	0	0	0	0	0	0	0	1	1	1	3	0	0	0	4	1
62	1	50-65	>50	0	0	0	0	0	0	0	1	1	1	3	0	0	0	4	1
32	0	18-33	25-50	0	0	0	0	0	0	0	1	1	2	1	0	0	0	4	1
47	1	34-49	25-50	0	0	0	0	0	0	0	1	1	1	1	0	1	0	4	1
62	1	50-65	>50	0	0	0	0	0	0	1	1	3	2	1	0	0	0	4	1
45	1	34-49	25-50	0	0	0	0	0	0	0	1	3	1	1	0	0	0	4	1
28	0	18-33	25-50	0	0	0	0	0	0	1	1	1	1	1	0	1	0	1	1
28	0	18-33	25-50	0	0	0	0	0	0	0	1	1	1	1	0	1	0	4	1
31	0	18-33	25-50	0	0	0	0	0	0	0	1	1	3	1	0	0	0	4	1
63	1	50-65	>50	0	0	0	0	0	0	0	1	1	1	1	0	0	0	4	1
31	0	18-33	25-50	0	0	0	0	0	0	0	1	0	2	1	0	0	0	4	1
38	1	34-49	25-50	0	0	0	0	0	0	0	1	1	1	1	0	0	0	4	1
22	0	18-33	<=25	0	0	0	0	0	0	0	1	1	1	3	0	0	0	4	1
52	1	50-65	>50	0	0	0	0	0	0	0	1	1	2	1	1	0	0	4	1
60	1	50-65	>50	0	0	0	0	0	0	0	1	3	1	3	0	0	0	4	1
67	1	>=66	>50	0	0	1	0	0	0	0	1	1	1	1	0	0	0	4	1
60	1	50-65	>50	0	0	1	1	0	0	0	1	1	1	1	0	0	0	4	1
47	1	34-49	25-50	0	0	0	0	0	0	0	1	3	1	1	0	0	0	4	1
22	0	18-33	<=25	0	0	1	1	0	0	0	1	3	1	1	0	0	0	4	1
26	0	18-33	25-50	0	0	0	0	0	0	0	1	1	2	1	0	1	0	4	1
51	1	50-65	>50	0	0	0	0	0	0	0	1	2	3	1	0	0	0	4	1
28	0	18-33	25-50	0	0	0	0	0	0	0	1	1	3	1	0	0	0	4	1
30	0	18-33	25-50	0	0	0	0	0	0	0	1	1	1	3	0	0	0	4	1
40	1	34-49	25-50	0	0	0	0	0	0	0	1	1	2	3	0	1	0	4	1
62	1	50-65	>50	0	0	0	0	0	0	0	1	1	1	1	0	1	0	4	1
52	1	50-65	>50	0	0	0	0	0	0	0	1	3	1	1	0	0	0	4	1
37	1	34-49	25-50	0	0	0	0	0	0	0	1	1	1	3	0	0	0	4	1
64	1	50-65	>50	0	0	1	1	0	0	0	1	3	1	1	0	0	0	4	1
42	1	34-49	25-50	0	0	0	0	0	0	0	1	1	1	1	0	0	0	4	1
39	1	34-49	25-50	0	0	1	1	0	0	0	1	1	2	1	0	0	0	4	1
33	0	18-33	25-50	0	0	0	0	0	0	0	1	1	2	1	0	1	0	4	1
47	1	34-49	25-50	0	0	0	0	0	0	0	1	1	1	1	0	0	0	4	1
45	1	34-49	25-50	0	0	0	0	0	0	0	1	1	1	3	0	1	0	4	1
62	1	50-65	>50	0	0	0	0	0	0	0	1	3	1	1	0	0	0	4	1
40	1	34-49	25-50	0	0	0	0	0	0	0	1	1	2	3	0	0	0	4	1
32	0	18-33	25-50	0	0	0	0	0	0	0	1	1	1	3	0	1	0	4	1
33	0	18-33	25-50	0	0	0	0	0	0	1	1	1	1	1	0	1	0	4	1
45	1	34-49	25-50	0	0	0	0	0	0	0	1	2	3	3	0	0	0	4	1
49	1	34-49	25-50	0	0	0	0	0	0	0	1	1	1	3	0	0	0	4	1
66	1	>=66	>50	0	0	0	0	0	0	0	1	1	1	1	0	1	0	4	1
27	0	18-33	25-50	0	0	0	0	0	0	0	1	1	1	3	0	1	0	4	1
46	1	34-49	25-50	0	0	0	0	0	0	0	1	1	1	1	0	0	0	4	1
45	1	34-49	25-50	0	0	0	0	0	0	0	1	1	1	1	0	1	0	4	1
40	1	34-49	25-50	0	0	1	0	0	0	0	1	1	1	3	1	1	0	4	1
32	0	18-33	25-50	0	0	0	0	0	0	0	1	1	1	3	0	0	0	4	1
52	1	50-65	>50	0	0	0	0	0	0	0	1	1	1	3	0	1	0	4	1
30	0	18-33	25-50	0	0	0	0	0	0	0	1	1	1	1	0	0	0	4	1
47	1	34-49	25-50	0	0	0	0	0	0	0	1	1	3	1	0	0	0	4	1
32	0	18-33	25-50	0	0	1	1	0	0	0	1	1	1	1	0	0	0	4	1
42	1	34-49	25-50	0	0	0	0	0	0	0	1	3	1	3	0	0	0	4	1
47	1	34-49	25-50	0	0	0	0	0	0	0	1	1	1	1	0	0	0	4	1
54	1	50-65	>50	0	0	0	0	0	0	0	1	3	3	1	0	0	0	4	1
40	1	34-49	25-50	0	0	0	0	0	0	0	1	2	1	1	0	0	0	4	1
40	1	34-49	25-50	0	0	0	0	0	0	0	1	1	1	3	0	0	0	4	1
18	0	18-33	<=25	0	0	0	0	0	0	0	1	0	2	3	0	1	0	3	1
58	1	50-65	>50	0	0	0	0	0	0	0	1	3	1	1	0	0	0	4	1
56	1	50-65	>50	0	0	0	0	0	0	0	1	1	1	1	0	0	0	4	1
37	1	34-49	25-50	0	0	0	0	0	0	0	1	1	1	3	0	0	0	4	1
66	1	>=66	>50	0	0	0	1	0	0	0	1	3	2	1	0	0	0	4	1
22	0	18-33	<=25	0	0	1	0	0	0	0	1	1	1	3	0	1	0	4	1
24	0	18-33	<=25	0	0	0	0	0	0	0	1	1	1	1	0	0	0	4	1
31	0	18-33	25-50	0	0	0	0	0	0	0	1	1	2	1	0	0	0	4	1
32	0	18-33	25-50	0	0	0	0	0	0	0	1	3	2	1	0	0	0	4	1
23	0	18-33	<=25	0	0	0	0	0	0	0	1	3	1	3	1	1	0	4	1
27	0	18-33	25-50	0	0	0	0	0	0	0	1	1	1	1	0	0	0	4	1
32	0	18-33	25-50	0	0	1	1	0	0	0	1	1	1	1	0	1	0	4	1
57	1	50-65	>50	0	0	0	0	0	0	0	1	1	1	1	1	1	0	4	1
58	1	50-65	>50	0	0	0	0	0	0	0	1	3	1	1	0	1	0	4	1
24	0	18-33	<=25	0	0	0	0	0	0	0	1	1	1	3	0	1	0	4	1
62	1	50-65	>50	0	0	0	0	0	0	0	1	3	1	1	0	0	0	4	1
29	0	18-33	25-50	0	0	0	0	0	0	0	1	1	2	3	0	1	0	4	1
50	1	50-65	25-50	0	0	0	0	0	0	0	1	3	2	3	0	0	0	4	1
42	1	34-49	25-50	0	0	0	0	0	0	0	1	1	1	3	0	0	0	4	1
47	1	34-49	25-50	0	0	0	0	0	0	0	1	3	2	3	0	0	0	4	1
47	1	34-49	25-50	0	0	1	1	0	0	1	1	3	1	3	0	0	0	1	1
41	1	34-49	25-50	0	0	0	0	0	0	0	1	1	3	1	0	0	0	4	1
39	1	34-49	25-50	0	0	0	0	0	0	0	1	1	1	3	0	0	0	4	1
36	1	34-49	25-50	0	0	0	0	0	0	0	1	1	2	3	0	1	0	4	1
41	1	34-49	25-50	0	0	0	0	0	0	0	1	1	1	3	0	0	0	4	1
44	1	34-49	25-50	0	0	0	0	0	0	0	1	1	1	1	0	0	0	4	1
26	0	18-33	25-50	0	0	0	0	0	0	0	1	1	3	3	0	1	0	4	1
60	1	50-65	>50	0	0	0	0	0	0	0	1	1	2	1	0	0	0	4	1
35	1	34-49	25-50	0	0	0	0	0	0	0	1	1	1	1	0	0	0	4	1
45	1	34-49	25-50	0	0	0	0	0	0	0	1	1	1	3	0	1	0	4	1
62	1	50-65	>50	0	0	0	0	0	0	0	1	3	1	1	0	0	0	4	1
47	1	34-49	25-50	0	0	0	0	0	0	0	1	3	3	3	0	1	0	4	1
34	0	34-49	25-50	0	0	0	0	0	0	0	1	3	1	1	0	0	0	4	1
37	1	34-49	25-50	0	0	0	0	0	0	0	1	1	1	3	0	0	0	4	1
32	0	18-33	25-50	0	0	0	0	0	0	0	1	1	1	1	0	0	0	4	1
30	0	18-33	25-50	0	0	0	0	0	0	0	1	3	1	3	0	1	0	4	1
40	1	34-49	25-50	0	0	0	0	0	0	0	1	3	1	1	0	0	0	4	1
30	0	18-33	25-50	0	0	0	0	0	0	0	1	3	1	3	0	0	0	4	1
30	0	18-33	25-50	1	0	0	0	0	0	0	1	1	1	1	0	0	0	4	1
55	1	50-65	>50	0	0	0	0	0	0	0	1	1	2	1	0	0	0	4	1
30	0	18-33	25-50	0	0	0	0	0	0	0	1	3	1	1	0	1	0	4	1
24	0	18-33	<=25	0	0	0	0	0	0	1	1	1	2	3	0	1	0	4	1
57	1	50-65	>50	0	0	0	0	0	0	0	1	2	3	1	0	0	0	4	1
57	1	50-65	>50	0	0	0	0	0	0	0	1	3	2	3	0	0	0	4	1
47	1	34-49	25-50	0	0	0	0	0	0	0	1	3	2	1	0	0	0	4	1
38	1	34-49	25-50	0	0	0	0	0	0	0	1	1	2	3	0	1	0	4	1
28	0	18-33	25-50	0	0	0	0	0	0	0	1	1	1	1	0	1	0	4	1
43	1	34-49	25-50	0	0	0	0	0	0	0	1	1	3	1	0	0	0	4	1
20	0	18-33	<=25	0	0	0	0	0	0	0	1	1	1	1	0	0	0	4	1
67	1	>=66	>50	0	0	0	0	0	0	0	1	3	1	3	0	1	0	4	1
42	1	34-49	25-50	0	0	0	0	0	0	0	1	1	1	1	0	1	0	4	1
32	0	18-33	25-50	0	0	0	0	0	0	0	1	1	1	1	0	1	0	4	1
42	1	34-49	25-50	0	0	0	0	0	0	0	1	1	2	3	0	1	0	4	1
34	0	34-49	25-50	0	0	0	0	0	0	0	1	2	2	3	0	1	0	4	1
25	0	18-33	25-50	0	0	0	0	0	0	0	1	1	3	1	0	1	0	4	1
22	0	18-33	<=25	0	0	0	0	0	0	0	1	1	3	1	0	1	0	4	1
42	1	34-49	25-50	0	0	0	0	0	0	0	1	1	1	1	0	1	0	4	1
37	1	34-49	25-50	0	0	0	0	0	0	0	1	1	1	3	0	0	0	4	1
40	1	34-49	25-50	0	0	0	0	0	0	0	1	1	1	3	0	1	0	4	1
49	1	34-49	25-50	0	0	0	0	0	0	0	1	2	1	1	0	1	0	4	1
27	0	18-33	25-50	0	0	0	0	0	0	0	1	0	1	3	0	1	0	4	1
41	1	34-49	25-50	0	0	1	1	0	0	0	1	1	2	3	0	1	0	4	1
37	1	34-49	25-50	0	0	0	0	0	0	0	1	1	1	3	0	0	0	4	1
61	1	50-65	>50	0	0	0	0	0	0	0	1	1	1	1	0	0	0	4	1
52	1	50-65	>50	0	0	0	0	0	0	0	1	3	1	1	0	1	0	4	1
32	0	18-33	25-50	0	0	0	0	0	0	0	1	2	1	1	0	0	0	4	1
31	0	18-33	25-50	0	0	0	0	0	0	0	1	1	2	1	0	0	0	4	1
43	1	34-49	25-50	0	0	0	0	0	0	0	1	1	1	1	0	1	0	4	1
52	1	50-65	>50	0	0	0	0	0	0	0	1	1	2	1	0	1	1	4	1
38	1	34-49	25-50	0	0	0	0	0	0	0	1	1	2	1	0	1	0	4	1
65	1	50-65	>50	0	0	0	0	0	0	1	1	1	1	1	0	1	0	4	1
60	1	50-65	>50	0	0	0	0	0	0	0	1	2	1	3	0	1	0	4	1
33	0	18-33	25-50	0	0	0	0	0	0	0	1	1	1	1	0	1	0	4	1
35	1	34-49	25-50	0	0	0	0	0	0	0	1	1	1	3	0	1	0	4	1
28	0	18-33	25-50	0	0	0	0	0	0	0	1	0	2	1	0	1	0	4	1
35	1	34-49	25-50	0	0	0	0	0	0	0	1	2	1	1	0	1	0	4	1
[truncated: 172 more rows]
